# Supplementary material for: Multicenter machine learning prediction of postoperative heart failure in elderly patients highlighting inflammatory markers, metabolic comorbidities, and perioperative tachycardia
Source: Front Med (Lausanne). 2026 Apr 29;13:1833776. doi: 10.3389/fmed.2026.1833776 (PMC13169738; doi:10.3389/fmed.2026.1833776)
Supplement: Supplementary Table S1 — Raw Data. [file Table_1.XLSX]

## Sheet: Sheet1
number	Sex	Age	BMI	ASA	ALB	NRS2002 score	Drinking_history	Smoking_history	Surgical_history	Anemia	Hypothyroidism	Hyperlipidemia	Hypertension	Diabetes	COPD	Tumor	Anesthesia_type	Surgical_procedure	Emergency_surgery	Surgery_time	Intraoperative bleeding	Intraoperative_hypotension	Intraoperative_tachycardia	Intraoperative_SpO2	Blood_transfusion	Postoperative_hypotension	Postoperative_infection	PCT_level	CRP_level	SAA level	NLR	SCr	BUN	Proteinuria	Hematuria	HF	group
1	Female	＜80	≥25 kg/m2	≥3	＜30g/L	＜3	No	Yes	Yes	Yes	Yes	No	Yes	No	Yes	No	Regional anesthesia	Open surgery	No	＜270 min	＜100 ml	Yes	Yes	＜90 %	Yes	Yes	No	＜0.05 ng/ml	≥10 mg/l	≥10 mg/l	＜3	≥1.2 mg/dL	≥20 mg/dL	Yes	Yes	Yes	Internal Dataset
2	Female	≥80	＜25 kg/m2	＜3	≥30g/L	≥3	Yes	No	No	No	Yes	Yes	Yes	No	No	Yes	General anesthesia	Laparoscopic surgery	Yes	≥270 min	＜100 ml	Yes	Yes	≥90 %	Yes	No	No	≥0.05 ng/ml	≥10 mg/l	＜10 mg/l	＜3	＜1.2 mg/dL	＜20 mg/dL	No	No	Yes	Internal Dataset
3	Female	＜80	＜25 kg/m2	＜3	＜30g/L	＜3	No	No	Yes	Yes	Yes	No	No	Yes	No	Yes	General anesthesia	Laparoscopic surgery	No	≥270 min	≥100 ml	No	Yes	≥90 %	No	No	Yes	＜0.05 ng/ml	≥10 mg/l	≥10 mg/l	≥3	＜1.2 mg/dL	＜20 mg/dL	No	No	Yes	Internal Dataset
4	Male	＜80	≥25 kg/m2	＜3	＜30g/L	＜3	Yes	No	No	No	Yes	Yes	No	Yes	No	No	General anesthesia	Laparoscopic surgery	No	＜270 min	≥100 ml	Yes	No	≥90 %	No	No	No	＜0.05 ng/ml	≥10 mg/l	≥10 mg/l	＜3	≥1.2 mg/dL	＜20 mg/dL	No	No	Yes	Internal Dataset
5	Male	≥80	≥25 kg/m2	＜3	≥30g/L	＜3	No	No	No	No	No	Yes	Yes	No	No	No	Regional anesthesia	Open surgery	No	＜270 min	＜100 ml	No	Yes	≥90 %	No	Yes	Yes	≥0.05 ng/ml	＜10 mg/l	≥10 mg/l	＜3	≥1.2 mg/dL	≥20 mg/dL	No	Yes	Yes	Internal Dataset
6	Female	＜80	＜25 kg/m2	≥3	＜30g/L	＜3	No	No	No	No	Yes	Yes	Yes	Yes	No	Yes	General anesthesia	Open surgery	No	≥270 min	＜100 ml	Yes	Yes	≥90 %	No	Yes	No	≥0.05 ng/ml	≥10 mg/l	≥10 mg/l	≥3	＜1.2 mg/dL	＜20 mg/dL	No	Yes	Yes	Internal Dataset
7	Male	＜80	＜25 kg/m2	＜3	≥30g/L	＜3	Yes	No	No	No	No	No	Yes	No	No	Yes	General anesthesia	Laparoscopic surgery	Yes	≥270 min	＜100 ml	Yes	No	≥90 %	No	No	Yes	≥0.05 ng/ml	＜10 mg/l	＜10 mg/l	＜3	≥1.2 mg/dL	≥20 mg/dL	No	Yes	Yes	Internal Dataset
8	Male	＜80	≥25 kg/m2	＜3	＜30g/L	≥3	Yes	No	No	No	Yes	Yes	Yes	Yes	No	No	General anesthesia	Open surgery	Yes	＜270 min	＜100 ml	No	No	＜90 %	No	No	Yes	＜0.05 ng/ml	＜10 mg/l	＜10 mg/l	＜3	＜1.2 mg/dL	＜20 mg/dL	No	Yes	Yes	Internal Dataset
9	Male	≥80	≥25 kg/m2	≥3	≥30g/L	≥3	Yes	No	No	No	Yes	Yes	No	No	No	No	General anesthesia	Open surgery	No	＜270 min	＜100 ml	No	Yes	≥90 %	No	No	No	＜0.05 ng/ml	＜10 mg/l	＜10 mg/l	＜3	＜1.2 mg/dL	＜20 mg/dL	No	No	Yes	Internal Dataset
10	Female	≥80	≥25 kg/m2	＜3	＜30g/L	≥3	No	No	No	No	No	No	No	Yes	No	Yes	General anesthesia	Open surgery	No	＜270 min	≥100 ml	No	Yes	≥90 %	No	No	No	＜0.05 ng/ml	＜10 mg/l	＜10 mg/l	≥3	＜1.2 mg/dL	＜20 mg/dL	No	No	Yes	Internal Dataset
11	Female	≥80	＜25 kg/m2	＜3	≥30g/L	＜3	No	Yes	Yes	No	No	No	No	Yes	No	Yes	General anesthesia	Open surgery	Yes	＜270 min	＜100 ml	No	Yes	≥90 %	No	Yes	No	＜0.05 ng/ml	＜10 mg/l	＜10 mg/l	≥3	＜1.2 mg/dL	＜20 mg/dL	No	No	Yes	Internal Dataset
12	Male	＜80	＜25 kg/m2	＜3	≥30g/L	＜3	No	No	No	No	Yes	No	No	No	No	No	Regional anesthesia	Open surgery	Yes	＜270 min	＜100 ml	No	Yes	≥90 %	No	No	No	＜0.05 ng/ml	≥10 mg/l	＜10 mg/l	≥3	＜1.2 mg/dL	＜20 mg/dL	No	No	Yes	Internal Dataset
13	Female	＜80	≥25 kg/m2	≥3	＜30g/L	＜3	No	Yes	Yes	No	Yes	Yes	Yes	Yes	No	Yes	General anesthesia	Laparoscopic surgery	No	≥270 min	＜100 ml	No	No	≥90 %	No	No	No	＜0.05 ng/ml	≥10 mg/l	＜10 mg/l	＜3	＜1.2 mg/dL	＜20 mg/dL	No	No	Yes	Internal Dataset
14	Female	≥80	≥25 kg/m2	＜3	＜30g/L	＜3	No	Yes	No	No	Yes	Yes	Yes	Yes	No	No	General anesthesia	Open surgery	No	＜270 min	≥100 ml	No	No	≥90 %	Yes	Yes	No	＜0.05 ng/ml	＜10 mg/l	≥10 mg/l	＜3	＜1.2 mg/dL	＜20 mg/dL	No	No	Yes	Internal Dataset
15	Female	＜80	＜25 kg/m2	≥3	＜30g/L	≥3	No	Yes	No	No	Yes	No	No	Yes	No	Yes	General anesthesia	Open surgery	Yes	≥270 min	≥100 ml	No	No	≥90 %	No	No	No	≥0.05 ng/ml	＜10 mg/l	＜10 mg/l	＜3	＜1.2 mg/dL	＜20 mg/dL	No	No	Yes	Internal Dataset
16	Male	≥80	≥25 kg/m2	＜3	＜30g/L	＜3	No	No	Yes	No	Yes	No	Yes	No	No	No	General anesthesia	Open surgery	No	≥270 min	≥100 ml	Yes	Yes	≥90 %	No	No	No	＜0.05 ng/ml	≥10 mg/l	≥10 mg/l	＜3	＜1.2 mg/dL	＜20 mg/dL	No	No	Yes	Internal Dataset
17	Female	＜80	≥25 kg/m2	＜3	≥30g/L	＜3	No	No	Yes	No	No	Yes	Yes	Yes	No	No	General anesthesia	Laparoscopic surgery	No	≥270 min	＜100 ml	No	Yes	≥90 %	No	No	No	＜0.05 ng/ml	＜10 mg/l	＜10 mg/l	＜3	＜1.2 mg/dL	＜20 mg/dL	No	No	Yes	Internal Dataset
18	Male	＜80	＜25 kg/m2	≥3	≥30g/L	＜3	No	No	No	No	No	No	No	Yes	No	No	General anesthesia	Open surgery	No	＜270 min	≥100 ml	Yes	No	≥90 %	No	Yes	No	＜0.05 ng/ml	＜10 mg/l	＜10 mg/l	≥3	＜1.2 mg/dL	＜20 mg/dL	No	No	Yes	Internal Dataset
19	Female	≥80	≥25 kg/m2	＜3	≥30g/L	≥3	No	No	No	No	No	No	No	Yes	No	Yes	General anesthesia	Open surgery	Yes	＜270 min	＜100 ml	No	Yes	≥90 %	Yes	No	No	≥0.05 ng/ml	＜10 mg/l	＜10 mg/l	≥3	＜1.2 mg/dL	＜20 mg/dL	No	No	Yes	Internal Dataset
20	Male	＜80	＜25 kg/m2	＜3	≥30g/L	≥3	No	Yes	Yes	Yes	No	No	Yes	Yes	No	No	General anesthesia	Open surgery	Yes	＜270 min	≥100 ml	No	No	≥90 %	No	No	No	＜0.05 ng/ml	≥10 mg/l	＜10 mg/l	≥3	≥1.2 mg/dL	≥20 mg/dL	Yes	No	Yes	Internal Dataset
21	Male	＜80	＜25 kg/m2	≥3	≥30g/L	＜3	No	No	No	Yes	No	Yes	Yes	Yes	No	Yes	General anesthesia	Open surgery	No	＜270 min	＜100 ml	No	No	≥90 %	No	No	No	＜0.05 ng/ml	≥10 mg/l	＜10 mg/l	＜3	＜1.2 mg/dL	＜20 mg/dL	Yes	No	Yes	Internal Dataset
22	Female	＜80	＜25 kg/m2	＜3	≥30g/L	＜3	Yes	No	No	Yes	Yes	Yes	No	Yes	No	No	General anesthesia	Open surgery	No	≥270 min	＜100 ml	No	Yes	＜90 %	No	No	Yes	≥0.05 ng/ml	＜10 mg/l	＜10 mg/l	≥3	≥1.2 mg/dL	＜20 mg/dL	No	No	Yes	Internal Dataset
23	Female	＜80	＜25 kg/m2	≥3	≥30g/L	＜3	No	No	No	No	Yes	Yes	Yes	No	No	No	General anesthesia	Open surgery	Yes	＜270 min	＜100 ml	No	No	＜90 %	No	No	No	≥0.05 ng/ml	＜10 mg/l	＜10 mg/l	≥3	≥1.2 mg/dL	≥20 mg/dL	No	No	Yes	Internal Dataset
24	Female	＜80	＜25 kg/m2	≥3	＜30g/L	＜3	No	No	No	No	No	No	Yes	Yes	No	Yes	General anesthesia	Open surgery	Yes	≥270 min	＜100 ml	No	No	≥90 %	No	No	No	＜0.05 ng/ml	＜10 mg/l	＜10 mg/l	≥3	≥1.2 mg/dL	＜20 mg/dL	No	No	Yes	Internal Dataset
25	Female	≥80	＜25 kg/m2	≥3	≥30g/L	＜3	Yes	Yes	No	No	Yes	No	No	Yes	No	Yes	General anesthesia	Open surgery	Yes	＜270 min	＜100 ml	Yes	Yes	≥90 %	No	No	No	＜0.05 ng/ml	＜10 mg/l	＜10 mg/l	≥3	＜1.2 mg/dL	＜20 mg/dL	No	No	Yes	Internal Dataset
26	Female	＜80	＜25 kg/m2	＜3	＜30g/L	＜3	Yes	Yes	No	No	Yes	Yes	Yes	No	No	Yes	General anesthesia	Open surgery	No	＜270 min	＜100 ml	No	Yes	≥90 %	No	No	No	＜0.05 ng/ml	＜10 mg/l	＜10 mg/l	≥3	＜1.2 mg/dL	＜20 mg/dL	No	No	Yes	Internal Dataset
27	Male	＜80	＜25 kg/m2	＜3	≥30g/L	＜3	No	No	No	No	No	Yes	No	No	No	No	Regional anesthesia	Open surgery	No	＜270 min	＜100 ml	No	Yes	≥90 %	No	No	No	＜0.05 ng/ml	≥10 mg/l	＜10 mg/l	＜3	≥1.2 mg/dL	＜20 mg/dL	No	No	Yes	Internal Dataset
28	Female	＜80	＜25 kg/m2	≥3	≥30g/L	＜3	No	No	No	No	Yes	No	Yes	No	No	No	General anesthesia	Open surgery	No	＜270 min	＜100 ml	No	Yes	≥90 %	No	No	No	＜0.05 ng/ml	＜10 mg/l	≥10 mg/l	＜3	＜1.2 mg/dL	＜20 mg/dL	No	No	Yes	Internal Dataset
29	Male	＜80	＜25 kg/m2	＜3	＜30g/L	＜3	No	No	No	No	No	Yes	No	No	No	No	General anesthesia	Laparoscopic surgery	No	≥270 min	＜100 ml	No	No	≥90 %	No	No	No	＜0.05 ng/ml	≥10 mg/l	≥10 mg/l	≥3	＜1.2 mg/dL	＜20 mg/dL	No	No	Yes	Internal Dataset
30	Male	＜80	＜25 kg/m2	≥3	＜30g/L	＜3	No	No	No	Yes	Yes	No	Yes	Yes	No	No	General anesthesia	Laparoscopic surgery	No	≥270 min	＜100 ml	No	Yes	≥90 %	No	No	No	＜0.05 ng/ml	≥10 mg/l	＜10 mg/l	＜3	＜1.2 mg/dL	＜20 mg/dL	No	No	Yes	Internal Dataset
31	Female	＜80	＜25 kg/m2	＜3	≥30g/L	＜3	No	No	No	No	Yes	No	No	Yes	No	No	General anesthesia	Open surgery	No	＜270 min	≥100 ml	No	No	≥90 %	No	No	No	≥0.05 ng/ml	＜10 mg/l	＜10 mg/l	＜3	＜1.2 mg/dL	＜20 mg/dL	No	No	Yes	Internal Dataset
32	Male	＜80	＜25 kg/m2	＜3	≥30g/L	＜3	Yes	No	No	No	No	No	Yes	Yes	No	Yes	General anesthesia	Laparoscopic surgery	No	＜270 min	≥100 ml	No	Yes	≥90 %	No	No	No	＜0.05 ng/ml	＜10 mg/l	＜10 mg/l	＜3	＜1.2 mg/dL	＜20 mg/dL	No	No	Yes	Internal Dataset
33	Female	≥80	＜25 kg/m2	≥3	≥30g/L	＜3	No	No	No	Yes	Yes	No	No	No	No	Yes	General anesthesia	Open surgery	Yes	＜270 min	＜100 ml	No	No	≥90 %	Yes	No	No	≥0.05 ng/ml	＜10 mg/l	＜10 mg/l	＜3	＜1.2 mg/dL	＜20 mg/dL	No	No	Yes	Internal Dataset
34	Female	＜80	＜25 kg/m2	＜3	≥30g/L	＜3	Yes	No	No	No	No	No	No	No	No	No	Regional anesthesia	Open surgery	Yes	＜270 min	＜100 ml	No	Yes	≥90 %	Yes	Yes	No	≥0.05 ng/ml	≥10 mg/l	＜10 mg/l	＜3	＜1.2 mg/dL	＜20 mg/dL	No	No	Yes	Internal Dataset
35	Female	＜80	＜25 kg/m2	≥3	≥30g/L	＜3	Yes	No	No	No	No	No	Yes	Yes	No	Yes	General anesthesia	Open surgery	No	＜270 min	＜100 ml	No	Yes	≥90 %	No	No	No	＜0.05 ng/ml	≥10 mg/l	＜10 mg/l	≥3	＜1.2 mg/dL	＜20 mg/dL	Yes	No	Yes	Internal Dataset
36	Female	≥80	≥25 kg/m2	＜3	≥30g/L	≥3	No	No	Yes	No	No	Yes	Yes	Yes	No	No	General anesthesia	Open surgery	No	≥270 min	＜100 ml	Yes	No	≥90 %	No	Yes	Yes	＜0.05 ng/ml	＜10 mg/l	＜10 mg/l	≥3	＜1.2 mg/dL	＜20 mg/dL	No	No	Yes	Internal Dataset
37	Female	＜80	＜25 kg/m2	＜3	＜30g/L	＜3	Yes	No	Yes	No	Yes	No	No	Yes	No	No	General anesthesia	Open surgery	No	≥270 min	＜100 ml	Yes	Yes	≥90 %	No	No	Yes	＜0.05 ng/ml	＜10 mg/l	＜10 mg/l	≥3	＜1.2 mg/dL	≥20 mg/dL	Yes	Yes	Yes	Internal Dataset
38	Male	＜80	≥25 kg/m2	＜3	≥30g/L	≥3	No	No	No	No	No	No	No	No	No	No	General anesthesia	Open surgery	Yes	＜270 min	＜100 ml	No	No	≥90 %	No	No	No	＜0.05 ng/ml	＜10 mg/l	＜10 mg/l	＜3	＜1.2 mg/dL	＜20 mg/dL	No	No	Yes	Internal Dataset
39	Female	＜80	≥25 kg/m2	≥3	＜30g/L	＜3	No	No	Yes	No	No	Yes	No	Yes	No	No	General anesthesia	Open surgery	Yes	＜270 min	＜100 ml	No	No	≥90 %	No	No	Yes	＜0.05 ng/ml	＜10 mg/l	＜10 mg/l	＜3	＜1.2 mg/dL	＜20 mg/dL	No	No	Yes	Internal Dataset
40	Female	＜80	≥25 kg/m2	＜3	＜30g/L	＜3	No	Yes	Yes	No	No	No	No	Yes	No	No	General anesthesia	Open surgery	No	＜270 min	≥100 ml	No	No	≥90 %	No	Yes	No	＜0.05 ng/ml	≥10 mg/l	＜10 mg/l	＜3	＜1.2 mg/dL	＜20 mg/dL	No	Yes	Yes	Internal Dataset
41	Female	＜80	＜25 kg/m2	≥3	＜30g/L	≥3	No	No	No	No	No	Yes	No	No	No	Yes	General anesthesia	Open surgery	No	≥270 min	＜100 ml	No	Yes	≥90 %	No	Yes	No	＜0.05 ng/ml	＜10 mg/l	＜10 mg/l	＜3	≥1.2 mg/dL	≥20 mg/dL	No	Yes	Yes	Internal Dataset
42	Female	＜80	＜25 kg/m2	＜3	≥30g/L	＜3	No	Yes	Yes	No	Yes	Yes	Yes	No	No	No	Regional anesthesia	Laparoscopic surgery	No	＜270 min	≥100 ml	Yes	Yes	≥90 %	No	No	No	＜0.05 ng/ml	＜10 mg/l	＜10 mg/l	＜3	≥1.2 mg/dL	≥20 mg/dL	Yes	Yes	Yes	Internal Dataset
43	Female	≥80	≥25 kg/m2	＜3	≥30g/L	≥3	Yes	No	Yes	No	No	No	Yes	Yes	No	Yes	General anesthesia	Open surgery	No	＜270 min	＜100 ml	No	Yes	≥90 %	No	No	No	＜0.05 ng/ml	＜10 mg/l	＜10 mg/l	≥3	≥1.2 mg/dL	＜20 mg/dL	No	No	Yes	Internal Dataset
44	Female	≥80	＜25 kg/m2	＜3	≥30g/L	＜3	Yes	Yes	No	No	Yes	No	Yes	Yes	No	Yes	General anesthesia	Laparoscopic surgery	Yes	＜270 min	＜100 ml	Yes	Yes	≥90 %	No	Yes	No	＜0.05 ng/ml	＜10 mg/l	＜10 mg/l	≥3	≥1.2 mg/dL	＜20 mg/dL	No	No	Yes	Internal Dataset
45	Male	≥80	≥25 kg/m2	≥3	≥30g/L	＜3	Yes	No	Yes	No	Yes	No	No	Yes	No	No	General anesthesia	Laparoscopic surgery	Yes	＜270 min	＜100 ml	Yes	No	≥90 %	No	No	No	＜0.05 ng/ml	＜10 mg/l	＜10 mg/l	≥3	＜1.2 mg/dL	＜20 mg/dL	No	No	Yes	Internal Dataset
46	Male	≥80	＜25 kg/m2	＜3	≥30g/L	＜3	No	No	No	No	No	Yes	No	No	No	No	General anesthesia	Open surgery	Yes	＜270 min	＜100 ml	No	Yes	≥90 %	No	No	No	＜0.05 ng/ml	≥10 mg/l	＜10 mg/l	≥3	＜1.2 mg/dL	＜20 mg/dL	No	No	Yes	Internal Dataset
47	Female	＜80	≥25 kg/m2	＜3	＜30g/L	＜3	No	No	Yes	No	No	No	No	Yes	No	No	General anesthesia	Laparoscopic surgery	No	＜270 min	＜100 ml	Yes	No	≥90 %	No	No	No	＜0.05 ng/ml	≥10 mg/l	＜10 mg/l	≥3	＜1.2 mg/dL	＜20 mg/dL	No	No	Yes	Internal Dataset
48	Female	＜80	＜25 kg/m2	≥3	＜30g/L	≥3	No	No	Yes	No	No	No	Yes	Yes	No	Yes	General anesthesia	Open surgery	No	＜270 min	＜100 ml	Yes	Yes	≥90 %	No	No	No	≥0.05 ng/ml	＜10 mg/l	＜10 mg/l	≥3	＜1.2 mg/dL	＜20 mg/dL	No	No	Yes	Internal Dataset
49	Female	＜80	＜25 kg/m2	＜3	≥30g/L	≥3	Yes	No	Yes	No	No	No	No	No	No	Yes	General anesthesia	Open surgery	No	≥270 min	＜100 ml	Yes	No	≥90 %	No	No	No	≥0.05 ng/ml	≥10 mg/l	＜10 mg/l	＜3	＜1.2 mg/dL	＜20 mg/dL	No	No	Yes	Internal Dataset
50	Female	＜80	＜25 kg/m2	≥3	＜30g/L	＜3	No	No	Yes	No	No	No	No	No	No	Yes	General anesthesia	Open surgery	No	≥270 min	＜100 ml	No	No	≥90 %	No	No	No	＜0.05 ng/ml	≥10 mg/l	＜10 mg/l	＜3	＜1.2 mg/dL	＜20 mg/dL	No	No	Yes	Internal Dataset
51	Female	＜80	＜25 kg/m2	≥3	＜30g/L	≥3	No	No	No	No	No	Yes	Yes	No	No	No	General anesthesia	Open surgery	No	＜270 min	＜100 ml	Yes	Yes	≥90 %	No	No	Yes	＜0.05 ng/ml	＜10 mg/l	＜10 mg/l	＜3	＜1.2 mg/dL	＜20 mg/dL	No	No	Yes	Internal Dataset
52	Male	＜80	＜25 kg/m2	＜3	≥30g/L	＜3	No	No	No	No	No	Yes	Yes	No	No	No	General anesthesia	Open surgery	No	＜270 min	＜100 ml	No	Yes	≥90 %	No	No	No	≥0.05 ng/ml	＜10 mg/l	＜10 mg/l	＜3	＜1.2 mg/dL	＜20 mg/dL	No	No	Yes	Internal Dataset
53	Male	＜80	＜25 kg/m2	＜3	≥30g/L	≥3	No	No	No	Yes	No	Yes	No	No	No	No	General anesthesia	Open surgery	No	＜270 min	＜100 ml	Yes	No	≥90 %	No	No	No	＜0.05 ng/ml	≥10 mg/l	＜10 mg/l	＜3	≥1.2 mg/dL	≥20 mg/dL	Yes	No	Yes	Internal Dataset
54	Female	≥80	＜25 kg/m2	≥3	≥30g/L	＜3	No	No	No	No	Yes	No	No	Yes	No	Yes	General anesthesia	Open surgery	No	≥270 min	＜100 ml	Yes	Yes	≥90 %	No	No	No	＜0.05 ng/ml	≥10 mg/l	＜10 mg/l	＜3	≥1.2 mg/dL	≥20 mg/dL	Yes	Yes	Yes	Internal Dataset
55	Female	＜80	＜25 kg/m2	＜3	≥30g/L	≥3	No	Yes	No	No	No	No	No	No	Yes	Yes	General anesthesia	Open surgery	No	＜270 min	≥100 ml	No	Yes	≥90 %	No	No	Yes	＜0.05 ng/ml	＜10 mg/l	＜10 mg/l	≥3	＜1.2 mg/dL	＜20 mg/dL	No	Yes	Yes	Internal Dataset
56	Male	＜80	＜25 kg/m2	≥3	≥30g/L	＜3	Yes	No	No	No	No	No	No	Yes	Yes	Yes	General anesthesia	Open surgery	No	≥270 min	＜100 ml	Yes	Yes	≥90 %	No	No	Yes	＜0.05 ng/ml	≥10 mg/l	＜10 mg/l	≥3	＜1.2 mg/dL	＜20 mg/dL	Yes	Yes	Yes	Internal Dataset
57	Female	＜80	＜25 kg/m2	≥3	≥30g/L	＜3	No	Yes	No	No	Yes	No	No	No	No	Yes	General anesthesia	Open surgery	Yes	≥270 min	＜100 ml	Yes	No	≥90 %	No	Yes	No	＜0.05 ng/ml	＜10 mg/l	＜10 mg/l	＜3	≥1.2 mg/dL	≥20 mg/dL	No	Yes	Yes	Internal Dataset
58	Female	＜80	＜25 kg/m2	≥3	≥30g/L	≥3	No	Yes	No	No	Yes	No	Yes	Yes	No	No	Regional anesthesia	Open surgery	No	＜270 min	＜100 ml	Yes	No	≥90 %	No	No	Yes	＜0.05 ng/ml	≥10 mg/l	＜10 mg/l	≥3	＜1.2 mg/dL	＜20 mg/dL	No	No	Yes	Internal Dataset
59	Male	≥80	＜25 kg/m2	≥3	＜30g/L	＜3	No	No	No	No	No	Yes	Yes	Yes	No	No	Regional anesthesia	Open surgery	Yes	＜270 min	≥100 ml	No	Yes	＜90 %	Yes	No	Yes	＜0.05 ng/ml	≥10 mg/l	＜10 mg/l	≥3	＜1.2 mg/dL	＜20 mg/dL	No	No	Yes	Internal Dataset
60	Male	＜80	＜25 kg/m2	＜3	≥30g/L	＜3	Yes	Yes	No	No	No	Yes	No	No	No	Yes	General anesthesia	Open surgery	No	＜270 min	＜100 ml	No	Yes	＜90 %	No	No	No	＜0.05 ng/ml	＜10 mg/l	＜10 mg/l	≥3	＜1.2 mg/dL	＜20 mg/dL	No	No	Yes	Internal Dataset
61	Male	＜80	≥25 kg/m2	≥3	≥30g/L	＜3	No	Yes	No	No	Yes	Yes	No	No	No	Yes	General anesthesia	Open surgery	No	＜270 min	≥100 ml	No	Yes	≥90 %	No	Yes	No	＜0.05 ng/ml	≥10 mg/l	＜10 mg/l	≥3	＜1.2 mg/dL	＜20 mg/dL	No	No	Yes	Internal Dataset
62	Female	≥80	≥25 kg/m2	＜3	≥30g/L	≥3	No	Yes	No	No	No	No	No	Yes	No	Yes	General anesthesia	Laparoscopic surgery	No	＜270 min	≥100 ml	No	Yes	≥90 %	No	Yes	No	＜0.05 ng/ml	≥10 mg/l	＜10 mg/l	＜3	＜1.2 mg/dL	＜20 mg/dL	No	No	Yes	Internal Dataset
63	Male	≥80	≥25 kg/m2	＜3	＜30g/L	＜3	No	Yes	No	No	No	No	Yes	No	No	Yes	General anesthesia	Open surgery	No	＜270 min	≥100 ml	No	Yes	＜90 %	Yes	Yes	No	＜0.05 ng/ml	≥10 mg/l	＜10 mg/l	≥3	＜1.2 mg/dL	＜20 mg/dL	No	No	Yes	Internal Dataset
64	Male	＜80	＜25 kg/m2	＜3	＜30g/L	≥3	No	No	No	No	Yes	Yes	Yes	Yes	No	Yes	General anesthesia	Open surgery	Yes	≥270 min	＜100 ml	No	Yes	≥90 %	No	No	No	＜0.05 ng/ml	≥10 mg/l	＜10 mg/l	≥3	＜1.2 mg/dL	＜20 mg/dL	No	No	Yes	Internal Dataset
65	Female	≥80	≥25 kg/m2	＜3	≥30g/L	≥3	Yes	Yes	No	No	Yes	Yes	Yes	Yes	No	No	General anesthesia	Open surgery	No	≥270 min	≥100 ml	No	Yes	≥90 %	No	No	No	＜0.05 ng/ml	≥10 mg/l	＜10 mg/l	≥3	＜1.2 mg/dL	＜20 mg/dL	No	No	Yes	Internal Dataset
66	Male	≥80	≥25 kg/m2	＜3	＜30g/L	＜3	No	No	No	No	Yes	Yes	Yes	No	No	No	General anesthesia	Open surgery	No	＜270 min	≥100 ml	No	No	＜90 %	No	No	No	＜0.05 ng/ml	＜10 mg/l	＜10 mg/l	≥3	＜1.2 mg/dL	＜20 mg/dL	No	No	Yes	Internal Dataset
67	Female	≥80	＜25 kg/m2	＜3	＜30g/L	≥3	Yes	No	No	Yes	Yes	Yes	Yes	Yes	No	Yes	General anesthesia	Open surgery	No	＜270 min	≥100 ml	No	Yes	≥90 %	No	No	No	＜0.05 ng/ml	＜10 mg/l	＜10 mg/l	＜3	＜1.2 mg/dL	＜20 mg/dL	No	No	No	Internal Dataset
68	Female	＜80	＜25 kg/m2	≥3	≥30g/L	≥3	No	Yes	Yes	No	Yes	Yes	No	Yes	No	No	General anesthesia	Open surgery	Yes	≥270 min	＜100 ml	No	Yes	≥90 %	No	No	No	≥0.05 ng/ml	≥10 mg/l	＜10 mg/l	≥3	＜1.2 mg/dL	＜20 mg/dL	No	No	No	Internal Dataset
69	Female	＜80	＜25 kg/m2	＜3	＜30g/L	≥3	No	Yes	Yes	No	No	No	Yes	Yes	No	No	General anesthesia	Open surgery	No	＜270 min	≥100 ml	No	Yes	＜90 %	No	No	No	≥0.05 ng/ml	＜10 mg/l	＜10 mg/l	≥3	＜1.2 mg/dL	＜20 mg/dL	No	No	No	Internal Dataset
70	Female	＜80	＜25 kg/m2	＜3	＜30g/L	＜3	No	Yes	Yes	No	No	Yes	Yes	No	No	Yes	General anesthesia	Laparoscopic surgery	No	＜270 min	＜100 ml	No	No	≥90 %	No	No	No	＜0.05 ng/ml	≥10 mg/l	≥10 mg/l	＜3	≥1.2 mg/dL	＜20 mg/dL	No	No	No	Internal Dataset
71	Female	≥80	＜25 kg/m2	＜3	≥30g/L	＜3	No	No	No	No	No	Yes	Yes	Yes	No	Yes	General anesthesia	Open surgery	No	＜270 min	≥100 ml	No	Yes	≥90 %	No	No	No	＜0.05 ng/ml	＜10 mg/l	＜10 mg/l	≥3	≥1.2 mg/dL	≥20 mg/dL	Yes	No	No	Internal Dataset
72	Male	≥80	＜25 kg/m2	≥3	＜30g/L	＜3	No	Yes	Yes	No	No	No	No	Yes	No	Yes	Regional anesthesia	Open surgery	No	≥270 min	＜100 ml	No	No	≥90 %	No	No	No	＜0.05 ng/ml	＜10 mg/l	＜10 mg/l	≥3	＜1.2 mg/dL	≥20 mg/dL	No	No	No	Internal Dataset
73	Female	≥80	＜25 kg/m2	＜3	＜30g/L	＜3	No	No	Yes	Yes	Yes	No	No	Yes	No	No	Regional anesthesia	Open surgery	No	＜270 min	＜100 ml	No	No	≥90 %	No	No	No	≥0.05 ng/ml	≥10 mg/l	≥10 mg/l	＜3	≥1.2 mg/dL	＜20 mg/dL	Yes	No	No	Internal Dataset
74	Female	＜80	＜25 kg/m2	≥3	＜30g/L	＜3	No	No	No	No	No	No	Yes	Yes	No	No	General anesthesia	Open surgery	No	＜270 min	≥100 ml	No	Yes	≥90 %	No	No	No	≥0.05 ng/ml	≥10 mg/l	≥10 mg/l	＜3	＜1.2 mg/dL	＜20 mg/dL	Yes	No	No	Internal Dataset
75	Female	≥80	＜25 kg/m2	＜3	≥30g/L	＜3	No	No	Yes	Yes	Yes	Yes	No	Yes	No	No	General anesthesia	Open surgery	No	＜270 min	≥100 ml	No	No	≥90 %	No	Yes	No	≥0.05 ng/ml	＜10 mg/l	＜10 mg/l	＜3	＜1.2 mg/dL	≥20 mg/dL	Yes	No	No	Internal Dataset
76	Female	≥80	＜25 kg/m2	＜3	≥30g/L	＜3	Yes	Yes	Yes	No	No	Yes	Yes	Yes	No	Yes	General anesthesia	Open surgery	Yes	＜270 min	≥100 ml	Yes	No	≥90 %	No	Yes	No	≥0.05 ng/ml	≥10 mg/l	＜10 mg/l	＜3	＜1.2 mg/dL	＜20 mg/dL	No	No	No	Internal Dataset
77	Female	＜80	＜25 kg/m2	≥3	＜30g/L	＜3	Yes	Yes	No	No	No	No	Yes	No	No	No	General anesthesia	Open surgery	No	＜270 min	＜100 ml	Yes	No	≥90 %	No	No	No	＜0.05 ng/ml	≥10 mg/l	＜10 mg/l	≥3	＜1.2 mg/dL	＜20 mg/dL	No	No	No	Internal Dataset
78	Female	＜80	＜25 kg/m2	＜3	≥30g/L	≥3	No	No	Yes	No	No	No	Yes	No	No	Yes	General anesthesia	Open surgery	No	≥270 min	＜100 ml	Yes	No	≥90 %	Yes	No	No	＜0.05 ng/ml	＜10 mg/l	＜10 mg/l	≥3	＜1.2 mg/dL	＜20 mg/dL	No	No	No	Internal Dataset
79	Female	≥80	＜25 kg/m2	＜3	＜30g/L	＜3	Yes	No	No	No	No	No	No	No	No	No	General anesthesia	Open surgery	No	≥270 min	＜100 ml	No	No	≥90 %	No	No	No	＜0.05 ng/ml	＜10 mg/l	＜10 mg/l	≥3	＜1.2 mg/dL	＜20 mg/dL	No	No	No	Internal Dataset
80	Male	≥80	＜25 kg/m2	≥3	＜30g/L	≥3	No	No	No	No	Yes	No	Yes	No	No	No	General anesthesia	Open surgery	Yes	＜270 min	＜100 ml	Yes	No	＜90 %	No	No	No	＜0.05 ng/ml	＜10 mg/l	≥10 mg/l	＜3	＜1.2 mg/dL	＜20 mg/dL	No	No	No	Internal Dataset
81	Female	＜80	＜25 kg/m2	＜3	＜30g/L	≥3	Yes	No	No	No	Yes	No	No	Yes	Yes	No	General anesthesia	Open surgery	No	＜270 min	＜100 ml	No	No	＜90 %	Yes	Yes	No	＜0.05 ng/ml	＜10 mg/l	≥10 mg/l	＜3	＜1.2 mg/dL	＜20 mg/dL	No	No	No	Internal Dataset
82	Female	≥80	＜25 kg/m2	≥3	＜30g/L	≥3	Yes	Yes	No	No	No	Yes	No	Yes	Yes	No	Regional anesthesia	Open surgery	No	≥270 min	＜100 ml	Yes	Yes	＜90 %	No	Yes	Yes	＜0.05 ng/ml	≥10 mg/l	≥10 mg/l	＜3	＜1.2 mg/dL	＜20 mg/dL	No	No	No	Internal Dataset
83	Male	≥80	≥25 kg/m2	＜3	＜30g/L	＜3	No	No	No	No	No	Yes	Yes	Yes	Yes	No	Regional anesthesia	Open surgery	No	≥270 min	＜100 ml	No	No	＜90 %	No	No	Yes	＜0.05 ng/ml	＜10 mg/l	＜10 mg/l	≥3	＜1.2 mg/dL	＜20 mg/dL	No	No	No	Internal Dataset
84	Male	≥80	≥25 kg/m2	＜3	＜30g/L	＜3	No	No	No	No	No	No	Yes	Yes	Yes	No	General anesthesia	Laparoscopic surgery	No	＜270 min	＜100 ml	No	No	≥90 %	No	No	No	＜0.05 ng/ml	＜10 mg/l	＜10 mg/l	≥3	＜1.2 mg/dL	＜20 mg/dL	No	No	No	Internal Dataset
85	Female	≥80	≥25 kg/m2	＜3	≥30g/L	＜3	No	No	No	No	No	No	No	No	No	No	General anesthesia	Open surgery	No	＜270 min	＜100 ml	Yes	No	≥90 %	No	Yes	Yes	＜0.05 ng/ml	＜10 mg/l	＜10 mg/l	≥3	＜1.2 mg/dL	＜20 mg/dL	No	No	No	Internal Dataset
86	Male	＜80	≥25 kg/m2	＜3	≥30g/L	＜3	No	Yes	No	No	No	Yes	No	No	No	Yes	General anesthesia	Open surgery	No	＜270 min	≥100 ml	Yes	Yes	≥90 %	No	Yes	No	＜0.05 ng/ml	＜10 mg/l	≥10 mg/l	≥3	＜1.2 mg/dL	＜20 mg/dL	No	No	No	Internal Dataset
87	Male	＜80	＜25 kg/m2	≥3	＜30g/L	＜3	No	Yes	No	No	No	Yes	No	No	No	No	General anesthesia	Open surgery	No	＜270 min	≥100 ml	No	No	≥90 %	No	No	No	＜0.05 ng/ml	≥10 mg/l	＜10 mg/l	≥3	＜1.2 mg/dL	＜20 mg/dL	No	No	No	Internal Dataset
88	Male	＜80	＜25 kg/m2	＜3	＜30g/L	＜3	No	No	No	No	No	No	Yes	No	No	Yes	General anesthesia	Open surgery	No	＜270 min	≥100 ml	No	No	≥90 %	No	No	No	＜0.05 ng/ml	≥10 mg/l	≥10 mg/l	＜3	＜1.2 mg/dL	＜20 mg/dL	No	No	No	Internal Dataset
89	Male	＜80	＜25 kg/m2	≥3	≥30g/L	＜3	No	No	No	No	Yes	No	Yes	No	No	Yes	General anesthesia	Open surgery	Yes	＜270 min	＜100 ml	No	Yes	≥90 %	No	No	No	＜0.05 ng/ml	≥10 mg/l	＜10 mg/l	＜3	＜1.2 mg/dL	＜20 mg/dL	No	No	No	Internal Dataset
90	Male	＜80	≥25 kg/m2	≥3	≥30g/L	＜3	No	No	No	No	No	No	Yes	No	No	Yes	General anesthesia	Open surgery	No	＜270 min	≥100 ml	No	No	≥90 %	No	Yes	No	＜0.05 ng/ml	≥10 mg/l	≥10 mg/l	＜3	＜1.2 mg/dL	≥20 mg/dL	No	Yes	No	Internal Dataset
91	Female	＜80	＜25 kg/m2	≥3	≥30g/L	＜3	Yes	No	No	Yes	No	No	No	No	No	Yes	Regional anesthesia	Open surgery	No	≥270 min	＜100 ml	No	No	≥90 %	No	Yes	No	＜0.05 ng/ml	≥10 mg/l	≥10 mg/l	≥3	≥1.2 mg/dL	＜20 mg/dL	No	Yes	No	Internal Dataset
92	Female	＜80	＜25 kg/m2	＜3	＜30g/L	＜3	No	Yes	No	No	Yes	Yes	No	No	No	Yes	Regional anesthesia	Open surgery	Yes	≥270 min	＜100 ml	No	No	≥90 %	No	No	No	＜0.05 ng/ml	≥10 mg/l	＜10 mg/l	＜3	≥1.2 mg/dL	＜20 mg/dL	Yes	Yes	No	Internal Dataset
93	Male	＜80	≥25 kg/m2	＜3	≥30g/L	＜3	No	Yes	No	No	No	No	No	No	No	No	Regional anesthesia	Open surgery	Yes	＜270 min	＜100 ml	No	No	≥90 %	No	No	No	＜0.05 ng/ml	≥10 mg/l	≥10 mg/l	＜3	＜1.2 mg/dL	≥20 mg/dL	Yes	Yes	No	Internal Dataset
94	Male	＜80	＜25 kg/m2	≥3	≥30g/L	＜3	Yes	Yes	No	No	No	No	No	No	Yes	No	Regional anesthesia	Open surgery	No	＜270 min	≥100 ml	No	No	≥90 %	No	No	No	＜0.05 ng/ml	＜10 mg/l	≥10 mg/l	＜3	≥1.2 mg/dL	≥20 mg/dL	No	Yes	No	Internal Dataset
95	Male	＜80	＜25 kg/m2	≥3	≥30g/L	＜3	Yes	No	No	Yes	No	Yes	No	Yes	No	Yes	General anesthesia	Open surgery	No	＜270 min	≥100 ml	No	No	＜90 %	No	No	No	≥0.05 ng/ml	＜10 mg/l	≥10 mg/l	＜3	≥1.2 mg/dL	≥20 mg/dL	No	No	No	Internal Dataset
96	Female	≥80	＜25 kg/m2	＜3	≥30g/L	＜3	No	Yes	No	No	No	Yes	No	Yes	No	Yes	General anesthesia	Open surgery	No	＜270 min	＜100 ml	No	No	＜90 %	No	No	No	≥0.05 ng/ml	＜10 mg/l	≥10 mg/l	＜3	＜1.2 mg/dL	＜20 mg/dL	Yes	No	No	Internal Dataset
97	Male	＜80	＜25 kg/m2	＜3	＜30g/L	＜3	No	Yes	Yes	No	No	Yes	No	Yes	No	No	General anesthesia	Open surgery	No	＜270 min	＜100 ml	No	No	＜90 %	No	No	No	＜0.05 ng/ml	≥10 mg/l	≥10 mg/l	＜3	＜1.2 mg/dL	＜20 mg/dL	No	No	No	Internal Dataset
98	Male	＜80	＜25 kg/m2	＜3	＜30g/L	＜3	No	No	No	No	No	No	Yes	Yes	No	No	General anesthesia	Open surgery	No	＜270 min	＜100 ml	Yes	Yes	≥90 %	No	No	Yes	＜0.05 ng/ml	≥10 mg/l	≥10 mg/l	≥3	≥1.2 mg/dL	＜20 mg/dL	No	No	No	Internal Dataset
99	Male	≥80	≥25 kg/m2	＜3	＜30g/L	＜3	No	No	No	No	Yes	No	Yes	Yes	No	No	General anesthesia	Open surgery	No	≥270 min	＜100 ml	No	No	＜90 %	No	No	Yes	＜0.05 ng/ml	＜10 mg/l	≥10 mg/l	＜3	≥1.2 mg/dL	＜20 mg/dL	No	No	No	Internal Dataset
100	Male	≥80	≥25 kg/m2	＜3	＜30g/L	＜3	No	Yes	No	No	No	No	No	No	No	No	General anesthesia	Laparoscopic surgery	No	≥270 min	＜100 ml	Yes	Yes	＜90 %	Yes	No	No	＜0.05 ng/ml	＜10 mg/l	＜10 mg/l	＜3	≥1.2 mg/dL	＜20 mg/dL	No	No	No	Internal Dataset
101	Male	≥80	＜25 kg/m2	＜3	＜30g/L	＜3	Yes	No	No	No	Yes	Yes	No	No	Yes	No	General anesthesia	Open surgery	No	＜270 min	＜100 ml	No	Yes	≥90 %	No	No	No	＜0.05 ng/ml	≥10 mg/l	＜10 mg/l	＜3	＜1.2 mg/dL	＜20 mg/dL	No	No	No	Internal Dataset
102	Male	≥80	＜25 kg/m2	＜3	≥30g/L	＜3	Yes	No	No	No	Yes	No	No	Yes	Yes	No	General anesthesia	Laparoscopic surgery	Yes	≥270 min	＜100 ml	Yes	No	≥90 %	No	No	No	＜0.05 ng/ml	≥10 mg/l	＜10 mg/l	＜3	≥1.2 mg/dL	＜20 mg/dL	No	No	No	Internal Dataset
103	Female	≥80	＜25 kg/m2	＜3	≥30g/L	＜3	No	No	No	No	No	No	No	No	Yes	No	Regional anesthesia	Open surgery	Yes	＜270 min	＜100 ml	No	No	≥90 %	No	No	No	＜0.05 ng/ml	≥10 mg/l	＜10 mg/l	≥3	≥1.2 mg/dL	＜20 mg/dL	No	No	No	Internal Dataset
104	Male	≥80	＜25 kg/m2	≥3	≥30g/L	＜3	No	No	No	No	Yes	No	No	No	No	No	Regional anesthesia	Open surgery	No	＜270 min	＜100 ml	No	Yes	≥90 %	No	No	No	＜0.05 ng/ml	＜10 mg/l	＜10 mg/l	≥3	≥1.2 mg/dL	＜20 mg/dL	No	No	No	Internal Dataset
105	Male	＜80	＜25 kg/m2	＜3	≥30g/L	＜3	No	Yes	No	No	No	No	No	No	No	No	Regional anesthesia	Open surgery	No	＜270 min	＜100 ml	No	No	≥90 %	Yes	No	No	＜0.05 ng/ml	≥10 mg/l	＜10 mg/l	≥3	＜1.2 mg/dL	≥20 mg/dL	No	No	No	Internal Dataset
106	Female	＜80	＜25 kg/m2	≥3	≥30g/L	＜3	Yes	No	No	No	No	No	No	No	No	No	General anesthesia	Open surgery	No	＜270 min	＜100 ml	No	No	≥90 %	No	No	No	＜0.05 ng/ml	≥10 mg/l	＜10 mg/l	≥3	＜1.2 mg/dL	≥20 mg/dL	Yes	Yes	No	Internal Dataset
107	Male	＜80	＜25 kg/m2	＜3	≥30g/L	＜3	No	No	Yes	No	No	No	Yes	No	Yes	No	General anesthesia	Open surgery	No	≥270 min	＜100 ml	No	No	≥90 %	No	Yes	No	≥0.05 ng/ml	≥10 mg/l	≥10 mg/l	≥3	≥1.2 mg/dL	＜20 mg/dL	Yes	Yes	No	Internal Dataset
108	Male	＜80	＜25 kg/m2	＜3	≥30g/L	＜3	No	Yes	No	Yes	No	No	Yes	No	Yes	No	General anesthesia	Open surgery	Yes	≥270 min	＜100 ml	No	No	≥90 %	No	No	No	≥0.05 ng/ml	≥10 mg/l	≥10 mg/l	＜3	＜1.2 mg/dL	≥20 mg/dL	No	Yes	No	Internal Dataset
109	Male	＜80	＜25 kg/m2	≥3	＜30g/L	＜3	Yes	Yes	No	No	No	No	Yes	No	Yes	No	General anesthesia	Open surgery	No	＜270 min	＜100 ml	No	No	≥90 %	Yes	Yes	No	＜0.05 ng/ml	≥10 mg/l	≥10 mg/l	＜3	≥1.2 mg/dL	＜20 mg/dL	Yes	No	No	Internal Dataset
110	Male	≥80	≥25 kg/m2	＜3	＜30g/L	＜3	No	Yes	No	No	No	No	No	No	No	No	General anesthesia	Open surgery	No	＜270 min	≥100 ml	No	No	≥90 %	Yes	No	No	＜0.05 ng/ml	＜10 mg/l	≥10 mg/l	＜3	＜1.2 mg/dL	＜20 mg/dL	Yes	Yes	No	Internal Dataset
111	Female	＜80	≥25 kg/m2	＜3	≥30g/L	＜3	Yes	No	No	No	Yes	No	No	Yes	No	Yes	General anesthesia	Open surgery	No	＜270 min	≥100 ml	No	No	＜90 %	No	No	No	＜0.05 ng/ml	＜10 mg/l	＜10 mg/l	＜3	＜1.2 mg/dL	＜20 mg/dL	Yes	Yes	No	Internal Dataset
112	Male	≥80	≥25 kg/m2	＜3	≥30g/L	＜3	No	No	No	No	No	No	No	No	No	Yes	General anesthesia	Open surgery	No	＜270 min	＜100 ml	No	No	＜90 %	No	No	No	＜0.05 ng/ml	＜10 mg/l	＜10 mg/l	≥3	＜1.2 mg/dL	≥20 mg/dL	No	Yes	No	Internal Dataset
113	Female	≥80	＜25 kg/m2	≥3	＜30g/L	＜3	No	No	No	Yes	No	No	Yes	Yes	No	Yes	General anesthesia	Open surgery	No	＜270 min	≥100 ml	No	No	＜90 %	No	No	Yes	＜0.05 ng/ml	＜10 mg/l	≥10 mg/l	≥3	＜1.2 mg/dL	≥20 mg/dL	No	No	No	Internal Dataset
114	Male	＜80	＜25 kg/m2	＜3	＜30g/L	＜3	No	Yes	No	No	Yes	Yes	No	No	No	Yes	General anesthesia	Open surgery	No	＜270 min	＜100 ml	No	No	＜90 %	No	Yes	No	＜0.05 ng/ml	＜10 mg/l	≥10 mg/l	＜3	＜1.2 mg/dL	＜20 mg/dL	No	No	No	Internal Dataset
115	Male	＜80	≥25 kg/m2	≥3	＜30g/L	＜3	No	Yes	No	Yes	No	No	No	No	No	No	General anesthesia	Open surgery	No	＜270 min	≥100 ml	No	No	≥90 %	No	No	Yes	＜0.05 ng/ml	＜10 mg/l	＜10 mg/l	≥3	＜1.2 mg/dL	＜20 mg/dL	No	No	No	Internal Dataset
116	Female	＜80	≥25 kg/m2	＜3	＜30g/L	＜3	No	Yes	Yes	No	Yes	Yes	No	No	No	No	General anesthesia	Open surgery	No	＜270 min	≥100 ml	No	No	≥90 %	No	No	Yes	＜0.05 ng/ml	＜10 mg/l	＜10 mg/l	＜3	＜1.2 mg/dL	＜20 mg/dL	No	No	No	Internal Dataset
117	Male	＜80	＜25 kg/m2	≥3	≥30g/L	≥3	Yes	Yes	No	No	No	No	No	Yes	No	No	General anesthesia	Open surgery	Yes	≥270 min	≥100 ml	No	No	＜90 %	No	No	No	＜0.05 ng/ml	＜10 mg/l	＜10 mg/l	＜3	＜1.2 mg/dL	＜20 mg/dL	No	No	No	Internal Dataset
118	Male	≥80	＜25 kg/m2	＜3	≥30g/L	≥3	No	No	No	No	No	No	No	Yes	No	Yes	General anesthesia	Open surgery	No	≥270 min	≥100 ml	No	No	＜90 %	No	No	Yes	＜0.05 ng/ml	≥10 mg/l	＜10 mg/l	＜3	＜1.2 mg/dL	＜20 mg/dL	No	No	No	Internal Dataset
119	Female	≥80	＜25 kg/m2	≥3	≥30g/L	＜3	No	No	No	No	No	No	No	Yes	No	No	General anesthesia	Open surgery	No	≥270 min	＜100 ml	No	No	＜90 %	No	Yes	Yes	≥0.05 ng/ml	＜10 mg/l	≥10 mg/l	＜3	＜1.2 mg/dL	＜20 mg/dL	No	No	No	Internal Dataset
120	Male	≥80	＜25 kg/m2	≥3	≥30g/L	＜3	No	No	No	No	No	No	No	Yes	No	No	General anesthesia	Open surgery	No	＜270 min	＜100 ml	No	Yes	≥90 %	No	Yes	No	≥0.05 ng/ml	＜10 mg/l	≥10 mg/l	＜3	＜1.2 mg/dL	＜20 mg/dL	No	No	No	Internal Dataset
121	Female	≥80	＜25 kg/m2	＜3	≥30g/L	＜3	Yes	Yes	No	No	No	No	Yes	Yes	No	Yes	General anesthesia	Open surgery	No	＜270 min	＜100 ml	No	No	≥90 %	No	Yes	No	≥0.05 ng/ml	≥10 mg/l	≥10 mg/l	≥3	＜1.2 mg/dL	＜20 mg/dL	No	No	No	Internal Dataset
122	Male	＜80	＜25 kg/m2	＜3	≥30g/L	＜3	No	Yes	No	No	No	No	Yes	No	No	No	General anesthesia	Open surgery	Yes	＜270 min	＜100 ml	Yes	No	≥90 %	Yes	Yes	No	＜0.05 ng/ml	＜10 mg/l	＜10 mg/l	≥3	＜1.2 mg/dL	＜20 mg/dL	No	Yes	No	Internal Dataset
123	Male	＜80	＜25 kg/m2	≥3	≥30g/L	＜3	Yes	No	No	No	No	No	No	No	No	No	General anesthesia	Open surgery	Yes	≥270 min	＜100 ml	Yes	No	＜90 %	Yes	No	No	＜0.05 ng/ml	＜10 mg/l	＜10 mg/l	≥3	＜1.2 mg/dL	＜20 mg/dL	No	No	No	Internal Dataset
124	Male	≥80	＜25 kg/m2	≥3	≥30g/L	＜3	No	No	No	No	Yes	No	No	No	No	No	General anesthesia	Laparoscopic surgery	No	＜270 min	＜100 ml	No	Yes	≥90 %	No	No	No	≥0.05 ng/ml	＜10 mg/l	≥10 mg/l	≥3	＜1.2 mg/dL	＜20 mg/dL	No	No	No	Internal Dataset
125	Male	≥80	＜25 kg/m2	＜3	＜30g/L	＜3	Yes	Yes	No	Yes	Yes	Yes	No	No	No	No	Regional anesthesia	Open surgery	No	≥270 min	＜100 ml	Yes	No	≥90 %	No	Yes	No	＜0.05 ng/ml	≥10 mg/l	≥10 mg/l	≥3	＜1.2 mg/dL	＜20 mg/dL	No	Yes	No	Internal Dataset
126	Male	≥80	≥25 kg/m2	＜3	≥30g/L	＜3	No	No	No	No	No	No	Yes	No	No	No	Regional anesthesia	Laparoscopic surgery	Yes	＜270 min	＜100 ml	No	Yes	＜90 %	No	No	No	＜0.05 ng/ml	≥10 mg/l	≥10 mg/l	≥3	＜1.2 mg/dL	＜20 mg/dL	No	No	No	Internal Dataset
127	Female	＜80	≥25 kg/m2	＜3	＜30g/L	＜3	No	Yes	No	No	No	No	Yes	No	No	No	Regional anesthesia	Laparoscopic surgery	No	＜270 min	＜100 ml	Yes	No	＜90 %	No	No	No	＜0.05 ng/ml	≥10 mg/l	≥10 mg/l	＜3	＜1.2 mg/dL	＜20 mg/dL	No	Yes	No	Internal Dataset
128	Male	≥80	＜25 kg/m2	＜3	≥30g/L	＜3	No	Yes	No	No	No	No	Yes	Yes	No	No	General anesthesia	Open surgery	No	＜270 min	＜100 ml	No	No	≥90 %	No	No	No	＜0.05 ng/ml	≥10 mg/l	≥10 mg/l	＜3	＜1.2 mg/dL	＜20 mg/dL	No	Yes	No	Internal Dataset
129	Female	＜80	＜25 kg/m2	＜3	＜30g/L	＜3	No	No	No	No	Yes	No	Yes	Yes	No	No	General anesthesia	Open surgery	No	＜270 min	＜100 ml	No	Yes	≥90 %	No	No	No	＜0.05 ng/ml	＜10 mg/l	＜10 mg/l	＜3	＜1.2 mg/dL	＜20 mg/dL	No	No	No	Internal Dataset
130	Male	＜80	＜25 kg/m2	≥3	＜30g/L	＜3	No	Yes	No	No	Yes	No	Yes	Yes	No	No	General anesthesia	Open surgery	No	＜270 min	＜100 ml	No	No	≥90 %	No	No	No	＜0.05 ng/ml	＜10 mg/l	＜10 mg/l	＜3	＜1.2 mg/dL	＜20 mg/dL	No	Yes	No	Internal Dataset
131	Female	＜80	＜25 kg/m2	≥3	＜30g/L	≥3	No	Yes	No	No	No	Yes	No	No	No	No	General anesthesia	Open surgery	No	＜270 min	＜100 ml	No	No	≥90 %	No	No	No	＜0.05 ng/ml	＜10 mg/l	≥10 mg/l	＜3	＜1.2 mg/dL	＜20 mg/dL	No	No	No	Internal Dataset
132	Male	≥80	≥25 kg/m2	＜3	＜30g/L	＜3	No	No	No	No	No	Yes	No	No	No	Yes	General anesthesia	Open surgery	No	＜270 min	＜100 ml	No	No	≥90 %	No	No	No	＜0.05 ng/ml	＜10 mg/l	≥10 mg/l	＜3	＜1.2 mg/dL	＜20 mg/dL	Yes	No	No	Internal Dataset
133	Female	≥80	≥25 kg/m2	＜3	＜30g/L	≥3	Yes	No	No	No	No	Yes	No	No	No	No	General anesthesia	Open surgery	No	＜270 min	＜100 ml	No	No	≥90 %	Yes	No	No	＜0.05 ng/ml	＜10 mg/l	≥10 mg/l	≥3	＜1.2 mg/dL	≥20 mg/dL	No	Yes	No	Internal Dataset
134	Male	≥80	≥25 kg/m2	＜3	≥30g/L	＜3	No	No	No	No	No	No	No	No	No	No	General anesthesia	Open surgery	No	＜270 min	＜100 ml	No	Yes	≥90 %	Yes	No	Yes	＜0.05 ng/ml	＜10 mg/l	＜10 mg/l	≥3	＜1.2 mg/dL	≥20 mg/dL	No	Yes	No	Internal Dataset
135	Male	≥80	＜25 kg/m2	≥3	≥30g/L	＜3	Yes	No	No	No	No	No	No	Yes	No	Yes	General anesthesia	Open surgery	No	＜270 min	≥100 ml	No	No	≥90 %	No	No	Yes	＜0.05 ng/ml	＜10 mg/l	≥10 mg/l	＜3	＜1.2 mg/dL	≥20 mg/dL	No	No	No	Internal Dataset
136	Male	＜80	＜25 kg/m2	＜3	≥30g/L	＜3	Yes	No	No	No	No	No	Yes	Yes	No	Yes	General anesthesia	Open surgery	Yes	＜270 min	＜100 ml	No	No	≥90 %	No	No	Yes	＜0.05 ng/ml	＜10 mg/l	＜10 mg/l	＜3	＜1.2 mg/dL	＜20 mg/dL	No	No	No	Internal Dataset
137	Male	＜80	＜25 kg/m2	＜3	≥30g/L	＜3	No	No	Yes	No	No	Yes	No	Yes	No	No	General anesthesia	Open surgery	No	＜270 min	≥100 ml	No	No	≥90 %	No	No	No	＜0.05 ng/ml	＜10 mg/l	＜10 mg/l	≥3	≥1.2 mg/dL	＜20 mg/dL	No	No	No	Internal Dataset
138	Male	＜80	＜25 kg/m2	＜3	＜30g/L	＜3	No	Yes	No	No	Yes	Yes	Yes	Yes	No	Yes	General anesthesia	Open surgery	Yes	＜270 min	＜100 ml	No	No	≥90 %	No	No	No	＜0.05 ng/ml	≥10 mg/l	＜10 mg/l	≥3	≥1.2 mg/dL	＜20 mg/dL	No	No	No	Internal Dataset
139	Male	＜80	≥25 kg/m2	＜3	≥30g/L	＜3	No	Yes	No	No	Yes	Yes	No	Yes	No	Yes	General anesthesia	Open surgery	Yes	＜270 min	＜100 ml	No	No	≥90 %	No	No	No	≥0.05 ng/ml	≥10 mg/l	＜10 mg/l	＜3	≥1.2 mg/dL	＜20 mg/dL	No	No	No	Internal Dataset
140	Male	＜80	≥25 kg/m2	≥3	＜30g/L	＜3	Yes	Yes	No	No	No	Yes	No	Yes	No	No	General anesthesia	Open surgery	No	＜270 min	≥100 ml	No	No	≥90 %	No	No	No	＜0.05 ng/ml	＜10 mg/l	≥10 mg/l	＜3	＜1.2 mg/dL	＜20 mg/dL	No	No	No	Internal Dataset
141	Male	＜80	≥25 kg/m2	＜3	≥30g/L	＜3	Yes	Yes	No	No	No	No	No	No	No	No	General anesthesia	Laparoscopic surgery	Yes	＜270 min	＜100 ml	No	No	＜90 %	No	No	No	＜0.05 ng/ml	＜10 mg/l	≥10 mg/l	＜3	≥1.2 mg/dL	＜20 mg/dL	No	No	No	Internal Dataset
142	Male	＜80	＜25 kg/m2	＜3	≥30g/L	≥3	No	Yes	No	No	No	No	No	No	No	No	General anesthesia	Open surgery	No	≥270 min	≥100 ml	No	No	≥90 %	No	No	No	＜0.05 ng/ml	≥10 mg/l	≥10 mg/l	≥3	≥1.2 mg/dL	＜20 mg/dL	No	No	No	Internal Dataset
143	Male	＜80	＜25 kg/m2	＜3	＜30g/L	≥3	No	No	No	No	Yes	Yes	Yes	Yes	Yes	No	General anesthesia	Open surgery	Yes	＜270 min	＜100 ml	No	No	≥90 %	No	Yes	No	＜0.05 ng/ml	≥10 mg/l	＜10 mg/l	≥3	＜1.2 mg/dL	＜20 mg/dL	No	No	No	Internal Dataset
144	Male	≥80	＜25 kg/m2	＜3	≥30g/L	≥3	No	Yes	No	No	No	No	Yes	Yes	No	No	General anesthesia	Open surgery	No	≥270 min	＜100 ml	No	No	＜90 %	No	No	No	＜0.05 ng/ml	≥10 mg/l	＜10 mg/l	≥3	＜1.2 mg/dL	＜20 mg/dL	No	No	No	Internal Dataset
145	Female	≥80	＜25 kg/m2	＜3	≥30g/L	＜3	Yes	No	No	No	No	No	Yes	No	Yes	No	General anesthesia	Open surgery	No	＜270 min	＜100 ml	Yes	Yes	≥90 %	No	Yes	No	＜0.05 ng/ml	≥10 mg/l	＜10 mg/l	≥3	≥1.2 mg/dL	＜20 mg/dL	No	No	No	Internal Dataset
146	Male	≥80	＜25 kg/m2	≥3	＜30g/L	＜3	No	Yes	No	No	No	No	Yes	Yes	Yes	No	Regional anesthesia	Open surgery	No	＜270 min	≥100 ml	Yes	No	≥90 %	No	Yes	No	＜0.05 ng/ml	≥10 mg/l	＜10 mg/l	≥3	≥1.2 mg/dL	＜20 mg/dL	No	No	No	Internal Dataset
147	Female	≥80	≥25 kg/m2	≥3	＜30g/L	＜3	No	No	Yes	No	No	No	No	No	No	No	Regional anesthesia	Open surgery	No	＜270 min	＜100 ml	Yes	Yes	≥90 %	No	No	Yes	＜0.05 ng/ml	≥10 mg/l	＜10 mg/l	＜3	＜1.2 mg/dL	≥20 mg/dL	Yes	Yes	No	Internal Dataset
148	Male	＜80	≥25 kg/m2	＜3	＜30g/L	＜3	No	Yes	No	No	No	No	No	No	No	No	General anesthesia	Open surgery	No	＜270 min	≥100 ml	No	No	≥90 %	No	Yes	No	＜0.05 ng/ml	≥10 mg/l	＜10 mg/l	＜3	≥1.2 mg/dL	≥20 mg/dL	Yes	No	No	Internal Dataset
149	Female	＜80	≥25 kg/m2	＜3	＜30g/L	＜3	No	Yes	No	No	No	No	No	Yes	No	No	General anesthesia	Open surgery	No	＜270 min	＜100 ml	No	No	≥90 %	No	Yes	No	＜0.05 ng/ml	≥10 mg/l	＜10 mg/l	＜3	＜1.2 mg/dL	＜20 mg/dL	No	Yes	No	Internal Dataset
150	Male	≥80	＜25 kg/m2	≥3	＜30g/L	＜3	No	Yes	Yes	No	Yes	No	No	Yes	No	Yes	General anesthesia	Open surgery	Yes	＜270 min	＜100 ml	Yes	No	≥90 %	No	No	Yes	＜0.05 ng/ml	＜10 mg/l	＜10 mg/l	＜3	≥1.2 mg/dL	＜20 mg/dL	Yes	Yes	No	Internal Dataset
151	Male	＜80	＜25 kg/m2	≥3	≥30g/L	＜3	No	No	No	No	No	Yes	No	Yes	No	No	General anesthesia	Open surgery	Yes	＜270 min	＜100 ml	No	Yes	≥90 %	No	Yes	No	＜0.05 ng/ml	＜10 mg/l	＜10 mg/l	＜3	≥1.2 mg/dL	＜20 mg/dL	Yes	Yes	No	Internal Dataset
152	Male	≥80	＜25 kg/m2	＜3	≥30g/L	＜3	No	No	No	No	Yes	Yes	No	Yes	No	No	General anesthesia	Open surgery	No	＜270 min	＜100 ml	Yes	No	≥90 %	No	No	No	＜0.05 ng/ml	≥10 mg/l	≥10 mg/l	≥3	≥1.2 mg/dL	＜20 mg/dL	No	No	No	Internal Dataset
153	Male	＜80	＜25 kg/m2	＜3	＜30g/L	＜3	Yes	No	Yes	No	Yes	Yes	No	Yes	No	Yes	General anesthesia	Open surgery	Yes	＜270 min	＜100 ml	No	Yes	≥90 %	No	No	Yes	＜0.05 ng/ml	＜10 mg/l	≥10 mg/l	＜3	≥1.2 mg/dL	＜20 mg/dL	No	No	No	Internal Dataset
154	Male	＜80	＜25 kg/m2	＜3	≥30g/L	＜3	Yes	No	No	No	No	No	No	Yes	No	Yes	General anesthesia	Open surgery	No	＜270 min	＜100 ml	No	No	≥90 %	No	No	No	≥0.05 ng/ml	≥10 mg/l	≥10 mg/l	≥3	＜1.2 mg/dL	＜20 mg/dL	No	No	No	Internal Dataset
155	Male	＜80	＜25 kg/m2	＜3	≥30g/L	≥3	No	No	No	No	No	No	No	No	No	Yes	General anesthesia	Open surgery	Yes	＜270 min	＜100 ml	Yes	Yes	≥90 %	Yes	No	No	＜0.05 ng/ml	＜10 mg/l	≥10 mg/l	＜3	≥1.2 mg/dL	＜20 mg/dL	No	No	No	Internal Dataset
156	Male	＜80	≥25 kg/m2	≥3	≥30g/L	≥3	Yes	Yes	No	No	No	No	No	No	No	No	General anesthesia	Laparoscopic surgery	Yes	＜270 min	＜100 ml	No	No	≥90 %	No	No	No	≥0.05 ng/ml	＜10 mg/l	≥10 mg/l	＜3	＜1.2 mg/dL	＜20 mg/dL	No	No	No	Internal Dataset
157	Female	＜80	＜25 kg/m2	＜3	≥30g/L	＜3	No	Yes	Yes	No	No	No	No	No	No	No	General anesthesia	Laparoscopic surgery	No	＜270 min	＜100 ml	No	No	≥90 %	No	No	No	≥0.05 ng/ml	＜10 mg/l	≥10 mg/l	≥3	＜1.2 mg/dL	＜20 mg/dL	No	No	No	Internal Dataset
158	Male	＜80	＜25 kg/m2	≥3	≥30g/L	≥3	No	Yes	Yes	No	Yes	Yes	Yes	No	No	No	General anesthesia	Open surgery	No	≥270 min	＜100 ml	No	No	＜90 %	Yes	Yes	No	≥0.05 ng/ml	＜10 mg/l	≥10 mg/l	＜3	＜1.2 mg/dL	＜20 mg/dL	No	No	No	Internal Dataset
159	Male	≥80	≥25 kg/m2	＜3	≥30g/L	≥3	Yes	Yes	No	No	Yes	Yes	Yes	Yes	No	No	General anesthesia	Open surgery	No	＜270 min	＜100 ml	No	No	＜90 %	No	Yes	No	≥0.05 ng/ml	＜10 mg/l	≥10 mg/l	＜3	＜1.2 mg/dL	＜20 mg/dL	No	No	No	Internal Dataset
160	Male	≥80	≥25 kg/m2	＜3	≥30g/L	＜3	No	Yes	Yes	No	No	Yes	Yes	Yes	No	No	General anesthesia	Open surgery	No	≥270 min	＜100 ml	No	No	≥90 %	No	No	No	＜0.05 ng/ml	≥10 mg/l	≥10 mg/l	＜3	＜1.2 mg/dL	＜20 mg/dL	No	No	No	Internal Dataset
161	Male	≥80	≥25 kg/m2	＜3	≥30g/L	＜3	No	Yes	No	No	No	No	Yes	Yes	No	No	General anesthesia	Open surgery	No	＜270 min	＜100 ml	No	No	≥90 %	No	No	No	＜0.05 ng/ml	＜10 mg/l	＜10 mg/l	≥3	＜1.2 mg/dL	＜20 mg/dL	No	No	No	Internal Dataset
162	Male	≥80	＜25 kg/m2	＜3	≥30g/L	＜3	No	No	No	Yes	No	No	Yes	Yes	No	No	Regional anesthesia	Open surgery	No	≥270 min	＜100 ml	No	No	≥90 %	No	Yes	No	＜0.05 ng/ml	＜10 mg/l	＜10 mg/l	≥3	＜1.2 mg/dL	＜20 mg/dL	No	No	No	Internal Dataset
163	Female	＜80	＜25 kg/m2	≥3	≥30g/L	＜3	No	No	No	No	No	No	Yes	Yes	No	No	Regional anesthesia	Open surgery	No	＜270 min	＜100 ml	No	No	≥90 %	No	No	No	＜0.05 ng/ml	＜10 mg/l	＜10 mg/l	≥3	＜1.2 mg/dL	＜20 mg/dL	No	No	No	Internal Dataset
164	Male	＜80	＜25 kg/m2	≥3	≥30g/L	＜3	No	No	No	Yes	No	No	Yes	Yes	No	No	General anesthesia	Open surgery	No	＜270 min	＜100 ml	No	No	≥90 %	No	No	No	＜0.05 ng/ml	＜10 mg/l	＜10 mg/l	≥3	＜1.2 mg/dL	＜20 mg/dL	No	Yes	No	Internal Dataset
165	Male	＜80	≥25 kg/m2	≥3	＜30g/L	＜3	No	No	No	No	No	Yes	No	No	No	No	General anesthesia	Open surgery	No	＜270 min	≥100 ml	No	No	≥90 %	No	No	No	＜0.05 ng/ml	≥10 mg/l	＜10 mg/l	≥3	＜1.2 mg/dL	≥20 mg/dL	Yes	No	No	Internal Dataset
166	Male	≥80	＜25 kg/m2	＜3	＜30g/L	＜3	Yes	Yes	No	No	Yes	Yes	No	No	No	No	General anesthesia	Open surgery	No	＜270 min	≥100 ml	No	No	≥90 %	No	No	Yes	＜0.05 ng/ml	≥10 mg/l	＜10 mg/l	＜3	＜1.2 mg/dL	＜20 mg/dL	Yes	Yes	No	Internal Dataset
167	Female	＜80	≥25 kg/m2	＜3	＜30g/L	＜3	No	No	No	No	No	Yes	No	Yes	No	Yes	General anesthesia	Open surgery	No	＜270 min	≥100 ml	No	No	≥90 %	No	No	No	＜0.05 ng/ml	≥10 mg/l	＜10 mg/l	＜3	＜1.2 mg/dL	≥20 mg/dL	No	No	No	Internal Dataset
168	Male	＜80	＜25 kg/m2	＜3	＜30g/L	＜3	No	Yes	No	No	No	No	No	Yes	No	Yes	General anesthesia	Open surgery	No	＜270 min	≥100 ml	No	Yes	≥90 %	No	No	No	＜0.05 ng/ml	≥10 mg/l	＜10 mg/l	＜3	＜1.2 mg/dL	＜20 mg/dL	Yes	No	No	Internal Dataset
169	Female	≥80	＜25 kg/m2	＜3	＜30g/L	＜3	Yes	Yes	No	No	No	Yes	Yes	Yes	No	Yes	General anesthesia	Open surgery	No	＜270 min	＜100 ml	Yes	Yes	≥90 %	No	No	No	＜0.05 ng/ml	≥10 mg/l	＜10 mg/l	＜3	＜1.2 mg/dL	≥20 mg/dL	Yes	No	No	Internal Dataset
170	Female	≥80	＜25 kg/m2	≥3	＜30g/L	＜3	No	Yes	No	No	No	No	Yes	Yes	No	No	General anesthesia	Open surgery	No	＜270 min	≥100 ml	No	No	≥90 %	No	No	No	＜0.05 ng/ml	≥10 mg/l	≥10 mg/l	≥3	＜1.2 mg/dL	≥20 mg/dL	No	No	No	Internal Dataset
171	Male	＜80	＜25 kg/m2	＜3	＜30g/L	＜3	Yes	No	No	No	No	Yes	Yes	No	No	No	General anesthesia	Open surgery	No	≥270 min	＜100 ml	Yes	Yes	≥90 %	No	No	No	＜0.05 ng/ml	＜10 mg/l	≥10 mg/l	≥3	＜1.2 mg/dL	＜20 mg/dL	No	No	No	Internal Dataset
172	Male	＜80	＜25 kg/m2	≥3	≥30g/L	≥3	No	Yes	No	No	No	No	Yes	No	No	No	General anesthesia	Open surgery	Yes	≥270 min	≥100 ml	No	Yes	≥90 %	No	No	No	＜0.05 ng/ml	＜10 mg/l	≥10 mg/l	≥3	＜1.2 mg/dL	＜20 mg/dL	No	No	No	Internal Dataset
173	Male	≥80	＜25 kg/m2	＜3	＜30g/L	＜3	Yes	No	No	No	Yes	No	Yes	No	No	No	General anesthesia	Open surgery	No	≥270 min	≥100 ml	No	No	≥90 %	No	No	No	＜0.05 ng/ml	＜10 mg/l	≥10 mg/l	≥3	＜1.2 mg/dL	＜20 mg/dL	No	No	No	Internal Dataset
174	Male	≥80	＜25 kg/m2	≥3	≥30g/L	≥3	No	Yes	No	No	No	No	No	No	No	No	General anesthesia	Open surgery	Yes	＜270 min	≥100 ml	No	No	＜90 %	No	No	Yes	≥0.05 ng/ml	≥10 mg/l	＜10 mg/l	≥3	＜1.2 mg/dL	＜20 mg/dL	No	No	No	Internal Dataset
175	Male	≥80	≥25 kg/m2	＜3	≥30g/L	＜3	No	No	No	No	No	No	No	Yes	No	No	General anesthesia	Laparoscopic surgery	Yes	＜270 min	＜100 ml	No	No	＜90 %	No	No	Yes	≥0.05 ng/ml	≥10 mg/l	＜10 mg/l	＜3	≥1.2 mg/dL	＜20 mg/dL	No	No	No	Internal Dataset
176	Male	≥80	≥25 kg/m2	＜3	≥30g/L	≥3	No	Yes	No	No	No	No	No	No	No	No	General anesthesia	Open surgery	No	＜270 min	≥100 ml	No	No	＜90 %	No	Yes	No	≥0.05 ng/ml	＜10 mg/l	＜10 mg/l	＜3	＜1.2 mg/dL	＜20 mg/dL	No	No	No	Internal Dataset
177	Male	＜80	＜25 kg/m2	≥3	≥30g/L	≥3	No	No	Yes	No	Yes	No	No	Yes	No	No	Regional anesthesia	Open surgery	Yes	≥270 min	＜100 ml	No	No	≥90 %	No	Yes	No	＜0.05 ng/ml	≥10 mg/l	＜10 mg/l	＜3	≥1.2 mg/dL	＜20 mg/dL	No	No	No	Internal Dataset
178	Male	＜80	＜25 kg/m2	＜3	≥30g/L	＜3	No	Yes	No	No	No	No	No	No	No	No	Regional anesthesia	Open surgery	Yes	＜270 min	＜100 ml	No	No	≥90 %	No	No	Yes	≥0.05 ng/ml	≥10 mg/l	＜10 mg/l	＜3	≥1.2 mg/dL	＜20 mg/dL	No	No	No	Internal Dataset
179	Male	＜80	＜25 kg/m2	＜3	＜30g/L	＜3	No	Yes	Yes	No	Yes	No	No	No	No	No	General anesthesia	Open surgery	No	＜270 min	＜100 ml	Yes	No	＜90 %	No	No	No	＜0.05 ng/ml	＜10 mg/l	＜10 mg/l	＜3	＜1.2 mg/dL	＜20 mg/dL	No	Yes	No	Internal Dataset
180	Male	＜80	＜25 kg/m2	＜3	＜30g/L	＜3	No	Yes	No	No	Yes	No	No	No	No	No	General anesthesia	Open surgery	Yes	＜270 min	＜100 ml	Yes	Yes	≥90 %	No	No	No	＜0.05 ng/ml	＜10 mg/l	＜10 mg/l	＜3	≥1.2 mg/dL	＜20 mg/dL	No	No	No	Internal Dataset
181	Male	＜80	＜25 kg/m2	≥3	≥30g/L	≥3	Yes	Yes	No	No	Yes	Yes	No	No	No	No	General anesthesia	Laparoscopic surgery	No	＜270 min	＜100 ml	Yes	No	≥90 %	No	No	No	＜0.05 ng/ml	＜10 mg/l	＜10 mg/l	＜3	≥1.2 mg/dL	≥20 mg/dL	Yes	Yes	No	Internal Dataset
182	Female	≥80	≥25 kg/m2	＜3	＜30g/L	＜3	No	Yes	Yes	No	No	Yes	No	No	No	No	General anesthesia	Open surgery	No	＜270 min	＜100 ml	Yes	No	≥90 %	No	No	No	＜0.05 ng/ml	＜10 mg/l	＜10 mg/l	＜3	＜1.2 mg/dL	＜20 mg/dL	Yes	Yes	No	Internal Dataset
183	Female	＜80	＜25 kg/m2	＜3	＜30g/L	＜3	Yes	No	No	No	No	No	No	No	No	No	General anesthesia	Open surgery	No	＜270 min	＜100 ml	No	Yes	≥90 %	No	No	No	＜0.05 ng/ml	≥10 mg/l	＜10 mg/l	＜3	≥1.2 mg/dL	＜20 mg/dL	No	No	No	Internal Dataset
184	Female	≥80	≥25 kg/m2	＜3	＜30g/L	＜3	No	No	No	No	Yes	No	Yes	No	No	No	General anesthesia	Open surgery	No	≥270 min	＜100 ml	No	Yes	≥90 %	No	No	No	＜0.05 ng/ml	≥10 mg/l	＜10 mg/l	≥3	≥1.2 mg/dL	＜20 mg/dL	No	No	No	Internal Dataset
185	Male	≥80	＜25 kg/m2	＜3	＜30g/L	＜3	Yes	No	No	No	Yes	No	Yes	No	No	Yes	General anesthesia	Open surgery	No	≥270 min	＜100 ml	Yes	No	≥90 %	No	Yes	No	＜0.05 ng/ml	≥10 mg/l	≥10 mg/l	≥3	＜1.2 mg/dL	＜20 mg/dL	No	No	No	Internal Dataset
186	Male	＜80	＜25 kg/m2	＜3	＜30g/L	＜3	Yes	No	Yes	No	No	No	Yes	No	No	Yes	General anesthesia	Open surgery	No	＜270 min	≥100 ml	Yes	Yes	≥90 %	No	No	No	＜0.05 ng/ml	＜10 mg/l	≥10 mg/l	≥3	＜1.2 mg/dL	＜20 mg/dL	No	No	No	Internal Dataset
187	Male	≥80	≥25 kg/m2	＜3	≥30g/L	＜3	No	Yes	No	No	No	No	Yes	No	No	No	General anesthesia	Open surgery	No	＜270 min	≥100 ml	No	Yes	≥90 %	No	Yes	No	＜0.05 ng/ml	＜10 mg/l	≥10 mg/l	≥3	＜1.2 mg/dL	＜20 mg/dL	No	No	No	Internal Dataset
188	Male	＜80	≥25 kg/m2	≥3	≥30g/L	＜3	No	No	Yes	No	No	Yes	Yes	No	No	No	General anesthesia	Open surgery	No	＜270 min	＜100 ml	No	No	≥90 %	No	Yes	No	＜0.05 ng/ml	＜10 mg/l	≥10 mg/l	＜3	＜1.2 mg/dL	＜20 mg/dL	No	No	No	Internal Dataset
189	Male	＜80	≥25 kg/m2	≥3	≥30g/L	＜3	No	No	No	No	Yes	Yes	Yes	No	No	Yes	General anesthesia	Open surgery	No	＜270 min	≥100 ml	No	No	≥90 %	Yes	No	No	＜0.05 ng/ml	≥10 mg/l	≥10 mg/l	＜3	≥1.2 mg/dL	＜20 mg/dL	No	No	No	Internal Dataset
190	Male	＜80	＜25 kg/m2	＜3	＜30g/L	≥3	Yes	Yes	Yes	No	No	Yes	No	Yes	No	No	General anesthesia	Open surgery	Yes	＜270 min	＜100 ml	No	No	≥90 %	No	Yes	No	＜0.05 ng/ml	≥10 mg/l	＜10 mg/l	＜3	＜1.2 mg/dL	＜20 mg/dL	No	No	No	Internal Dataset
191	Male	≥80	＜25 kg/m2	＜3	≥30g/L	＜3	Yes	Yes	Yes	No	No	No	No	Yes	No	Yes	General anesthesia	Open surgery	No	＜270 min	≥100 ml	No	No	≥90 %	No	No	No	＜0.05 ng/ml	≥10 mg/l	＜10 mg/l	＜3	＜1.2 mg/dL	＜20 mg/dL	No	No	No	Internal Dataset
192	Female	≥80	＜25 kg/m2	＜3	≥30g/L	＜3	No	No	Yes	No	No	No	No	Yes	No	Yes	General anesthesia	Open surgery	No	≥270 min	≥100 ml	No	No	≥90 %	No	Yes	No	＜0.05 ng/ml	≥10 mg/l	＜10 mg/l	＜3	＜1.2 mg/dL	＜20 mg/dL	No	No	No	Internal Dataset
193	Male	≥80	≥25 kg/m2	≥3	≥30g/L	≥3	No	No	No	No	No	No	Yes	Yes	No	No	General anesthesia	Open surgery	Yes	＜270 min	≥100 ml	No	No	≥90 %	No	No	Yes	＜0.05 ng/ml	≥10 mg/l	＜10 mg/l	≥3	≥1.2 mg/dL	＜20 mg/dL	No	No	No	Internal Dataset
194	Male	≥80	≥25 kg/m2	≥3	≥30g/L	≥3	No	No	No	No	No	Yes	Yes	No	No	No	General anesthesia	Open surgery	No	≥270 min	＜100 ml	No	No	≥90 %	No	No	Yes	≥0.05 ng/ml	＜10 mg/l	＜10 mg/l	≥3	≥1.2 mg/dL	＜20 mg/dL	No	No	No	Internal Dataset
195	Male	＜80	＜25 kg/m2	≥3	≥30g/L	＜3	No	No	Yes	No	No	Yes	No	No	No	No	General anesthesia	Laparoscopic surgery	Yes	≥270 min	≥100 ml	No	No	≥90 %	No	No	No	≥0.05 ng/ml	＜10 mg/l	＜10 mg/l	＜3	≥1.2 mg/dL	＜20 mg/dL	No	No	No	Internal Dataset
196	Male	＜80	＜25 kg/m2	＜3	≥30g/L	≥3	No	Yes	Yes	No	Yes	Yes	No	No	No	No	General anesthesia	Open surgery	Yes	＜270 min	＜100 ml	No	No	≥90 %	No	No	No	≥0.05 ng/ml	≥10 mg/l	＜10 mg/l	＜3	＜1.2 mg/dL	＜20 mg/dL	No	Yes	No	Internal Dataset
197	Male	＜80	＜25 kg/m2	＜3	＜30g/L	＜3	No	Yes	No	No	No	No	No	No	Yes	No	General anesthesia	Open surgery	No	＜270 min	≥100 ml	No	No	≥90 %	No	No	No	＜0.05 ng/ml	≥10 mg/l	＜10 mg/l	＜3	＜1.2 mg/dL	＜20 mg/dL	No	Yes	No	Internal Dataset
198	Male	＜80	＜25 kg/m2	≥3	＜30g/L	＜3	Yes	Yes	No	No	Yes	Yes	No	No	No	No	General anesthesia	Open surgery	Yes	＜270 min	＜100 ml	No	Yes	≥90 %	Yes	No	No	≥0.05 ng/ml	＜10 mg/l	＜10 mg/l	＜3	＜1.2 mg/dL	≥20 mg/dL	Yes	Yes	No	Internal Dataset
199	Male	≥80	≥25 kg/m2	＜3	＜30g/L	＜3	No	Yes	No	No	Yes	No	No	No	No	No	General anesthesia	Open surgery	No	＜270 min	＜100 ml	No	Yes	＜90 %	No	Yes	No	≥0.05 ng/ml	＜10 mg/l	＜10 mg/l	≥3	＜1.2 mg/dL	＜20 mg/dL	No	Yes	No	Internal Dataset
200	Male	≥80	≥25 kg/m2	＜3	＜30g/L	＜3	Yes	Yes	No	No	No	No	No	Yes	No	No	General anesthesia	Open surgery	No	＜270 min	＜100 ml	No	No	＜90 %	No	Yes	No	＜0.05 ng/ml	≥10 mg/l	≥10 mg/l	≥3	＜1.2 mg/dL	≥20 mg/dL	No	Yes	No	Internal Dataset
201	Male	≥80	≥25 kg/m2	＜3	＜30g/L	＜3	No	Yes	No	No	No	No	No	Yes	No	No	General anesthesia	Open surgery	No	＜270 min	＜100 ml	No	No	≥90 %	No	Yes	No	＜0.05 ng/ml	＜10 mg/l	≥10 mg/l	≥3	＜1.2 mg/dL	≥20 mg/dL	No	No	No	Internal Dataset
202	Male	≥80	＜25 kg/m2	≥3	＜30g/L	＜3	No	No	No	No	No	Yes	Yes	Yes	No	No	General anesthesia	Open surgery	No	＜270 min	＜100 ml	Yes	Yes	≥90 %	No	Yes	No	＜0.05 ng/ml	＜10 mg/l	≥10 mg/l	≥3	＜1.2 mg/dL	≥20 mg/dL	No	No	No	Internal Dataset
203	Male	＜80	＜25 kg/m2	＜3	≥30g/L	＜3	Yes	Yes	No	No	No	Yes	Yes	Yes	No	No	General anesthesia	Open surgery	No	＜270 min	＜100 ml	Yes	Yes	≥90 %	No	No	No	＜0.05 ng/ml	＜10 mg/l	≥10 mg/l	≥3	＜1.2 mg/dL	＜20 mg/dL	No	No	No	Internal Dataset
204	Male	＜80	＜25 kg/m2	≥3	≥30g/L	＜3	No	No	Yes	Yes	No	Yes	Yes	Yes	No	No	General anesthesia	Open surgery	No	＜270 min	＜100 ml	No	Yes	≥90 %	No	No	No	＜0.05 ng/ml	≥10 mg/l	≥10 mg/l	≥3	＜1.2 mg/dL	＜20 mg/dL	No	No	No	Internal Dataset
205	Male	＜80	≥25 kg/m2	＜3	＜30g/L	＜3	No	No	No	Yes	Yes	No	Yes	Yes	No	No	General anesthesia	Open surgery	No	＜270 min	＜100 ml	Yes	Yes	≥90 %	No	No	Yes	＜0.05 ng/ml	≥10 mg/l	＜10 mg/l	＜3	＜1.2 mg/dL	＜20 mg/dL	No	No	No	Internal Dataset
206	Male	≥80	≥25 kg/m2	＜3	＜30g/L	＜3	No	No	Yes	No	No	No	Yes	Yes	No	No	Regional anesthesia	Laparoscopic surgery	No	＜270 min	＜100 ml	Yes	Yes	≥90 %	No	No	No	＜0.05 ng/ml	≥10 mg/l	≥10 mg/l	＜3	＜1.2 mg/dL	＜20 mg/dL	No	No	No	Internal Dataset
207	Male	≥80	≥25 kg/m2	＜3	≥30g/L	＜3	No	Yes	Yes	No	Yes	No	No	No	No	No	Regional anesthesia	Laparoscopic surgery	No	＜270 min	＜100 ml	No	No	≥90 %	No	No	Yes	＜0.05 ng/ml	＜10 mg/l	≥10 mg/l	＜3	＜1.2 mg/dL	＜20 mg/dL	No	No	No	Internal Dataset
208	Female	≥80	＜25 kg/m2	≥3	≥30g/L	＜3	No	No	No	No	Yes	No	No	No	No	No	General anesthesia	Open surgery	No	≥270 min	＜100 ml	Yes	No	≥90 %	No	No	No	＜0.05 ng/ml	＜10 mg/l	＜10 mg/l	＜3	＜1.2 mg/dL	＜20 mg/dL	No	No	No	Internal Dataset
209	Male	＜80	＜25 kg/m2	≥3	≥30g/L	≥3	No	Yes	No	No	No	No	No	No	No	No	General anesthesia	Open surgery	No	≥270 min	≥100 ml	Yes	No	≥90 %	No	No	No	＜0.05 ng/ml	＜10 mg/l	＜10 mg/l	≥3	＜1.2 mg/dL	＜20 mg/dL	No	No	No	Internal Dataset
210	Female	＜80	＜25 kg/m2	＜3	≥30g/L	≥3	Yes	Yes	No	No	No	No	No	No	No	No	General anesthesia	Laparoscopic surgery	No	＜270 min	＜100 ml	Yes	No	≥90 %	No	No	No	＜0.05 ng/ml	＜10 mg/l	＜10 mg/l	≥3	＜1.2 mg/dL	＜20 mg/dL	No	No	No	Internal Dataset
211	Male	＜80	＜25 kg/m2	＜3	≥30g/L	＜3	Yes	No	No	No	No	No	Yes	No	No	No	General anesthesia	Open surgery	Yes	≥270 min	＜100 ml	Yes	No	≥90 %	No	No	No	＜0.05 ng/ml	＜10 mg/l	＜10 mg/l	≥3	＜1.2 mg/dL	＜20 mg/dL	No	No	No	Internal Dataset
212	Male	＜80	≥25 kg/m2	＜3	≥30g/L	＜3	No	Yes	No	Yes	No	No	Yes	No	No	No	General anesthesia	Open surgery	No	＜270 min	≥100 ml	No	No	≥90 %	No	No	No	＜0.05 ng/ml	＜10 mg/l	＜10 mg/l	＜3	≥1.2 mg/dL	＜20 mg/dL	No	No	No	Internal Dataset
213	Male	＜80	≥25 kg/m2	＜3	＜30g/L	＜3	No	Yes	No	No	No	No	Yes	No	No	Yes	General anesthesia	Open surgery	No	＜270 min	≥100 ml	Yes	No	≥90 %	No	No	Yes	＜0.05 ng/ml	＜10 mg/l	＜10 mg/l	＜3	≥1.2 mg/dL	＜20 mg/dL	No	No	No	Internal Dataset
214	Male	＜80	＜25 kg/m2	＜3	≥30g/L	≥3	No	No	No	No	No	No	Yes	No	No	No	General anesthesia	Open surgery	Yes	≥270 min	＜100 ml	No	No	≥90 %	No	Yes	Yes	＜0.05 ng/ml	＜10 mg/l	＜10 mg/l	＜3	＜1.2 mg/dL	＜20 mg/dL	No	No	No	Internal Dataset
215	Male	＜80	＜25 kg/m2	＜3	≥30g/L	＜3	No	Yes	No	No	No	No	Yes	No	No	No	General anesthesia	Open surgery	Yes	≥270 min	≥100 ml	No	No	≥90 %	No	Yes	No	＜0.05 ng/ml	＜10 mg/l	＜10 mg/l	≥3	＜1.2 mg/dL	＜20 mg/dL	No	No	No	Internal Dataset
216	Female	≥80	＜25 kg/m2	＜3	＜30g/L	≥3	Yes	Yes	No	No	Yes	No	No	No	No	No	General anesthesia	Open surgery	No	＜270 min	＜100 ml	No	No	＜90 %	Yes	Yes	No	＜0.05 ng/ml	≥10 mg/l	≥10 mg/l	≥3	≥1.2 mg/dL	＜20 mg/dL	No	No	No	Internal Dataset
217	Male	≥80	＜25 kg/m2	≥3	≥30g/L	＜3	No	Yes	No	No	No	No	Yes	No	No	No	General anesthesia	Open surgery	No	＜270 min	≥100 ml	No	No	＜90 %	No	No	No	＜0.05 ng/ml	＜10 mg/l	≥10 mg/l	＜3	≥1.2 mg/dL	＜20 mg/dL	No	No	No	Internal Dataset
218	Male	≥80	≥25 kg/m2	≥3	≥30g/L	＜3	No	Yes	No	Yes	No	No	No	No	No	No	General anesthesia	Open surgery	No	＜270 min	＜100 ml	No	No	≥90 %	No	Yes	No	＜0.05 ng/ml	≥10 mg/l	≥10 mg/l	＜3	＜1.2 mg/dL	＜20 mg/dL	No	No	No	Internal Dataset
219	Male	＜80	＜25 kg/m2	≥3	＜30g/L	≥3	No	No	No	No	Yes	Yes	No	No	No	Yes	General anesthesia	Open surgery	No	＜270 min	＜100 ml	No	No	≥90 %	No	No	No	≥0.05 ng/ml	＜10 mg/l	≥10 mg/l	＜3	≥1.2 mg/dL	＜20 mg/dL	No	No	No	Internal Dataset
220	Male	＜80	≥25 kg/m2	＜3	＜30g/L	＜3	Yes	No	No	No	No	Yes	No	No	Yes	No	General anesthesia	Open surgery	Yes	＜270 min	＜100 ml	No	No	≥90 %	No	No	No	≥0.05 ng/ml	≥10 mg/l	≥10 mg/l	≥3	＜1.2 mg/dL	＜20 mg/dL	No	No	No	Internal Dataset
221	Male	≥80	＜25 kg/m2	＜3	＜30g/L	＜3	No	No	No	No	Yes	Yes	No	Yes	No	Yes	General anesthesia	Open surgery	No	＜270 min	＜100 ml	No	No	≥90 %	No	No	No	＜0.05 ng/ml	≥10 mg/l	≥10 mg/l	≥3	＜1.2 mg/dL	＜20 mg/dL	No	No	No	Internal Dataset
222	Male	≥80	＜25 kg/m2	＜3	＜30g/L	＜3	No	No	No	No	Yes	Yes	No	Yes	Yes	Yes	General anesthesia	Open surgery	No	＜270 min	＜100 ml	No	Yes	≥90 %	No	No	No	＜0.05 ng/ml	≥10 mg/l	＜10 mg/l	＜3	＜1.2 mg/dL	≥20 mg/dL	Yes	Yes	No	Internal Dataset
223	Female	≥80	≥25 kg/m2	＜3	＜30g/L	＜3	No	No	No	No	No	No	No	Yes	No	No	General anesthesia	Open surgery	No	＜270 min	＜100 ml	No	Yes	≥90 %	No	No	No	＜0.05 ng/ml	≥10 mg/l	≥10 mg/l	＜3	＜1.2 mg/dL	＜20 mg/dL	No	No	No	Internal Dataset
224	Male	＜80	≥25 kg/m2	＜3	≥30g/L	≥3	No	Yes	No	Yes	No	No	No	Yes	No	No	General anesthesia	Open surgery	Yes	≥270 min	＜100 ml	Yes	Yes	≥90 %	No	No	No	＜0.05 ng/ml	≥10 mg/l	≥10 mg/l	＜3	＜1.2 mg/dL	＜20 mg/dL	No	No	No	Internal Dataset
225	Male	≥80	≥25 kg/m2	＜3	＜30g/L	≥3	Yes	No	No	Yes	No	No	No	Yes	No	No	General anesthesia	Open surgery	Yes	≥270 min	＜100 ml	No	Yes	≥90 %	No	No	Yes	≥0.05 ng/ml	≥10 mg/l	＜10 mg/l	≥3	＜1.2 mg/dL	＜20 mg/dL	Yes	No	No	Internal Dataset
226	Female	≥80	＜25 kg/m2	＜3	≥30g/L	＜3	No	No	No	No	Yes	No	No	Yes	No	No	General anesthesia	Open surgery	Yes	＜270 min	＜100 ml	No	No	≥90 %	No	No	No	＜0.05 ng/ml	≥10 mg/l	≥10 mg/l	≥3	＜1.2 mg/dL	＜20 mg/dL	Yes	Yes	No	Internal Dataset
227	Male	＜80	＜25 kg/m2	≥3	≥30g/L	＜3	No	Yes	Yes	No	Yes	Yes	No	Yes	No	No	General anesthesia	Open surgery	Yes	≥270 min	＜100 ml	No	No	≥90 %	No	No	No	＜0.05 ng/ml	＜10 mg/l	＜10 mg/l	≥3	＜1.2 mg/dL	＜20 mg/dL	No	Yes	No	Internal Dataset
228	Female	≥80	＜25 kg/m2	＜3	≥30g/L	≥3	No	Yes	Yes	No	No	Yes	Yes	Yes	No	No	General anesthesia	Laparoscopic surgery	No	≥270 min	＜100 ml	Yes	No	≥90 %	No	No	Yes	＜0.05 ng/ml	＜10 mg/l	＜10 mg/l	≥3	＜1.2 mg/dL	＜20 mg/dL	Yes	No	No	Internal Dataset
229	Male	≥80	＜25 kg/m2	＜3	＜30g/L	＜3	No	Yes	No	No	No	Yes	No	No	Yes	No	General anesthesia	Open surgery	No	＜270 min	＜100 ml	No	No	≥90 %	No	No	No	＜0.05 ng/ml	＜10 mg/l	≥10 mg/l	＜3	＜1.2 mg/dL	≥20 mg/dL	Yes	No	No	Internal Dataset
230	Male	＜80	＜25 kg/m2	＜3	＜30g/L	＜3	No	Yes	No	No	No	Yes	No	No	No	Yes	General anesthesia	Laparoscopic surgery	No	≥270 min	≥100 ml	Yes	No	≥90 %	No	No	No	＜0.05 ng/ml	＜10 mg/l	＜10 mg/l	＜3	＜1.2 mg/dL	≥20 mg/dL	Yes	Yes	No	Internal Dataset
231	Male	≥80	≥25 kg/m2	＜3	≥30g/L	＜3	No	Yes	Yes	No	No	Yes	No	No	Yes	No	General anesthesia	Open surgery	No	＜270 min	＜100 ml	No	No	≥90 %	No	No	Yes	＜0.05 ng/ml	＜10 mg/l	＜10 mg/l	＜3	＜1.2 mg/dL	≥20 mg/dL	Yes	No	No	Internal Dataset
232	Male	＜80	＜25 kg/m2	≥3	＜30g/L	＜3	Yes	Yes	No	No	Yes	No	Yes	No	No	Yes	General anesthesia	Open surgery	No	＜270 min	≥100 ml	Yes	No	≥90 %	No	No	Yes	＜0.05 ng/ml	＜10 mg/l	＜10 mg/l	＜3	＜1.2 mg/dL	＜20 mg/dL	No	No	No	Internal Dataset
233	Male	＜80	＜25 kg/m2	＜3	≥30g/L	＜3	Yes	No	No	No	No	No	Yes	No	No	Yes	General anesthesia	Open surgery	No	≥270 min	＜100 ml	No	No	≥90 %	No	Yes	No	＜0.05 ng/ml	＜10 mg/l	＜10 mg/l	＜3	＜1.2 mg/dL	＜20 mg/dL	No	No	No	Internal Dataset
234	Male	≥80	≥25 kg/m2	＜3	≥30g/L	＜3	No	Yes	No	No	Yes	No	Yes	No	No	Yes	General anesthesia	Open surgery	No	＜270 min	＜100 ml	No	No	≥90 %	No	No	No	＜0.05 ng/ml	＜10 mg/l	＜10 mg/l	＜3	＜1.2 mg/dL	＜20 mg/dL	No	No	No	Internal Dataset
235	Female	≥80	＜25 kg/m2	≥3	≥30g/L	≥3	No	No	No	Yes	No	Yes	Yes	No	No	Yes	General anesthesia	Open surgery	No	＜270 min	≥100 ml	No	No	≥90 %	No	No	No	＜0.05 ng/ml	＜10 mg/l	≥10 mg/l	＜3	＜1.2 mg/dL	＜20 mg/dL	No	No	No	Internal Dataset
236	Male	＜80	＜25 kg/m2	≥3	≥30g/L	＜3	No	No	Yes	No	No	No	No	No	No	No	General anesthesia	Open surgery	No	＜270 min	＜100 ml	No	No	≥90 %	No	Yes	No	＜0.05 ng/ml	＜10 mg/l	≥10 mg/l	＜3	＜1.2 mg/dL	＜20 mg/dL	No	No	No	Internal Dataset
237	Female	＜80	＜25 kg/m2	≥3	＜30g/L	＜3	No	Yes	No	No	No	Yes	No	No	No	No	General anesthesia	Open surgery	No	＜270 min	≥100 ml	No	No	≥90 %	No	No	No	＜0.05 ng/ml	＜10 mg/l	≥10 mg/l	＜3	≥1.2 mg/dL	＜20 mg/dL	No	No	No	Internal Dataset
238	Female	＜80	≥25 kg/m2	≥3	＜30g/L	≥3	Yes	No	No	No	No	No	Yes	No	No	Yes	General anesthesia	Open surgery	No	＜270 min	＜100 ml	No	No	≥90 %	No	Yes	No	＜0.05 ng/ml	≥10 mg/l	≥10 mg/l	＜3	＜1.2 mg/dL	＜20 mg/dL	No	No	No	Internal Dataset
239	Male	＜80	≥25 kg/m2	＜3	＜30g/L	≥3	No	No	Yes	No	Yes	No	Yes	No	No	No	General anesthesia	Open surgery	No	＜270 min	≥100 ml	No	No	≥90 %	No	No	No	≥0.05 ng/ml	≥10 mg/l	＜10 mg/l	＜3	＜1.2 mg/dL	＜20 mg/dL	No	No	No	Internal Dataset
240	Male	≥80	≥25 kg/m2	＜3	＜30g/L	＜3	Yes	No	No	No	No	No	Yes	No	No	No	General anesthesia	Open surgery	No	＜270 min	≥100 ml	No	No	≥90 %	No	Yes	No	≥0.05 ng/ml	≥10 mg/l	＜10 mg/l	＜3	＜1.2 mg/dL	＜20 mg/dL	No	No	No	Internal Dataset
241	Male	≥80	＜25 kg/m2	＜3	＜30g/L	＜3	No	No	Yes	No	Yes	No	Yes	Yes	No	No	General anesthesia	Open surgery	No	＜270 min	＜100 ml	Yes	No	＜90 %	No	Yes	No	＜0.05 ng/ml	≥10 mg/l	＜10 mg/l	＜3	＜1.2 mg/dL	＜20 mg/dL	No	No	No	Internal Dataset
242	Female	≥80	＜25 kg/m2	＜3	≥30g/L	≥3	No	No	No	No	Yes	No	No	No	No	No	General anesthesia	Laparoscopic surgery	No	≥270 min	＜100 ml	Yes	Yes	＜90 %	No	No	No	＜0.05 ng/ml	≥10 mg/l	＜10 mg/l	≥3	≥1.2 mg/dL	＜20 mg/dL	No	No	No	Internal Dataset
243	Female	≥80	＜25 kg/m2	≥3	＜30g/L	＜3	No	Yes	No	No	No	No	No	No	No	No	General anesthesia	Open surgery	Yes	≥270 min	＜100 ml	No	Yes	≥90 %	No	Yes	No	≥0.05 ng/ml	≥10 mg/l	＜10 mg/l	≥3	＜1.2 mg/dL	＜20 mg/dL	No	No	No	Internal Dataset
244	Male	≥80	＜25 kg/m2	≥3	＜30g/L	≥3	No	Yes	No	No	Yes	Yes	No	No	No	No	General anesthesia	Laparoscopic surgery	Yes	≥270 min	≥100 ml	No	Yes	≥90 %	No	No	No	＜0.05 ng/ml	≥10 mg/l	＜10 mg/l	≥3	＜1.2 mg/dL	＜20 mg/dL	No	No	No	Internal Dataset
245	Male	＜80	≥25 kg/m2	≥3	≥30g/L	≥3	No	Yes	Yes	No	No	Yes	No	Yes	No	No	General anesthesia	Open surgery	No	≥270 min	＜100 ml	Yes	No	≥90 %	No	Yes	No	＜0.05 ng/ml	≥10 mg/l	＜10 mg/l	≥3	＜1.2 mg/dL	＜20 mg/dL	No	No	No	Internal Dataset
246	Female	＜80	≥25 kg/m2	＜3	＜30g/L	≥3	No	Yes	No	No	Yes	Yes	No	Yes	No	No	General anesthesia	Laparoscopic surgery	No	＜270 min	＜100 ml	Yes	Yes	≥90 %	No	No	No	＜0.05 ng/ml	＜10 mg/l	≥10 mg/l	≥3	＜1.2 mg/dL	＜20 mg/dL	No	No	No	Internal Dataset
247	Male	≥80	≥25 kg/m2	≥3	≥30g/L	＜3	No	Yes	Yes	No	No	No	No	Yes	No	No	General anesthesia	Open surgery	No	＜270 min	≥100 ml	No	Yes	≥90 %	No	Yes	Yes	≥0.05 ng/ml	＜10 mg/l	＜10 mg/l	＜3	＜1.2 mg/dL	＜20 mg/dL	No	No	No	Internal Dataset
248	Male	＜80	≥25 kg/m2	＜3	≥30g/L	＜3	No	Yes	Yes	No	No	No	Yes	Yes	No	No	General anesthesia	Open surgery	Yes	＜270 min	＜100 ml	Yes	No	≥90 %	No	Yes	No	≥0.05 ng/ml	＜10 mg/l	≥10 mg/l	≥3	＜1.2 mg/dL	＜20 mg/dL	No	No	No	Internal Dataset
249	Male	＜80	＜25 kg/m2	＜3	≥30g/L	＜3	Yes	No	No	No	No	No	Yes	Yes	No	No	General anesthesia	Open surgery	Yes	＜270 min	＜100 ml	No	No	≥90 %	No	No	Yes	＜0.05 ng/ml	≥10 mg/l	＜10 mg/l	＜3	≥1.2 mg/dL	＜20 mg/dL	No	No	No	Internal Dataset
250	Male	＜80	＜25 kg/m2	＜3	≥30g/L	＜3	Yes	Yes	No	No	Yes	Yes	Yes	Yes	No	Yes	General anesthesia	Open surgery	No	＜270 min	＜100 ml	No	No	≥90 %	No	Yes	No	＜0.05 ng/ml	≥10 mg/l	＜10 mg/l	＜3	≥1.2 mg/dL	＜20 mg/dL	No	No	No	Internal Dataset
251	Male	≥80	＜25 kg/m2	≥3	≥30g/L	＜3	No	No	No	No	No	Yes	No	No	No	Yes	General anesthesia	Open surgery	Yes	＜270 min	＜100 ml	No	No	≥90 %	No	No	No	＜0.05 ng/ml	≥10 mg/l	≥10 mg/l	＜3	＜1.2 mg/dL	≥20 mg/dL	No	Yes	No	Internal Dataset
252	Male	＜80	＜25 kg/m2	≥3	≥30g/L	＜3	No	Yes	No	No	Yes	No	No	No	No	Yes	General anesthesia	Open surgery	Yes	＜270 min	＜100 ml	No	No	≥90 %	No	Yes	No	＜0.05 ng/ml	≥10 mg/l	＜10 mg/l	＜3	＜1.2 mg/dL	≥20 mg/dL	No	Yes	No	Internal Dataset
253	Male	＜80	＜25 kg/m2	＜3	≥30g/L	＜3	No	No	No	No	Yes	Yes	No	No	No	No	General anesthesia	Open surgery	No	＜270 min	＜100 ml	No	No	≥90 %	No	No	Yes	＜0.05 ng/ml	≥10 mg/l	≥10 mg/l	≥3	＜1.2 mg/dL	＜20 mg/dL	No	No	No	Internal Dataset
254	Male	＜80	＜25 kg/m2	＜3	≥30g/L	＜3	No	No	No	No	Yes	No	Yes	No	No	No	General anesthesia	Open surgery	No	＜270 min	＜100 ml	No	No	≥90 %	No	Yes	No	＜0.05 ng/ml	≥10 mg/l	＜10 mg/l	＜3	＜1.2 mg/dL	≥20 mg/dL	Yes	No	No	Internal Dataset
255	Male	＜80	＜25 kg/m2	＜3	＜30g/L	＜3	Yes	Yes	No	No	No	Yes	Yes	No	No	No	General anesthesia	Open surgery	Yes	＜270 min	≥100 ml	No	No	≥90 %	No	No	Yes	＜0.05 ng/ml	＜10 mg/l	＜10 mg/l	＜3	≥1.2 mg/dL	＜20 mg/dL	No	No	No	Internal Dataset
256	Male	≥80	≥25 kg/m2	≥3	＜30g/L	＜3	No	No	No	No	Yes	No	Yes	No	Yes	No	General anesthesia	Open surgery	Yes	＜270 min	＜100 ml	No	No	≥90 %	No	No	No	＜0.05 ng/ml	≥10 mg/l	＜10 mg/l	＜3	≥1.2 mg/dL	≥20 mg/dL	Yes	Yes	No	Internal Dataset
257	Male	≥80	≥25 kg/m2	＜3	＜30g/L	≥3	Yes	No	No	No	No	No	Yes	No	No	No	General anesthesia	Open surgery	No	＜270 min	≥100 ml	No	No	≥90 %	No	No	Yes	＜0.05 ng/ml	＜10 mg/l	＜10 mg/l	＜3	＜1.2 mg/dL	≥20 mg/dL	No	No	No	Internal Dataset
258	Male	≥80	≥25 kg/m2	≥3	＜30g/L	≥3	No	No	Yes	No	No	Yes	No	No	No	No	General anesthesia	Open surgery	No	＜270 min	＜100 ml	No	No	≥90 %	No	No	No	＜0.05 ng/ml	≥10 mg/l	＜10 mg/l	＜3	＜1.2 mg/dL	＜20 mg/dL	No	Yes	No	Internal Dataset
259	Female	≥80	＜25 kg/m2	＜3	＜30g/L	＜3	No	Yes	Yes	No	No	Yes	No	No	No	No	General anesthesia	Open surgery	Yes	≥270 min	＜100 ml	No	No	≥90 %	No	No	No	＜0.05 ng/ml	≥10 mg/l	＜10 mg/l	＜3	≥1.2 mg/dL	≥20 mg/dL	Yes	No	No	Internal Dataset
260	Female	≥80	＜25 kg/m2	≥3	＜30g/L	＜3	Yes	Yes	No	No	No	No	No	Yes	Yes	No	General anesthesia	Open surgery	No	≥270 min	＜100 ml	No	No	≥90 %	No	No	No	＜0.05 ng/ml	＜10 mg/l	＜10 mg/l	＜3	≥1.2 mg/dL	＜20 mg/dL	No	No	No	Internal Dataset
261	Male	≥80	＜25 kg/m2	＜3	≥30g/L	≥3	No	Yes	No	No	Yes	No	Yes	No	No	No	General anesthesia	Laparoscopic surgery	No	＜270 min	＜100 ml	Yes	No	≥90 %	No	No	No	＜0.05 ng/ml	＜10 mg/l	＜10 mg/l	≥3	＜1.2 mg/dL	＜20 mg/dL	No	No	No	Internal Dataset
262	Male	≥80	＜25 kg/m2	＜3	≥30g/L	≥3	Yes	Yes	No	No	Yes	No	Yes	Yes	No	No	General anesthesia	Open surgery	Yes	＜270 min	≥100 ml	Yes	No	≥90 %	No	No	No	＜0.05 ng/ml	＜10 mg/l	＜10 mg/l	≥3	＜1.2 mg/dL	＜20 mg/dL	No	No	No	Internal Dataset
263	Male	＜80	＜25 kg/m2	≥3	≥30g/L	＜3	No	Yes	Yes	No	No	Yes	No	No	No	No	General anesthesia	Open surgery	Yes	≥270 min	＜100 ml	No	No	≥90 %	No	No	No	＜0.05 ng/ml	＜10 mg/l	＜10 mg/l	≥3	＜1.2 mg/dL	＜20 mg/dL	No	No	No	Internal Dataset
264	Male	＜80	＜25 kg/m2	＜3	≥30g/L	＜3	No	No	Yes	No	No	Yes	No	No	No	No	General anesthesia	Open surgery	No	＜270 min	≥100 ml	No	No	＜90 %	No	No	No	＜0.05 ng/ml	＜10 mg/l	＜10 mg/l	≥3	＜1.2 mg/dL	≥20 mg/dL	No	No	No	Internal Dataset
265	Male	＜80	≥25 kg/m2	≥3	＜30g/L	＜3	No	No	Yes	No	No	Yes	No	No	No	No	General anesthesia	Laparoscopic surgery	No	＜270 min	＜100 ml	No	No	≥90 %	No	No	No	＜0.05 ng/ml	＜10 mg/l	＜10 mg/l	≥3	＜1.2 mg/dL	＜20 mg/dL	No	No	No	Internal Dataset
266	Male	≥80	＜25 kg/m2	＜3	≥30g/L	＜3	No	No	No	No	No	No	No	Yes	No	No	General anesthesia	Laparoscopic surgery	No	＜270 min	≥100 ml	No	No	＜90 %	No	Yes	No	≥0.05 ng/ml	＜10 mg/l	＜10 mg/l	＜3	≥1.2 mg/dL	＜20 mg/dL	No	No	No	Internal Dataset
267	Male	＜80	≥25 kg/m2	＜3	＜30g/L	＜3	No	No	No	No	Yes	No	No	Yes	No	Yes	General anesthesia	Open surgery	No	＜270 min	≥100 ml	No	Yes	＜90 %	Yes	Yes	No	＜0.05 ng/ml	＜10 mg/l	＜10 mg/l	＜3	≥1.2 mg/dL	＜20 mg/dL	No	No	No	Internal Dataset
268	Male	＜80	≥25 kg/m2	＜3	≥30g/L	≥3	Yes	No	No	No	No	Yes	No	Yes	No	No	General anesthesia	Open surgery	No	＜270 min	≥100 ml	No	No	＜90 %	No	No	No	≥0.05 ng/ml	＜10 mg/l	＜10 mg/l	≥3	≥1.2 mg/dL	＜20 mg/dL	No	No	No	Internal Dataset
269	Male	＜80	≥25 kg/m2	＜3	＜30g/L	＜3	No	No	No	No	No	No	No	Yes	No	No	General anesthesia	Open surgery	No	＜270 min	＜100 ml	No	No	≥90 %	No	No	Yes	＜0.05 ng/ml	＜10 mg/l	≥10 mg/l	≥3	≥1.2 mg/dL	＜20 mg/dL	No	No	No	Internal Dataset
270	Female	＜80	≥25 kg/m2	≥3	≥30g/L	＜3	No	No	No	No	Yes	No	No	Yes	No	No	General anesthesia	Open surgery	Yes	＜270 min	＜100 ml	No	Yes	≥90 %	No	No	Yes	＜0.05 ng/ml	＜10 mg/l	≥10 mg/l	≥3	＜1.2 mg/dL	＜20 mg/dL	No	No	No	Internal Dataset
271	Female	＜80	≥25 kg/m2	＜3	＜30g/L	＜3	Yes	Yes	No	No	Yes	No	No	No	No	Yes	General anesthesia	Open surgery	No	＜270 min	＜100 ml	No	Yes	≥90 %	No	No	Yes	≥0.05 ng/ml	＜10 mg/l	＜10 mg/l	≥3	≥1.2 mg/dL	≥20 mg/dL	No	No	No	Internal Dataset
272	Male	≥80	＜25 kg/m2	＜3	＜30g/L	≥3	No	No	No	No	No	No	Yes	No	No	No	General anesthesia	Open surgery	No	＜270 min	＜100 ml	No	No	≥90 %	No	Yes	No	≥0.05 ng/ml	＜10 mg/l	＜10 mg/l	≥3	＜1.2 mg/dL	＜20 mg/dL	No	No	No	Internal Dataset
273	Male	≥80	＜25 kg/m2	＜3	＜30g/L	＜3	No	No	No	No	No	No	Yes	No	No	No	Regional anesthesia	Open surgery	No	≥270 min	＜100 ml	Yes	No	≥90 %	No	No	No	≥0.05 ng/ml	＜10 mg/l	＜10 mg/l	＜3	＜1.2 mg/dL	≥20 mg/dL	No	No	No	Internal Dataset
274	Male	≥80	≥25 kg/m2	＜3	＜30g/L	＜3	No	Yes	No	No	No	Yes	Yes	No	No	No	Regional anesthesia	Open surgery	No	≥270 min	＜100 ml	Yes	No	≥90 %	No	Yes	No	＜0.05 ng/ml	＜10 mg/l	＜10 mg/l	＜3	＜1.2 mg/dL	≥20 mg/dL	No	No	No	Internal Dataset
275	Male	＜80	＜25 kg/m2	＜3	＜30g/L	≥3	No	No	No	No	Yes	Yes	Yes	No	No	No	General anesthesia	Open surgery	Yes	≥270 min	＜100 ml	No	No	≥90 %	No	Yes	No	≥0.05 ng/ml	＜10 mg/l	＜10 mg/l	＜3	≥1.2 mg/dL	＜20 mg/dL	No	No	No	Internal Dataset
276	Male	＜80	＜25 kg/m2	＜3	≥30g/L	＜3	No	No	No	No	Yes	Yes	Yes	No	No	No	General anesthesia	Open surgery	Yes	＜270 min	＜100 ml	No	Yes	≥90 %	No	No	No	＜0.05 ng/ml	≥10 mg/l	＜10 mg/l	＜3	＜1.2 mg/dL	＜20 mg/dL	No	No	No	Internal Dataset
277	Female	≥80	＜25 kg/m2	＜3	＜30g/L	＜3	No	No	No	No	No	No	Yes	No	No	No	General anesthesia	Open surgery	No	≥270 min	＜100 ml	Yes	No	≥90 %	No	No	No	＜0.05 ng/ml	＜10 mg/l	＜10 mg/l	＜3	＜1.2 mg/dL	＜20 mg/dL	No	No	No	Internal Dataset
278	Female	＜80	≥25 kg/m2	＜3	≥30g/L	≥3	Yes	Yes	No	No	No	No	No	No	No	No	General anesthesia	Open surgery	No	≥270 min	＜100 ml	No	No	≥90 %	No	No	No	＜0.05 ng/ml	＜10 mg/l	＜10 mg/l	＜3	≥1.2 mg/dL	＜20 mg/dL	No	No	No	Internal Dataset
279	Male	＜80	≥25 kg/m2	＜3	＜30g/L	≥3	Yes	Yes	No	No	No	No	No	No	No	No	General anesthesia	Laparoscopic surgery	No	＜270 min	≥100 ml	No	No	≥90 %	No	No	No	＜0.05 ng/ml	＜10 mg/l	＜10 mg/l	＜3	≥1.2 mg/dL	＜20 mg/dL	No	No	No	Internal Dataset
280	Female	＜80	＜25 kg/m2	＜3	≥30g/L	＜3	No	Yes	No	No	No	No	No	No	No	No	General anesthesia	Open surgery	No	＜270 min	≥100 ml	No	No	≥90 %	No	No	No	＜0.05 ng/ml	＜10 mg/l	＜10 mg/l	＜3	＜1.2 mg/dL	＜20 mg/dL	No	Yes	No	Internal Dataset
281	Female	＜80	＜25 kg/m2	＜3	＜30g/L	＜3	No	Yes	No	No	Yes	No	Yes	No	Yes	Yes	General anesthesia	Laparoscopic surgery	No	＜270 min	＜100 ml	No	Yes	≥90 %	No	No	No	＜0.05 ng/ml	＜10 mg/l	＜10 mg/l	≥3	＜1.2 mg/dL	＜20 mg/dL	No	No	No	Internal Dataset
282	Female	≥80	＜25 kg/m2	≥3	＜30g/L	＜3	No	Yes	No	No	No	Yes	Yes	Yes	Yes	No	General anesthesia	Open surgery	No	＜270 min	≥100 ml	No	Yes	≥90 %	No	No	No	＜0.05 ng/ml	＜10 mg/l	＜10 mg/l	≥3	＜1.2 mg/dL	＜20 mg/dL	No	Yes	No	Internal Dataset
283	Male	≥80	＜25 kg/m2	＜3	≥30g/L	＜3	No	Yes	No	No	No	Yes	Yes	Yes	No	Yes	General anesthesia	Open surgery	No	＜270 min	＜100 ml	No	Yes	≥90 %	No	No	No	＜0.05 ng/ml	＜10 mg/l	＜10 mg/l	≥3	＜1.2 mg/dL	＜20 mg/dL	No	No	No	Internal Dataset
284	Male	≥80	＜25 kg/m2	＜3	≥30g/L	＜3	No	Yes	No	No	Yes	No	Yes	Yes	No	No	General anesthesia	Open surgery	No	＜270 min	≥100 ml	No	No	≥90 %	No	No	No	＜0.05 ng/ml	＜10 mg/l	＜10 mg/l	≥3	＜1.2 mg/dL	＜20 mg/dL	No	No	No	Internal Dataset
285	Male	≥80	＜25 kg/m2	＜3	＜30g/L	＜3	Yes	Yes	Yes	No	Yes	No	Yes	Yes	No	No	General anesthesia	Open surgery	Yes	＜270 min	＜100 ml	No	No	≥90 %	No	No	No	＜0.05 ng/ml	＜10 mg/l	＜10 mg/l	≥3	＜1.2 mg/dL	＜20 mg/dL	Yes	No	No	Internal Dataset
286	Male	＜80	＜25 kg/m2	≥3	＜30g/L	＜3	No	No	No	No	No	Yes	No	Yes	No	No	General anesthesia	Open surgery	Yes	＜270 min	≥100 ml	No	No	≥90 %	No	No	No	＜0.05 ng/ml	＜10 mg/l	＜10 mg/l	＜3	＜1.2 mg/dL	＜20 mg/dL	No	Yes	No	Internal Dataset
287	Male	＜80	＜25 kg/m2	＜3	＜30g/L	＜3	Yes	No	No	No	No	Yes	No	No	No	No	General anesthesia	Open surgery	No	＜270 min	≥100 ml	No	No	≥90 %	No	No	No	＜0.05 ng/ml	＜10 mg/l	＜10 mg/l	＜3	≥1.2 mg/dL	＜20 mg/dL	No	No	No	Internal Dataset
288	Male	＜80	＜25 kg/m2	＜3	＜30g/L	＜3	No	No	No	No	No	No	No	No	No	No	General anesthesia	Open surgery	Yes	＜270 min	≥100 ml	Yes	No	＜90 %	No	No	No	＜0.05 ng/ml	＜10 mg/l	＜10 mg/l	＜3	＜1.2 mg/dL	＜20 mg/dL	Yes	No	No	Internal Dataset
289	Male	＜80	＜25 kg/m2	＜3	≥30g/L	＜3	No	No	No	No	Yes	Yes	No	No	No	No	General anesthesia	Open surgery	No	≥270 min	＜100 ml	No	No	＜90 %	No	No	Yes	＜0.05 ng/ml	＜10 mg/l	≥10 mg/l	＜3	≥1.2 mg/dL	＜20 mg/dL	Yes	Yes	No	Internal Dataset
290	Male	＜80	＜25 kg/m2	＜3	＜30g/L	＜3	Yes	Yes	No	No	No	No	No	No	No	No	General anesthesia	Open surgery	No	≥270 min	＜100 ml	No	No	≥90 %	No	No	Yes	＜0.05 ng/ml	＜10 mg/l	≥10 mg/l	≥3	≥1.2 mg/dL	＜20 mg/dL	Yes	Yes	No	Internal Dataset
291	Male	＜80	≥25 kg/m2	≥3	≥30g/L	≥3	No	Yes	No	No	No	No	No	No	No	No	General anesthesia	Laparoscopic surgery	Yes	＜270 min	≥100 ml	No	No	≥90 %	No	No	No	＜0.05 ng/ml	＜10 mg/l	＜10 mg/l	≥3	≥1.2 mg/dL	＜20 mg/dL	No	No	No	Internal Dataset
292	Male	＜80	≥25 kg/m2	＜3	≥30g/L	≥3	No	Yes	No	No	No	No	No	No	No	Yes	General anesthesia	Open surgery	No	≥270 min	＜100 ml	No	No	≥90 %	No	No	Yes	＜0.05 ng/ml	＜10 mg/l	≥10 mg/l	≥3	＜1.2 mg/dL	＜20 mg/dL	No	No	No	Internal Dataset
293	Female	≥80	≥25 kg/m2	＜3	＜30g/L	≥3	No	Yes	Yes	No	Yes	No	Yes	No	No	No	General anesthesia	Open surgery	No	≥270 min	＜100 ml	No	No	≥90 %	No	No	No	＜0.05 ng/ml	＜10 mg/l	＜10 mg/l	≥3	＜1.2 mg/dL	＜20 mg/dL	No	No	No	Internal Dataset
294	Male	≥80	＜25 kg/m2	＜3	≥30g/L	≥3	No	Yes	Yes	No	No	No	Yes	No	No	No	General anesthesia	Open surgery	Yes	＜270 min	＜100 ml	No	No	≥90 %	No	Yes	No	＜0.05 ng/ml	≥10 mg/l	≥10 mg/l	≥3	＜1.2 mg/dL	＜20 mg/dL	No	No	No	Internal Dataset
295	Female	＜80	＜25 kg/m2	＜3	≥30g/L	＜3	Yes	Yes	No	No	No	No	Yes	No	No	No	General anesthesia	Open surgery	No	＜270 min	＜100 ml	No	No	≥90 %	No	No	No	＜0.05 ng/ml	＜10 mg/l	＜10 mg/l	≥3	＜1.2 mg/dL	＜20 mg/dL	No	No	No	Internal Dataset
296	Male	＜80	＜25 kg/m2	＜3	＜30g/L	≥3	No	Yes	No	No	No	No	Yes	Yes	No	No	General anesthesia	Laparoscopic surgery	No	≥270 min	＜100 ml	No	Yes	≥90 %	No	No	No	≥0.05 ng/ml	＜10 mg/l	＜10 mg/l	＜3	＜1.2 mg/dL	＜20 mg/dL	No	No	No	Internal Dataset
297	Female	＜80	＜25 kg/m2	＜3	＜30g/L	＜3	No	No	No	No	Yes	No	No	Yes	No	No	General anesthesia	Open surgery	No	≥270 min	＜100 ml	Yes	Yes	≥90 %	No	No	No	＜0.05 ng/ml	≥10 mg/l	＜10 mg/l	＜3	＜1.2 mg/dL	＜20 mg/dL	No	No	No	Internal Dataset
298	Male	＜80	≥25 kg/m2	＜3	≥30g/L	≥3	Yes	No	No	No	No	No	No	Yes	No	No	General anesthesia	Open surgery	No	＜270 min	≥100 ml	Yes	No	≥90 %	No	Yes	No	≥0.05 ng/ml	＜10 mg/l	＜10 mg/l	＜3	≥1.2 mg/dL	＜20 mg/dL	No	No	No	Internal Dataset
299	Male	＜80	≥25 kg/m2	≥3	≥30g/L	＜3	No	Yes	No	No	No	No	No	Yes	No	No	General anesthesia	Open surgery	No	＜270 min	＜100 ml	Yes	No	≥90 %	No	No	No	≥0.05 ng/ml	＜10 mg/l	＜10 mg/l	＜3	＜1.2 mg/dL	＜20 mg/dL	No	No	No	Internal Dataset
300	Male	≥80	≥25 kg/m2	＜3	≥30g/L	＜3	No	No	No	No	Yes	No	No	Yes	No	No	General anesthesia	Open surgery	No	＜270 min	＜100 ml	No	No	≥90 %	No	Yes	No	＜0.05 ng/ml	＜10 mg/l	＜10 mg/l	＜3	＜1.2 mg/dL	＜20 mg/dL	No	No	No	Internal Dataset
301	Male	≥80	≥25 kg/m2	≥3	＜30g/L	≥3	Yes	No	No	No	Yes	No	Yes	No	No	No	General anesthesia	Open surgery	No	＜270 min	≥100 ml	No	No	≥90 %	No	No	Yes	＜0.05 ng/ml	＜10 mg/l	＜10 mg/l	＜3	≥1.2 mg/dL	＜20 mg/dL	No	No	No	Internal Dataset
302	Male	≥80	＜25 kg/m2	≥3	＜30g/L	≥3	No	No	No	No	No	No	No	No	No	Yes	General anesthesia	Open surgery	No	＜270 min	≥100 ml	Yes	No	≥90 %	No	Yes	Yes	＜0.05 ng/ml	＜10 mg/l	＜10 mg/l	＜3	≥1.2 mg/dL	＜20 mg/dL	No	No	No	Internal Dataset
303	Male	≥80	＜25 kg/m2	＜3	＜30g/L	≥3	No	No	No	No	No	No	No	No	No	Yes	General anesthesia	Open surgery	No	＜270 min	≥100 ml	No	No	≥90 %	No	No	No	＜0.05 ng/ml	＜10 mg/l	＜10 mg/l	＜3	≥1.2 mg/dL	＜20 mg/dL	No	No	No	Internal Dataset
304	Male	≥80	＜25 kg/m2	≥3	＜30g/L	≥3	Yes	No	No	No	No	Yes	Yes	No	No	No	General anesthesia	Open surgery	No	＜270 min	＜100 ml	Yes	No	≥90 %	No	No	Yes	＜0.05 ng/ml	＜10 mg/l	＜10 mg/l	＜3	≥1.2 mg/dL	＜20 mg/dL	No	No	No	Internal Dataset
305	Female	≥80	＜25 kg/m2	＜3	≥30g/L	＜3	No	No	No	No	Yes	No	Yes	No	No	Yes	General anesthesia	Open surgery	Yes	＜270 min	＜100 ml	No	No	≥90 %	No	No	Yes	＜0.05 ng/ml	＜10 mg/l	＜10 mg/l	＜3	＜1.2 mg/dL	＜20 mg/dL	No	No	No	Internal Dataset
306	Male	≥80	＜25 kg/m2	＜3	＜30g/L	≥3	No	No	No	No	No	No	No	No	No	No	General anesthesia	Open surgery	No	≥270 min	＜100 ml	Yes	No	≥90 %	No	No	No	＜0.05 ng/ml	＜10 mg/l	＜10 mg/l	≥3	≥1.2 mg/dL	＜20 mg/dL	No	No	No	Internal Dataset
307	Female	＜80	＜25 kg/m2	＜3	＜30g/L	＜3	No	No	No	No	No	Yes	No	No	No	No	General anesthesia	Open surgery	Yes	＜270 min	≥100 ml	No	No	≥90 %	No	No	No	＜0.05 ng/ml	＜10 mg/l	＜10 mg/l	≥3	≥1.2 mg/dL	＜20 mg/dL	No	No	No	Internal Dataset
308	Male	＜80	＜25 kg/m2	＜3	≥30g/L	≥3	No	No	No	No	No	Yes	Yes	Yes	No	Yes	General anesthesia	Open surgery	Yes	≥270 min	＜100 ml	Yes	No	≥90 %	No	No	No	＜0.05 ng/ml	＜10 mg/l	＜10 mg/l	≥3	≥1.2 mg/dL	＜20 mg/dL	No	No	No	Internal Dataset
309	Female	＜80	＜25 kg/m2	＜3	＜30g/L	＜3	No	No	No	No	No	Yes	No	No	Yes	No	General anesthesia	Laparoscopic surgery	Yes	＜270 min	≥100 ml	No	No	＜90 %	No	No	No	＜0.05 ng/ml	≥10 mg/l	＜10 mg/l	≥3	＜1.2 mg/dL	＜20 mg/dL	No	No	No	Internal Dataset
310	Female	＜80	≥25 kg/m2	＜3	≥30g/L	＜3	No	No	No	No	Yes	No	No	Yes	No	No	General anesthesia	Laparoscopic surgery	No	＜270 min	＜100 ml	No	No	＜90 %	No	No	No	＜0.05 ng/ml	＜10 mg/l	≥10 mg/l	≥3	＜1.2 mg/dL	＜20 mg/dL	No	No	No	Internal Dataset
311	Male	＜80	＜25 kg/m2	＜3	≥30g/L	＜3	Yes	No	No	No	No	Yes	Yes	Yes	No	Yes	General anesthesia	Open surgery	No	≥270 min	＜100 ml	No	No	≥90 %	No	No	No	＜0.05 ng/ml	≥10 mg/l	≥10 mg/l	＜3	＜1.2 mg/dL	≥20 mg/dL	Yes	Yes	No	Internal Dataset
312	Male	＜80	＜25 kg/m2	≥3	≥30g/L	＜3	Yes	Yes	No	No	No	Yes	No	No	No	No	General anesthesia	Open surgery	No	≥270 min	＜100 ml	No	Yes	≥90 %	No	No	No	＜0.05 ng/ml	＜10 mg/l	≥10 mg/l	＜3	≥1.2 mg/dL	≥20 mg/dL	No	No	No	Internal Dataset
313	Male	≥80	＜25 kg/m2	≥3	＜30g/L	＜3	No	Yes	No	No	Yes	No	No	No	No	No	General anesthesia	Open surgery	No	＜270 min	≥100 ml	No	Yes	≥90 %	No	No	No	＜0.05 ng/ml	≥10 mg/l	＜10 mg/l	≥3	＜1.2 mg/dL	＜20 mg/dL	Yes	Yes	No	Internal Dataset
314	Male	≥80	≥25 kg/m2	≥3	≥30g/L	＜3	No	Yes	No	No	Yes	No	No	No	No	Yes	General anesthesia	Laparoscopic surgery	Yes	＜270 min	＜100 ml	No	Yes	≥90 %	No	No	No	＜0.05 ng/ml	＜10 mg/l	＜10 mg/l	≥3	＜1.2 mg/dL	＜20 mg/dL	Yes	No	No	Internal Dataset
315	Male	≥80	＜25 kg/m2	＜3	≥30g/L	＜3	Yes	No	No	No	No	No	No	No	No	No	General anesthesia	Open surgery	No	＜270 min	≥100 ml	Yes	No	≥90 %	Yes	Yes	No	＜0.05 ng/ml	＜10 mg/l	＜10 mg/l	≥3	≥1.2 mg/dL	＜20 mg/dL	No	No	No	Internal Dataset
316	Female	≥80	＜25 kg/m2	＜3	＜30g/L	＜3	No	No	Yes	No	No	No	No	No	No	No	General anesthesia	Open surgery	Yes	＜270 min	＜100 ml	Yes	No	≥90 %	Yes	No	No	＜0.05 ng/ml	＜10 mg/l	＜10 mg/l	＜3	＜1.2 mg/dL	＜20 mg/dL	No	No	No	Internal Dataset
317	Male	≥80	＜25 kg/m2	＜3	＜30g/L	＜3	No	No	No	No	No	No	No	No	No	No	General anesthesia	Open surgery	No	＜270 min	＜100 ml	Yes	No	≥90 %	Yes	No	No	＜0.05 ng/ml	＜10 mg/l	＜10 mg/l	＜3	≥1.2 mg/dL	＜20 mg/dL	No	No	No	Internal Dataset
318	Male	≥80	＜25 kg/m2	≥3	＜30g/L	＜3	No	No	No	No	No	Yes	No	No	No	No	General anesthesia	Open surgery	No	＜270 min	＜100 ml	No	No	≥90 %	No	Yes	No	＜0.05 ng/ml	＜10 mg/l	＜10 mg/l	＜3	＜1.2 mg/dL	＜20 mg/dL	No	No	No	Internal Dataset
319	Male	≥80	≥25 kg/m2	≥3	＜30g/L	＜3	No	No	No	No	No	No	No	No	No	No	General anesthesia	Open surgery	No	＜270 min	＜100 ml	No	No	≥90 %	No	No	No	＜0.05 ng/ml	＜10 mg/l	＜10 mg/l	＜3	＜1.2 mg/dL	＜20 mg/dL	No	No	No	Internal Dataset
320	Male	＜80	≥25 kg/m2	＜3	＜30g/L	＜3	Yes	No	No	No	Yes	No	No	No	No	No	General anesthesia	Open surgery	Yes	＜270 min	＜100 ml	No	No	≥90 %	No	No	No	＜0.05 ng/ml	＜10 mg/l	＜10 mg/l	＜3	＜1.2 mg/dL	＜20 mg/dL	No	No	No	Internal Dataset
321	Female	＜80	＜25 kg/m2	＜3	≥30g/L	≥3	No	No	No	No	No	Yes	No	No	No	No	General anesthesia	Open surgery	No	＜270 min	＜100 ml	No	No	≥90 %	No	No	No	≥0.05 ng/ml	＜10 mg/l	＜10 mg/l	＜3	＜1.2 mg/dL	＜20 mg/dL	No	No	No	Internal Dataset
322	Female	＜80	＜25 kg/m2	＜3	≥30g/L	≥3	No	No	Yes	No	No	No	No	No	No	No	General anesthesia	Laparoscopic surgery	No	＜270 min	＜100 ml	No	No	≥90 %	No	Yes	Yes	＜0.05 ng/ml	＜10 mg/l	＜10 mg/l	＜3	＜1.2 mg/dL	＜20 mg/dL	No	No	No	Internal Dataset
323	Female	＜80	＜25 kg/m2	＜3	＜30g/L	≥3	No	No	No	No	No	Yes	No	No	No	No	General anesthesia	Open surgery	No	≥270 min	＜100 ml	No	No	＜90 %	No	Yes	No	＜0.05 ng/ml	＜10 mg/l	＜10 mg/l	＜3	＜1.2 mg/dL	＜20 mg/dL	No	No	No	Internal Dataset
324	Male	＜80	＜25 kg/m2	≥3	＜30g/L	≥3	Yes	No	Yes	No	Yes	No	Yes	No	No	No	General anesthesia	Open surgery	Yes	≥270 min	＜100 ml	Yes	No	≥90 %	No	Yes	Yes	＜0.05 ng/ml	＜10 mg/l	＜10 mg/l	＜3	＜1.2 mg/dL	＜20 mg/dL	No	No	No	Internal Dataset
325	Male	＜80	＜25 kg/m2	≥3	≥30g/L	≥3	No	Yes	No	No	No	No	No	No	Yes	No	General anesthesia	Laparoscopic surgery	No	≥270 min	＜100 ml	Yes	No	≥90 %	No	Yes	No	≥0.05 ng/ml	＜10 mg/l	＜10 mg/l	＜3	＜1.2 mg/dL	＜20 mg/dL	No	No	No	Internal Dataset
326	Male	＜80	＜25 kg/m2	＜3	＜30g/L	＜3	No	No	No	No	No	No	No	No	No	Yes	General anesthesia	Laparoscopic surgery	No	≥270 min	＜100 ml	Yes	Yes	≥90 %	No	No	No	≥0.05 ng/ml	＜10 mg/l	＜10 mg/l	＜3	＜1.2 mg/dL	＜20 mg/dL	No	No	No	Internal Dataset
327	Male	＜80	＜25 kg/m2	≥3	≥30g/L	≥3	Yes	No	Yes	No	No	No	No	No	No	No	General anesthesia	Open surgery	No	＜270 min	≥100 ml	Yes	Yes	≥90 %	No	No	No	＜0.05 ng/ml	＜10 mg/l	≥10 mg/l	＜3	＜1.2 mg/dL	＜20 mg/dL	No	No	No	Internal Dataset
328	Female	＜80	＜25 kg/m2	≥3	≥30g/L	＜3	Yes	No	No	No	No	No	No	No	No	No	Regional anesthesia	Open surgery	No	＜270 min	≥100 ml	Yes	Yes	≥90 %	No	No	Yes	＜0.05 ng/ml	＜10 mg/l	≥10 mg/l	＜3	＜1.2 mg/dL	≥20 mg/dL	No	Yes	No	Internal Dataset
329	Male	＜80	＜25 kg/m2	＜3	≥30g/L	＜3	No	Yes	No	No	No	No	No	No	No	Yes	General anesthesia	Open surgery	No	＜270 min	≥100 ml	No	Yes	≥90 %	No	Yes	No	＜0.05 ng/ml	＜10 mg/l	≥10 mg/l	≥3	＜1.2 mg/dL	≥20 mg/dL	No	No	No	Internal Dataset
330	Male	≥80	＜25 kg/m2	＜3	≥30g/L	＜3	No	No	Yes	No	No	Yes	No	No	No	Yes	General anesthesia	Open surgery	No	＜270 min	≥100 ml	No	Yes	≥90 %	No	Yes	No	＜0.05 ng/ml	≥10 mg/l	＜10 mg/l	≥3	＜1.2 mg/dL	≥20 mg/dL	Yes	Yes	No	Internal Dataset
331	Male	≥80	＜25 kg/m2	≥3	≥30g/L	＜3	No	Yes	Yes	No	Yes	Yes	No	Yes	No	Yes	General anesthesia	Open surgery	No	＜270 min	＜100 ml	Yes	Yes	＜90 %	No	Yes	No	＜0.05 ng/ml	＜10 mg/l	＜10 mg/l	≥3	＜1.2 mg/dL	＜20 mg/dL	No	Yes	No	Internal Dataset
332	Male	≥80	＜25 kg/m2	＜3	≥30g/L	＜3	No	No	Yes	No	Yes	No	No	No	No	No	General anesthesia	Open surgery	No	＜270 min	＜100 ml	No	No	≥90 %	No	Yes	No	＜0.05 ng/ml	≥10 mg/l	＜10 mg/l	≥3	＜1.2 mg/dL	≥20 mg/dL	No	No	No	Internal Dataset
333	Male	≥80	＜25 kg/m2	＜3	＜30g/L	≥3	No	Yes	No	No	Yes	No	No	Yes	No	No	General anesthesia	Open surgery	No	＜270 min	＜100 ml	Yes	No	≥90 %	No	No	No	＜0.05 ng/ml	＜10 mg/l	＜10 mg/l	≥3	＜1.2 mg/dL	＜20 mg/dL	Yes	Yes	No	Internal Dataset
334	Male	≥80	＜25 kg/m2	≥3	＜30g/L	＜3	Yes	No	No	No	No	Yes	No	No	No	No	General anesthesia	Open surgery	No	＜270 min	≥100 ml	No	No	≥90 %	No	No	No	＜0.05 ng/ml	≥10 mg/l	＜10 mg/l	＜3	≥1.2 mg/dL	≥20 mg/dL	Yes	Yes	No	Internal Dataset
335	Female	≥80	＜25 kg/m2	＜3	＜30g/L	＜3	No	No	No	No	Yes	No	No	No	No	No	General anesthesia	Open surgery	Yes	＜270 min	≥100 ml	Yes	No	≥90 %	No	Yes	No	＜0.05 ng/ml	≥10 mg/l	＜10 mg/l	≥3	＜1.2 mg/dL	≥20 mg/dL	Yes	No	No	Internal Dataset
336	Male	≥80	≥25 kg/m2	＜3	＜30g/L	≥3	Yes	No	No	No	No	No	No	No	No	No	General anesthesia	Open surgery	No	＜270 min	＜100 ml	Yes	No	≥90 %	No	Yes	No	＜0.05 ng/ml	≥10 mg/l	＜10 mg/l	≥3	≥1.2 mg/dL	＜20 mg/dL	No	No	No	Internal Dataset
337	Male	≥80	≥25 kg/m2	＜3	＜30g/L	＜3	No	No	No	No	No	No	No	No	No	No	General anesthesia	Open surgery	No	≥270 min	＜100 ml	No	No	≥90 %	No	No	No	＜0.05 ng/ml	≥10 mg/l	＜10 mg/l	＜3	＜1.2 mg/dL	＜20 mg/dL	No	No	No	Internal Dataset
338	Male	＜80	≥25 kg/m2	＜3	＜30g/L	≥3	No	No	Yes	No	No	No	No	No	No	No	General anesthesia	Open surgery	No	≥270 min	＜100 ml	No	No	≥90 %	No	No	No	＜0.05 ng/ml	＜10 mg/l	＜10 mg/l	＜3	＜1.2 mg/dL	＜20 mg/dL	No	No	No	Internal Dataset
339	Male	＜80	＜25 kg/m2	＜3	＜30g/L	＜3	No	No	No	No	No	No	No	No	No	No	General anesthesia	Open surgery	No	≥270 min	＜100 ml	No	No	≥90 %	No	Yes	No	＜0.05 ng/ml	≥10 mg/l	＜10 mg/l	≥3	≥1.2 mg/dL	＜20 mg/dL	No	No	No	Internal Dataset
340	Male	＜80	＜25 kg/m2	＜3	＜30g/L	≥3	No	No	No	No	No	Yes	No	Yes	No	No	General anesthesia	Open surgery	No	＜270 min	＜100 ml	No	No	≥90 %	No	Yes	No	＜0.05 ng/ml	≥10 mg/l	＜10 mg/l	＜3	＜1.2 mg/dL	＜20 mg/dL	No	No	No	Internal Dataset
341	Male	＜80	＜25 kg/m2	≥3	≥30g/L	＜3	Yes	No	No	No	Yes	Yes	Yes	No	No	No	General anesthesia	Open surgery	Yes	＜270 min	＜100 ml	No	No	≥90 %	No	No	Yes	≥0.05 ng/ml	＜10 mg/l	＜10 mg/l	＜3	＜1.2 mg/dL	＜20 mg/dL	No	No	No	Internal Dataset
342	Male	≥80	＜25 kg/m2	＜3	≥30g/L	＜3	Yes	Yes	No	No	Yes	Yes	No	No	No	Yes	General anesthesia	Open surgery	No	≥270 min	＜100 ml	No	No	≥90 %	No	No	Yes	≥0.05 ng/ml	＜10 mg/l	＜10 mg/l	＜3	＜1.2 mg/dL	＜20 mg/dL	No	No	No	Internal Dataset
343	Male	＜80	＜25 kg/m2	≥3	≥30g/L	≥3	No	Yes	No	No	No	Yes	No	No	No	No	General anesthesia	Open surgery	No	≥270 min	＜100 ml	No	No	＜90 %	No	No	No	≥0.05 ng/ml	＜10 mg/l	＜10 mg/l	＜3	＜1.2 mg/dL	＜20 mg/dL	No	No	No	Internal Dataset
344	Male	≥80	≥25 kg/m2	＜3	≥30g/L	≥3	Yes	No	No	No	Yes	Yes	Yes	No	No	No	General anesthesia	Open surgery	No	＜270 min	＜100 ml	No	No	≥90 %	No	No	No	＜0.05 ng/ml	＜10 mg/l	＜10 mg/l	＜3	＜1.2 mg/dL	＜20 mg/dL	No	No	No	Internal Dataset
345	Female	＜80	＜25 kg/m2	＜3	≥30g/L	≥3	No	Yes	No	No	No	No	No	Yes	No	Yes	General anesthesia	Open surgery	No	＜270 min	＜100 ml	No	No	≥90 %	No	No	No	≥0.05 ng/ml	＜10 mg/l	＜10 mg/l	＜3	≥1.2 mg/dL	＜20 mg/dL	No	No	No	Internal Dataset
346	Male	≥80	≥25 kg/m2	≥3	≥30g/L	＜3	Yes	No	Yes	No	No	No	No	No	Yes	Yes	General anesthesia	Open surgery	No	＜270 min	≥100 ml	No	No	≥90 %	No	No	No	≥0.05 ng/ml	＜10 mg/l	＜10 mg/l	＜3	＜1.2 mg/dL	＜20 mg/dL	No	No	No	Internal Dataset
347	Male	≥80	＜25 kg/m2	＜3	≥30g/L	＜3	No	No	No	No	No	No	No	No	No	No	General anesthesia	Open surgery	No	＜270 min	≥100 ml	No	No	≥90 %	No	No	No	＜0.05 ng/ml	＜10 mg/l	＜10 mg/l	＜3	≥1.2 mg/dL	＜20 mg/dL	No	No	No	Internal Dataset
348	Female	≥80	≥25 kg/m2	＜3	≥30g/L	＜3	No	No	Yes	No	Yes	Yes	No	No	No	No	General anesthesia	Open surgery	No	＜270 min	≥100 ml	No	No	≥90 %	No	No	No	＜0.05 ng/ml	＜10 mg/l	＜10 mg/l	＜3	＜1.2 mg/dL	＜20 mg/dL	No	No	No	Internal Dataset
349	Male	≥80	＜25 kg/m2	＜3	≥30g/L	＜3	No	No	No	No	No	No	No	No	No	Yes	General anesthesia	Open surgery	Yes	＜270 min	＜100 ml	No	No	≥90 %	No	No	No	＜0.05 ng/ml	＜10 mg/l	＜10 mg/l	＜3	＜1.2 mg/dL	＜20 mg/dL	No	No	No	Internal Dataset
350	Male	≥80	＜25 kg/m2	＜3	＜30g/L	≥3	No	No	Yes	No	Yes	Yes	No	No	No	Yes	General anesthesia	Open surgery	Yes	＜270 min	≥100 ml	Yes	Yes	≥90 %	No	No	No	＜0.05 ng/ml	＜10 mg/l	＜10 mg/l	＜3	＜1.2 mg/dL	＜20 mg/dL	No	No	No	Internal Dataset
351	Male	≥80	＜25 kg/m2	＜3	≥30g/L	＜3	Yes	Yes	No	No	No	Yes	No	No	No	No	General anesthesia	Open surgery	No	＜270 min	≥100 ml	Yes	No	≥90 %	No	Yes	No	＜0.05 ng/ml	＜10 mg/l	＜10 mg/l	＜3	≥1.2 mg/dL	＜20 mg/dL	No	No	No	Internal Dataset
352	Male	＜80	＜25 kg/m2	≥3	＜30g/L	≥3	Yes	Yes	No	No	No	No	No	No	No	No	General anesthesia	Open surgery	No	＜270 min	≥100 ml	Yes	No	≥90 %	No	No	No	＜0.05 ng/ml	＜10 mg/l	≥10 mg/l	＜3	＜1.2 mg/dL	＜20 mg/dL	No	No	No	Internal Dataset
353	Male	＜80	＜25 kg/m2	≥3	＜30g/L	＜3	Yes	No	No	No	Yes	No	No	No	No	No	General anesthesia	Laparoscopic surgery	No	＜270 min	≥100 ml	Yes	No	≥90 %	No	Yes	No	＜0.05 ng/ml	＜10 mg/l	≥10 mg/l	＜3	≥1.2 mg/dL	＜20 mg/dL	No	No	No	Internal Dataset
354	Female	＜80	＜25 kg/m2	＜3	＜30g/L	≥3	No	No	No	No	No	Yes	No	Yes	No	No	General anesthesia	Open surgery	Yes	＜270 min	≥100 ml	Yes	No	≥90 %	No	Yes	Yes	＜0.05 ng/ml	＜10 mg/l	＜10 mg/l	＜3	≥1.2 mg/dL	＜20 mg/dL	No	No	No	Internal Dataset
355	Male	＜80	＜25 kg/m2	＜3	＜30g/L	＜3	No	No	No	No	Yes	No	No	No	No	No	General anesthesia	Laparoscopic surgery	Yes	＜270 min	＜100 ml	No	No	≥90 %	No	No	No	＜0.05 ng/ml	＜10 mg/l	≥10 mg/l	＜3	＜1.2 mg/dL	＜20 mg/dL	No	No	No	Internal Dataset
356	Male	≥80	＜25 kg/m2	≥3	＜30g/L	＜3	No	No	No	No	Yes	No	No	No	No	No	General anesthesia	Open surgery	No	≥270 min	≥100 ml	No	No	≥90 %	No	Yes	No	＜0.05 ng/ml	＜10 mg/l	＜10 mg/l	＜3	＜1.2 mg/dL	≥20 mg/dL	No	Yes	No	Internal Dataset
357	Male	＜80	＜25 kg/m2	＜3	≥30g/L	＜3	Yes	No	No	No	No	No	No	No	No	No	General anesthesia	Laparoscopic surgery	Yes	≥270 min	＜100 ml	No	Yes	≥90 %	No	Yes	Yes	＜0.05 ng/ml	＜10 mg/l	＜10 mg/l	＜3	＜1.2 mg/dL	＜20 mg/dL	No	Yes	No	Internal Dataset
358	Male	≥80	≥25 kg/m2	≥3	≥30g/L	＜3	No	No	No	No	No	No	No	No	No	No	General anesthesia	Open surgery	No	≥270 min	＜100 ml	No	No	≥90 %	No	No	Yes	＜0.05 ng/ml	＜10 mg/l	＜10 mg/l	＜3	≥1.2 mg/dL	＜20 mg/dL	Yes	Yes	No	Internal Dataset
359	Male	≥80	≥25 kg/m2	＜3	≥30g/L	＜3	No	No	No	No	Yes	No	No	No	No	No	General anesthesia	Open surgery	No	＜270 min	＜100 ml	No	No	≥90 %	No	No	Yes	＜0.05 ng/ml	＜10 mg/l	＜10 mg/l	＜3	≥1.2 mg/dL	＜20 mg/dL	Yes	Yes	No	Internal Dataset
360	Male	≥80	＜25 kg/m2	＜3	≥30g/L	＜3	No	Yes	No	No	No	Yes	No	No	No	No	General anesthesia	Open surgery	Yes	≥270 min	＜100 ml	No	No	≥90 %	No	Yes	Yes	≥0.05 ng/ml	≥10 mg/l	＜10 mg/l	≥3	≥1.2 mg/dL	≥20 mg/dL	Yes	No	No	Internal Dataset
361	Male	≥80	≥25 kg/m2	＜3	≥30g/L	＜3	No	No	No	No	No	Yes	No	No	No	Yes	General anesthesia	Open surgery	No	＜270 min	＜100 ml	No	No	≥90 %	No	No	No	≥0.05 ng/ml	≥10 mg/l	＜10 mg/l	≥3	＜1.2 mg/dL	＜20 mg/dL	No	No	No	Internal Dataset
362	Female	≥80	＜25 kg/m2	＜3	≥30g/L	＜3	Yes	No	No	No	Yes	Yes	No	No	No	No	General anesthesia	Open surgery	No	＜270 min	＜100 ml	No	No	≥90 %	No	No	No	＜0.05 ng/ml	＜10 mg/l	＜10 mg/l	＜3	＜1.2 mg/dL	＜20 mg/dL	No	No	No	Internal Dataset
363	Female	≥80	＜25 kg/m2	≥3	≥30g/L	＜3	No	No	No	No	No	No	No	No	No	Yes	General anesthesia	Laparoscopic surgery	No	＜270 min	＜100 ml	No	No	＜90 %	No	No	No	≥0.05 ng/ml	＜10 mg/l	＜10 mg/l	≥3	＜1.2 mg/dL	＜20 mg/dL	No	No	No	Internal Dataset
364	Male	＜80	＜25 kg/m2	＜3	≥30g/L	＜3	Yes	No	No	No	No	No	No	No	No	Yes	General anesthesia	Open surgery	No	＜270 min	＜100 ml	No	No	＜90 %	No	No	No	≥0.05 ng/ml	＜10 mg/l	＜10 mg/l	≥3	＜1.2 mg/dL	＜20 mg/dL	No	No	No	Internal Dataset
365	Male	＜80	＜25 kg/m2	≥3	＜30g/L	≥3	No	Yes	No	No	Yes	Yes	No	No	No	Yes	General anesthesia	Laparoscopic surgery	No	＜270 min	＜100 ml	Yes	No	≥90 %	No	No	No	≥0.05 ng/ml	＜10 mg/l	＜10 mg/l	＜3	＜1.2 mg/dL	＜20 mg/dL	No	No	No	Internal Dataset
366	Male	＜80	＜25 kg/m2	＜3	≥30g/L	＜3	Yes	No	No	No	No	No	No	Yes	No	Yes	General anesthesia	Laparoscopic surgery	No	＜270 min	＜100 ml	Yes	Yes	≥90 %	No	No	No	＜0.05 ng/ml	＜10 mg/l	＜10 mg/l	＜3	＜1.2 mg/dL	＜20 mg/dL	No	No	No	Internal Dataset
367	Male	＜80	＜25 kg/m2	＜3	＜30g/L	≥3	No	Yes	No	No	No	No	No	No	No	No	General anesthesia	Open surgery	No	＜270 min	＜100 ml	No	Yes	＜90 %	No	No	No	＜0.05 ng/ml	＜10 mg/l	＜10 mg/l	＜3	＜1.2 mg/dL	＜20 mg/dL	No	No	No	Internal Dataset
368	Female	＜80	＜25 kg/m2	＜3	＜30g/L	≥3	Yes	Yes	No	Yes	No	Yes	No	No	No	No	General anesthesia	Open surgery	Yes	＜270 min	≥100 ml	No	Yes	＜90 %	No	No	No	＜0.05 ng/ml	＜10 mg/l	＜10 mg/l	＜3	＜1.2 mg/dL	＜20 mg/dL	No	No	No	Internal Dataset
369	Male	＜80	＜25 kg/m2	＜3	＜30g/L	≥3	Yes	No	No	No	Yes	No	Yes	No	No	No	General anesthesia	Open surgery	No	＜270 min	＜100 ml	Yes	No	≥90 %	No	No	No	＜0.05 ng/ml	＜10 mg/l	＜10 mg/l	＜3	＜1.2 mg/dL	＜20 mg/dL	No	No	No	Internal Dataset
370	Female	＜80	＜25 kg/m2	＜3	＜30g/L	＜3	No	No	No	No	No	No	No	No	No	No	General anesthesia	Laparoscopic surgery	Yes	＜270 min	≥100 ml	No	No	≥90 %	No	No	No	＜0.05 ng/ml	＜10 mg/l	＜10 mg/l	＜3	＜1.2 mg/dL	＜20 mg/dL	No	No	No	Internal Dataset
371	Male	＜80	＜25 kg/m2	≥3	＜30g/L	≥3	No	No	No	No	No	No	No	No	No	No	General anesthesia	Open surgery	Yes	＜270 min	＜100 ml	Yes	Yes	≥90 %	No	No	No	＜0.05 ng/ml	＜10 mg/l	＜10 mg/l	＜3	＜1.2 mg/dL	＜20 mg/dL	No	No	No	Internal Dataset
372	Male	＜80	＜25 kg/m2	＜3	≥30g/L	＜3	No	Yes	No	No	No	No	No	Yes	No	No	Regional anesthesia	Open surgery	No	＜270 min	≥100 ml	No	No	≥90 %	No	No	No	＜0.05 ng/ml	＜10 mg/l	＜10 mg/l	＜3	＜1.2 mg/dL	＜20 mg/dL	No	No	No	Internal Dataset
373	Female	≥80	＜25 kg/m2	＜3	≥30g/L	≥3	No	No	Yes	No	No	No	No	No	No	No	General anesthesia	Laparoscopic surgery	Yes	≥270 min	＜100 ml	No	No	≥90 %	No	No	No	＜0.05 ng/ml	＜10 mg/l	＜10 mg/l	＜3	≥1.2 mg/dL	≥20 mg/dL	No	No	No	Internal Dataset
374	Male	＜80	＜25 kg/m2	＜3	≥30g/L	≥3	No	No	No	No	No	No	No	No	No	No	General anesthesia	Open surgery	Yes	≥270 min	＜100 ml	Yes	Yes	≥90 %	No	No	No	＜0.05 ng/ml	＜10 mg/l	＜10 mg/l	＜3	＜1.2 mg/dL	＜20 mg/dL	Yes	No	No	Internal Dataset
375	Male	≥80	＜25 kg/m2	＜3	≥30g/L	＜3	Yes	No	No	No	Yes	No	Yes	No	No	No	General anesthesia	Open surgery	No	≥270 min	＜100 ml	No	No	≥90 %	No	No	No	＜0.05 ng/ml	＜10 mg/l	＜10 mg/l	＜3	＜1.2 mg/dL	≥20 mg/dL	No	Yes	No	Internal Dataset
376	Male	≥80	＜25 kg/m2	≥3	≥30g/L	＜3	Yes	No	No	No	Yes	No	No	Yes	No	No	General anesthesia	Open surgery	No	＜270 min	≥100 ml	No	Yes	≥90 %	No	No	No	＜0.05 ng/ml	＜10 mg/l	≥10 mg/l	＜3	≥1.2 mg/dL	≥20 mg/dL	Yes	No	No	Internal Dataset
377	Male	＜80	＜25 kg/m2	≥3	≥30g/L	＜3	No	No	No	No	No	No	No	No	No	Yes	General anesthesia	Open surgery	No	＜270 min	≥100 ml	No	No	≥90 %	No	No	No	＜0.05 ng/ml	＜10 mg/l	＜10 mg/l	＜3	≥1.2 mg/dL	≥20 mg/dL	Yes	Yes	No	Internal Dataset
378	Female	＜80	＜25 kg/m2	＜3	≥30g/L	＜3	Yes	No	No	No	No	No	No	No	No	No	General anesthesia	Open surgery	No	＜270 min	≥100 ml	No	No	≥90 %	No	No	No	＜0.05 ng/ml	＜10 mg/l	≥10 mg/l	＜3	＜1.2 mg/dL	＜20 mg/dL	Yes	No	No	Internal Dataset
379	Female	≥80	≥25 kg/m2	＜3	≥30g/L	＜3	No	No	No	No	Yes	Yes	No	No	No	No	General anesthesia	Open surgery	No	＜270 min	＜100 ml	No	No	≥90 %	No	No	No	＜0.05 ng/ml	＜10 mg/l	＜10 mg/l	＜3	＜1.2 mg/dL	＜20 mg/dL	No	No	No	Internal Dataset
380	Male	≥80	＜25 kg/m2	＜3	≥30g/L	＜3	Yes	No	No	No	Yes	Yes	No	No	No	No	General anesthesia	Open surgery	No	＜270 min	＜100 ml	No	No	≥90 %	No	No	No	≥0.05 ng/ml	≥10 mg/l	≥10 mg/l	＜3	＜1.2 mg/dL	＜20 mg/dL	No	No	No	Internal Dataset
381	Male	≥80	＜25 kg/m2	＜3	＜30g/L	＜3	No	No	Yes	No	No	Yes	No	No	No	Yes	General anesthesia	Open surgery	No	＜270 min	＜100 ml	No	No	≥90 %	No	No	No	＜0.05 ng/ml	＜10 mg/l	＜10 mg/l	＜3	＜1.2 mg/dL	＜20 mg/dL	No	No	No	Internal Dataset
382	Male	≥80	＜25 kg/m2	＜3	＜30g/L	≥3	Yes	No	Yes	No	No	Yes	No	No	No	No	General anesthesia	Open surgery	No	＜270 min	＜100 ml	No	No	≥90 %	No	No	No	＜0.05 ng/ml	＜10 mg/l	＜10 mg/l	＜3	＜1.2 mg/dL	＜20 mg/dL	No	No	No	Internal Dataset
383	Male	≥80	＜25 kg/m2	≥3	＜30g/L	≥3	Yes	No	No	No	Yes	No	No	No	No	No	General anesthesia	Open surgery	No	＜270 min	＜100 ml	No	No	≥90 %	No	No	No	＜0.05 ng/ml	＜10 mg/l	＜10 mg/l	＜3	＜1.2 mg/dL	＜20 mg/dL	No	No	No	Internal Dataset
384	Male	≥80	＜25 kg/m2	＜3	＜30g/L	≥3	No	No	No	Yes	Yes	No	No	No	No	Yes	General anesthesia	Open surgery	No	＜270 min	＜100 ml	No	No	≥90 %	No	No	No	＜0.05 ng/ml	＜10 mg/l	＜10 mg/l	＜3	＜1.2 mg/dL	＜20 mg/dL	No	No	No	Internal Dataset
385	Male	≥80	＜25 kg/m2	＜3	＜30g/L	＜3	No	Yes	No	Yes	No	No	No	No	No	No	General anesthesia	Open surgery	No	＜270 min	＜100 ml	No	No	≥90 %	No	No	No	＜0.05 ng/ml	＜10 mg/l	＜10 mg/l	＜3	＜1.2 mg/dL	＜20 mg/dL	No	No	No	Internal Dataset
386	Female	≥80	≥25 kg/m2	≥3	＜30g/L	＜3	No	No	No	No	No	Yes	Yes	No	No	No	General anesthesia	Laparoscopic surgery	Yes	＜270 min	＜100 ml	No	No	≥90 %	No	No	No	＜0.05 ng/ml	＜10 mg/l	＜10 mg/l	＜3	＜1.2 mg/dL	＜20 mg/dL	No	No	No	Internal Dataset
387	Male	≥80	≥25 kg/m2	＜3	＜30g/L	＜3	No	Yes	No	No	No	Yes	Yes	No	No	No	General anesthesia	Open surgery	No	≥270 min	＜100 ml	No	Yes	≥90 %	No	No	No	＜0.05 ng/ml	＜10 mg/l	＜10 mg/l	≥3	＜1.2 mg/dL	＜20 mg/dL	No	No	No	Internal Dataset
388	Male	＜80	＜25 kg/m2	＜3	≥30g/L	≥3	Yes	No	Yes	No	No	Yes	No	No	No	No	General anesthesia	Laparoscopic surgery	No	≥270 min	＜100 ml	Yes	Yes	≥90 %	No	Yes	Yes	＜0.05 ng/ml	＜10 mg/l	＜10 mg/l	≥3	＜1.2 mg/dL	＜20 mg/dL	No	No	No	Internal Dataset
389	Female	≥80	＜25 kg/m2	＜3	≥30g/L	＜3	Yes	No	Yes	No	No	Yes	No	No	No	No	General anesthesia	Open surgery	No	≥270 min	≥100 ml	Yes	Yes	≥90 %	No	Yes	Yes	＜0.05 ng/ml	＜10 mg/l	＜10 mg/l	≥3	＜1.2 mg/dL	＜20 mg/dL	No	No	No	Internal Dataset
390	Male	＜80	＜25 kg/m2	＜3	≥30g/L	≥3	No	No	No	No	Yes	No	No	No	No	No	General anesthesia	Open surgery	Yes	＜270 min	≥100 ml	No	Yes	≥90 %	No	Yes	No	＜0.05 ng/ml	＜10 mg/l	＜10 mg/l	＜3	＜1.2 mg/dL	＜20 mg/dL	No	No	No	Internal Dataset
391	Female	＜80	≥25 kg/m2	＜3	≥30g/L	≥3	Yes	No	No	No	Yes	No	No	No	No	No	General anesthesia	Open surgery	No	＜270 min	≥100 ml	No	No	＜90 %	No	Yes	Yes	＜0.05 ng/ml	＜10 mg/l	＜10 mg/l	＜3	＜1.2 mg/dL	＜20 mg/dL	No	No	No	Internal Dataset
392	Male	＜80	≥25 kg/m2	＜3	≥30g/L	≥3	Yes	No	No	No	Yes	No	No	No	No	No	General anesthesia	Open surgery	Yes	＜270 min	≥100 ml	Yes	No	＜90 %	No	No	Yes	＜0.05 ng/ml	＜10 mg/l	＜10 mg/l	＜3	＜1.2 mg/dL	≥20 mg/dL	Yes	No	No	Internal Dataset
393	Male	＜80	＜25 kg/m2	＜3	≥30g/L	＜3	No	No	No	No	No	No	No	No	No	No	General anesthesia	Open surgery	No	≥270 min	＜100 ml	Yes	No	≥90 %	No	No	No	＜0.05 ng/ml	＜10 mg/l	＜10 mg/l	＜3	＜1.2 mg/dL	≥20 mg/dL	No	Yes	No	Internal Dataset
394	Female	＜80	＜25 kg/m2	＜3	≥30g/L	＜3	No	No	No	No	No	No	No	No	No	No	General anesthesia	Open surgery	Yes	≥270 min	≥100 ml	No	No	≥90 %	Yes	No	No	＜0.05 ng/ml	＜10 mg/l	＜10 mg/l	＜3	＜1.2 mg/dL	≥20 mg/dL	Yes	Yes	No	Internal Dataset
395	Male	＜80	＜25 kg/m2	＜3	≥30g/L	＜3	Yes	Yes	No	No	No	Yes	No	No	Yes	Yes	General anesthesia	Open surgery	Yes	＜270 min	≥100 ml	No	No	≥90 %	Yes	No	No	＜0.05 ng/ml	≥10 mg/l	＜10 mg/l	＜3	＜1.2 mg/dL	≥20 mg/dL	No	Yes	No	Internal Dataset
396	Male	≥80	＜25 kg/m2	≥3	＜30g/L	≥3	No	Yes	No	No	No	No	No	No	No	No	General anesthesia	Open surgery	No	＜270 min	＜100 ml	No	No	≥90 %	Yes	Yes	No	＜0.05 ng/ml	≥10 mg/l	＜10 mg/l	＜3	＜1.2 mg/dL	＜20 mg/dL	Yes	Yes	No	Internal Dataset
397	Male	≥80	＜25 kg/m2	＜3	≥30g/L	≥3	No	Yes	No	No	No	No	No	Yes	No	No	General anesthesia	Laparoscopic surgery	No	＜270 min	≥100 ml	No	No	≥90 %	No	No	No	＜0.05 ng/ml	＜10 mg/l	＜10 mg/l	＜3	＜1.2 mg/dL	＜20 mg/dL	No	No	No	Internal Dataset
398	Male	≥80	＜25 kg/m2	＜3	≥30g/L	≥3	No	No	No	Yes	Yes	No	No	No	Yes	No	General anesthesia	Laparoscopic surgery	No	＜270 min	≥100 ml	No	No	≥90 %	No	No	Yes	≥0.05 ng/ml	＜10 mg/l	＜10 mg/l	＜3	＜1.2 mg/dL	＜20 mg/dL	No	No	No	Internal Dataset
399	Male	≥80	≥25 kg/m2	＜3	≥30g/L	＜3	No	No	No	No	No	No	No	No	Yes	No	General anesthesia	Open surgery	No	＜270 min	≥100 ml	No	No	≥90 %	No	No	Yes	≥0.05 ng/ml	＜10 mg/l	＜10 mg/l	＜3	＜1.2 mg/dL	＜20 mg/dL	No	No	No	Internal Dataset
400	Male	＜80	＜25 kg/m2	≥3	＜30g/L	≥3	No	No	No	No	No	No	No	No	Yes	Yes	General anesthesia	Laparoscopic surgery	No	＜270 min	＜100 ml	No	No	＜90 %	No	No	Yes	＜0.05 ng/ml	＜10 mg/l	＜10 mg/l	＜3	＜1.2 mg/dL	＜20 mg/dL	No	No	No	Internal Dataset
401	Female	≥80	≥25 kg/m2	＜3	≥30g/L	≥3	No	No	No	No	No	No	No	No	No	No	General anesthesia	Open surgery	No	＜270 min	＜100 ml	No	No	≥90 %	No	No	No	≥0.05 ng/ml	＜10 mg/l	＜10 mg/l	＜3	＜1.2 mg/dL	＜20 mg/dL	No	No	No	Internal Dataset
402	Male	≥80	＜25 kg/m2	≥3	＜30g/L	≥3	No	No	No	No	No	No	No	No	No	Yes	General anesthesia	Laparoscopic surgery	No	＜270 min	＜100 ml	No	No	＜90 %	No	No	No	＜0.05 ng/ml	＜10 mg/l	≥10 mg/l	＜3	＜1.2 mg/dL	＜20 mg/dL	No	No	No	Internal Dataset
403	Female	＜80	≥25 kg/m2	≥3	＜30g/L	≥3	Yes	No	No	No	Yes	No	No	No	No	Yes	General anesthesia	Open surgery	No	≥270 min	＜100 ml	No	No	≥90 %	No	Yes	No	＜0.05 ng/ml	＜10 mg/l	≥10 mg/l	＜3	＜1.2 mg/dL	＜20 mg/dL	No	No	No	Internal Dataset
404	Female	＜80	≥25 kg/m2	＜3	＜30g/L	≥3	Yes	Yes	No	No	Yes	No	No	No	No	No	General anesthesia	Open surgery	Yes	≥270 min	＜100 ml	No	No	≥90 %	No	No	No	＜0.05 ng/ml	＜10 mg/l	≥10 mg/l	≥3	＜1.2 mg/dL	＜20 mg/dL	No	No	No	Internal Dataset
405	Male	＜80	＜25 kg/m2	＜3	＜30g/L	＜3	No	Yes	No	No	Yes	No	No	No	No	No	General anesthesia	Open surgery	No	≥270 min	＜100 ml	No	No	≥90 %	No	No	No	＜0.05 ng/ml	＜10 mg/l	＜10 mg/l	≥3	≥1.2 mg/dL	＜20 mg/dL	No	No	No	Internal Dataset
406	Male	＜80	＜25 kg/m2	≥3	＜30g/L	＜3	No	Yes	No	No	No	No	No	No	No	No	General anesthesia	Open surgery	Yes	＜270 min	＜100 ml	Yes	Yes	≥90 %	No	No	No	＜0.05 ng/ml	＜10 mg/l	≥10 mg/l	≥3	≥1.2 mg/dL	＜20 mg/dL	No	No	No	Internal Dataset
407	Male	＜80	＜25 kg/m2	＜3	≥30g/L	＜3	Yes	No	No	Yes	No	Yes	No	No	No	No	General anesthesia	Open surgery	Yes	＜270 min	＜100 ml	Yes	Yes	≥90 %	No	No	No	＜0.05 ng/ml	＜10 mg/l	＜10 mg/l	≥3	≥1.2 mg/dL	＜20 mg/dL	No	No	No	Internal Dataset
408	Male	＜80	＜25 kg/m2	＜3	≥30g/L	≥3	Yes	No	No	Yes	No	Yes	No	No	No	No	Regional anesthesia	Open surgery	No	＜270 min	＜100 ml	Yes	Yes	≥90 %	No	No	No	＜0.05 ng/ml	＜10 mg/l	＜10 mg/l	＜3	＜1.2 mg/dL	＜20 mg/dL	No	No	No	Internal Dataset
409	Female	＜80	＜25 kg/m2	＜3	≥30g/L	≥3	No	Yes	No	No	No	No	No	Yes	No	No	Regional anesthesia	Open surgery	Yes	＜270 min	＜100 ml	No	Yes	≥90 %	No	No	No	＜0.05 ng/ml	＜10 mg/l	＜10 mg/l	＜3	≥1.2 mg/dL	＜20 mg/dL	No	No	No	Internal Dataset
410	Male	＜80	＜25 kg/m2	＜3	≥30g/L	＜3	No	Yes	No	No	No	No	No	No	No	No	General anesthesia	Open surgery	No	＜270 min	＜100 ml	Yes	No	≥90 %	No	No	No	＜0.05 ng/ml	＜10 mg/l	＜10 mg/l	＜3	≥1.2 mg/dL	＜20 mg/dL	No	No	No	Internal Dataset
411	Male	＜80	＜25 kg/m2	≥3	≥30g/L	＜3	No	No	No	No	Yes	No	No	No	No	No	General anesthesia	Laparoscopic surgery	No	＜270 min	＜100 ml	No	No	≥90 %	No	Yes	No	＜0.05 ng/ml	＜10 mg/l	＜10 mg/l	＜3	≥1.2 mg/dL	＜20 mg/dL	No	No	No	Internal Dataset
412	Male	≥80	＜25 kg/m2	＜3	＜30g/L	≥3	No	No	No	No	No	No	No	No	No	No	General anesthesia	Open surgery	No	＜270 min	≥100 ml	Yes	Yes	≥90 %	No	Yes	No	＜0.05 ng/ml	＜10 mg/l	＜10 mg/l	＜3	＜1.2 mg/dL	＜20 mg/dL	No	No	No	Internal Dataset
413	Male	＜80	＜25 kg/m2	＜3	≥30g/L	≥3	No	No	No	No	Yes	No	No	No	No	No	General anesthesia	Laparoscopic surgery	No	＜270 min	≥100 ml	No	No	≥90 %	No	No	No	＜0.05 ng/ml	＜10 mg/l	＜10 mg/l	＜3	＜1.2 mg/dL	＜20 mg/dL	No	No	No	Internal Dataset
414	Male	≥80	＜25 kg/m2	≥3	＜30g/L	≥3	Yes	Yes	Yes	No	No	No	Yes	No	No	No	General anesthesia	Open surgery	No	＜270 min	＜100 ml	No	No	≥90 %	No	No	No	＜0.05 ng/ml	＜10 mg/l	＜10 mg/l	＜3	≥1.2 mg/dL	＜20 mg/dL	No	No	No	Internal Dataset
415	Male	≥80	＜25 kg/m2	＜3	≥30g/L	＜3	No	Yes	No	No	Yes	No	No	No	No	Yes	General anesthesia	Open surgery	No	＜270 min	＜100 ml	No	No	≥90 %	No	No	No	＜0.05 ng/ml	＜10 mg/l	＜10 mg/l	＜3	＜1.2 mg/dL	＜20 mg/dL	No	Yes	No	Internal Dataset
416	Male	≥80	＜25 kg/m2	＜3	≥30g/L	≥3	Yes	No	No	No	No	No	Yes	No	No	No	General anesthesia	Laparoscopic surgery	No	＜270 min	＜100 ml	Yes	No	≥90 %	No	No	Yes	＜0.05 ng/ml	＜10 mg/l	＜10 mg/l	＜3	≥1.2 mg/dL	≥20 mg/dL	Yes	Yes	No	Internal Dataset
417	Male	≥80	＜25 kg/m2	＜3	≥30g/L	≥3	No	No	Yes	Yes	No	No	Yes	No	No	Yes	General anesthesia	Open surgery	No	≥270 min	≥100 ml	No	No	≥90 %	No	Yes	Yes	＜0.05 ng/ml	＜10 mg/l	＜10 mg/l	＜3	＜1.2 mg/dL	≥20 mg/dL	No	Yes	No	Internal Dataset
418	Male	≥80	＜25 kg/m2	＜3	≥30g/L	＜3	Yes	No	No	No	No	No	Yes	No	No	No	General anesthesia	Laparoscopic surgery	No	＜270 min	＜100 ml	No	No	≥90 %	No	Yes	No	≥0.05 ng/ml	≥10 mg/l	＜10 mg/l	＜3	＜1.2 mg/dL	≥20 mg/dL	Yes	No	No	Internal Dataset
419	Male	≥80	＜25 kg/m2	＜3	≥30g/L	＜3	No	Yes	No	No	No	No	No	No	No	Yes	General anesthesia	Open surgery	No	＜270 min	≥100 ml	Yes	No	≥90 %	No	No	Yes	≥0.05 ng/ml	≥10 mg/l	＜10 mg/l	＜3	≥1.2 mg/dL	≥20 mg/dL	Yes	No	No	Internal Dataset
420	Female	＜80	＜25 kg/m2	＜3	≥30g/L	＜3	Yes	No	No	No	No	No	Yes	No	No	No	General anesthesia	Open surgery	No	≥270 min	＜100 ml	Yes	No	≥90 %	No	No	No	＜0.05 ng/ml	＜10 mg/l	＜10 mg/l	＜3	≥1.2 mg/dL	＜20 mg/dL	No	No	No	Internal Dataset
421	Female	＜80	＜25 kg/m2	≥3	＜30g/L	＜3	No	No	No	No	No	No	No	No	No	No	General anesthesia	Open surgery	No	≥270 min	＜100 ml	No	No	≥90 %	No	No	Yes	＜0.05 ng/ml	＜10 mg/l	＜10 mg/l	＜3	≥1.2 mg/dL	＜20 mg/dL	Yes	Yes	No	Internal Dataset
422	Male	＜80	＜25 kg/m2	＜3	＜30g/L	≥3	Yes	Yes	No	No	Yes	Yes	No	Yes	No	No	General anesthesia	Open surgery	Yes	≥270 min	＜100 ml	No	No	≥90 %	No	No	No	＜0.05 ng/ml	＜10 mg/l	＜10 mg/l	≥3	＜1.2 mg/dL	＜20 mg/dL	Yes	No	No	Internal Dataset
423	Female	＜80	＜25 kg/m2	＜3	＜30g/L	＜3	No	No	No	No	No	No	No	No	No	Yes	General anesthesia	Open surgery	Yes	≥270 min	≥100 ml	No	Yes	≥90 %	No	No	Yes	＜0.05 ng/ml	＜10 mg/l	＜10 mg/l	＜3	＜1.2 mg/dL	＜20 mg/dL	No	No	No	Internal Dataset
424	Female	＜80	＜25 kg/m2	＜3	＜30g/L	≥3	No	No	Yes	No	Yes	Yes	No	No	No	No	General anesthesia	Open surgery	Yes	＜270 min	≥100 ml	No	Yes	≥90 %	No	No	Yes	＜0.05 ng/ml	＜10 mg/l	＜10 mg/l	＜3	＜1.2 mg/dL	＜20 mg/dL	No	No	No	Internal Dataset
425	Male	≥80	＜25 kg/m2	≥3	＜30g/L	≥3	No	Yes	No	No	No	Yes	No	Yes	No	Yes	General anesthesia	Open surgery	Yes	≥270 min	＜100 ml	No	Yes	≥90 %	No	No	No	＜0.05 ng/ml	＜10 mg/l	＜10 mg/l	＜3	＜1.2 mg/dL	＜20 mg/dL	No	No	No	Internal Dataset
426	Male	≥80	＜25 kg/m2	＜3	≥30g/L	≥3	No	Yes	Yes	No	No	No	No	No	No	No	General anesthesia	Open surgery	No	≥270 min	≥100 ml	No	Yes	≥90 %	No	No	Yes	＜0.05 ng/ml	＜10 mg/l	＜10 mg/l	≥3	≥1.2 mg/dL	＜20 mg/dL	No	No	No	Internal Dataset
427	Female	＜80	＜25 kg/m2	＜3	≥30g/L	＜3	No	No	No	No	Yes	No	No	No	No	No	General anesthesia	Open surgery	No	＜270 min	≥100 ml	No	No	≥90 %	No	No	No	＜0.05 ng/ml	＜10 mg/l	≥10 mg/l	＜3	＜1.2 mg/dL	＜20 mg/dL	No	No	No	Internal Dataset
428	Male	＜80	≥25 kg/m2	≥3	≥30g/L	≥3	No	No	Yes	No	No	No	Yes	No	No	No	General anesthesia	Open surgery	No	≥270 min	≥100 ml	No	Yes	＜90 %	No	No	Yes	＜0.05 ng/ml	＜10 mg/l	＜10 mg/l	≥3	＜1.2 mg/dL	＜20 mg/dL	No	No	No	Internal Dataset
429	Male	＜80	＜25 kg/m2	≥3	≥30g/L	＜3	Yes	No	No	No	No	No	No	No	No	No	General anesthesia	Laparoscopic surgery	No	＜270 min	＜100 ml	No	Yes	＜90 %	No	No	Yes	＜0.05 ng/ml	＜10 mg/l	＜10 mg/l	＜3	＜1.2 mg/dL	＜20 mg/dL	No	No	No	Internal Dataset
430	Male	＜80	＜25 kg/m2	＜3	≥30g/L	≥3	Yes	No	No	No	No	No	No	No	No	No	General anesthesia	Laparoscopic surgery	No	＜270 min	＜100 ml	No	No	≥90 %	No	No	No	＜0.05 ng/ml	＜10 mg/l	＜10 mg/l	＜3	＜1.2 mg/dL	＜20 mg/dL	No	No	No	Internal Dataset
431	Female	＜80	≥25 kg/m2	＜3	＜30g/L	≥3	No	No	Yes	No	No	No	Yes	No	No	No	General anesthesia	Laparoscopic surgery	No	＜270 min	＜100 ml	No	No	≥90 %	No	No	No	＜0.05 ng/ml	＜10 mg/l	＜10 mg/l	＜3	＜1.2 mg/dL	＜20 mg/dL	No	No	No	Internal Dataset
432	Female	＜80	≥25 kg/m2	＜3	＜30g/L	＜3	No	No	No	No	No	No	Yes	No	No	No	General anesthesia	Open surgery	No	＜270 min	＜100 ml	No	Yes	≥90 %	No	No	No	＜0.05 ng/ml	＜10 mg/l	＜10 mg/l	＜3	＜1.2 mg/dL	＜20 mg/dL	No	No	No	Internal Dataset
433	Female	＜80	＜25 kg/m2	≥3	≥30g/L	＜3	Yes	No	No	No	No	No	No	No	No	No	General anesthesia	Open surgery	Yes	＜270 min	＜100 ml	No	No	≥90 %	No	No	No	＜0.05 ng/ml	＜10 mg/l	＜10 mg/l	＜3	＜1.2 mg/dL	＜20 mg/dL	No	No	No	Internal Dataset
434	Male	≥80	≥25 kg/m2	≥3	≥30g/L	≥3	Yes	No	No	No	No	No	No	No	No	No	General anesthesia	Open surgery	No	＜270 min	＜100 ml	No	No	≥90 %	No	No	No	＜0.05 ng/ml	＜10 mg/l	＜10 mg/l	＜3	＜1.2 mg/dL	＜20 mg/dL	No	No	No	Internal Dataset
435	Male	≥80	＜25 kg/m2	＜3	≥30g/L	＜3	No	No	No	No	No	No	No	No	No	No	General anesthesia	Open surgery	Yes	＜270 min	＜100 ml	No	No	≥90 %	No	No	No	＜0.05 ng/ml	＜10 mg/l	≥10 mg/l	＜3	＜1.2 mg/dL	＜20 mg/dL	No	No	No	Internal Dataset
436	Male	≥80	≥25 kg/m2	＜3	＜30g/L	＜3	No	Yes	No	No	No	Yes	No	No	No	Yes	General anesthesia	Open surgery	No	＜270 min	＜100 ml	No	No	≥90 %	No	No	No	≥0.05 ng/ml	≥10 mg/l	≥10 mg/l	＜3	＜1.2 mg/dL	＜20 mg/dL	Yes	No	No	Internal Dataset
437	Male	≥80	＜25 kg/m2	≥3	＜30g/L	≥3	Yes	No	No	No	No	No	No	No	No	Yes	General anesthesia	Open surgery	Yes	＜270 min	≥100 ml	No	No	≥90 %	No	Yes	No	≥0.05 ng/ml	≥10 mg/l	＜10 mg/l	＜3	＜1.2 mg/dL	≥20 mg/dL	No	Yes	No	Internal Dataset
438	Male	≥80	＜25 kg/m2	＜3	＜30g/L	≥3	No	Yes	No	No	No	No	No	No	No	Yes	General anesthesia	Open surgery	No	＜270 min	≥100 ml	No	No	≥90 %	No	Yes	No	＜0.05 ng/ml	≥10 mg/l	＜10 mg/l	＜3	＜1.2 mg/dL	＜20 mg/dL	No	No	No	Internal Dataset
439	Male	＜80	＜25 kg/m2	≥3	＜30g/L	＜3	No	No	No	No	No	Yes	No	No	No	No	General anesthesia	Open surgery	No	≥270 min	＜100 ml	Yes	No	≥90 %	Yes	Yes	No	＜0.05 ng/ml	＜10 mg/l	＜10 mg/l	＜3	＜1.2 mg/dL	≥20 mg/dL	No	Yes	No	Internal Dataset
440	Male	＜80	＜25 kg/m2	≥3	＜30g/L	＜3	No	No	No	No	Yes	No	No	No	No	Yes	General anesthesia	Open surgery	No	＜270 min	＜100 ml	Yes	No	≥90 %	No	No	No	≥0.05 ng/ml	＜10 mg/l	＜10 mg/l	＜3	＜1.2 mg/dL	＜20 mg/dL	No	No	No	Internal Dataset
441	Male	＜80	＜25 kg/m2	＜3	≥30g/L	≥3	No	No	No	No	Yes	No	No	No	No	Yes	General anesthesia	Laparoscopic surgery	Yes	≥270 min	＜100 ml	No	No	≥90 %	No	Yes	No	＜0.05 ng/ml	＜10 mg/l	＜10 mg/l	＜3	＜1.2 mg/dL	＜20 mg/dL	No	No	No	Internal Dataset
442	Male	≥80	＜25 kg/m2	＜3	＜30g/L	＜3	No	Yes	No	No	Yes	No	No	Yes	No	No	General anesthesia	Open surgery	Yes	＜270 min	＜100 ml	Yes	Yes	≥90 %	Yes	Yes	Yes	＜0.05 ng/ml	＜10 mg/l	＜10 mg/l	＜3	＜1.2 mg/dL	＜20 mg/dL	No	No	No	Internal Dataset
443	Male	＜80	＜25 kg/m2	＜3	＜30g/L	＜3	Yes	Yes	No	No	No	No	No	No	No	No	General anesthesia	Laparoscopic surgery	No	≥270 min	＜100 ml	Yes	No	≥90 %	No	No	No	＜0.05 ng/ml	＜10 mg/l	＜10 mg/l	≥3	＜1.2 mg/dL	＜20 mg/dL	No	No	No	Internal Dataset
444	Male	＜80	＜25 kg/m2	≥3	＜30g/L	≥3	No	Yes	No	No	Yes	No	No	No	No	No	General anesthesia	Open surgery	Yes	＜270 min	＜100 ml	No	No	≥90 %	No	Yes	No	＜0.05 ng/ml	＜10 mg/l	＜10 mg/l	＜3	＜1.2 mg/dL	＜20 mg/dL	No	No	No	Internal Dataset
445	Female	＜80	＜25 kg/m2	＜3	≥30g/L	≥3	Yes	No	No	No	No	Yes	No	Yes	No	No	Regional anesthesia	Laparoscopic surgery	No	＜270 min	＜100 ml	No	No	≥90 %	No	Yes	Yes	＜0.05 ng/ml	＜10 mg/l	＜10 mg/l	≥3	＜1.2 mg/dL	＜20 mg/dL	No	No	No	Internal Dataset
446	Female	＜80	＜25 kg/m2	＜3	≥30g/L	＜3	Yes	Yes	No	No	Yes	Yes	No	No	No	No	Regional anesthesia	Open surgery	No	＜270 min	＜100 ml	Yes	No	≥90 %	No	No	Yes	＜0.05 ng/ml	＜10 mg/l	＜10 mg/l	＜3	＜1.2 mg/dL	＜20 mg/dL	No	No	No	Internal Dataset
447	Female	＜80	＜25 kg/m2	≥3	≥30g/L	＜3	No	No	No	No	Yes	No	No	No	No	No	General anesthesia	Open surgery	No	＜270 min	≥100 ml	No	Yes	≥90 %	No	No	No	＜0.05 ng/ml	＜10 mg/l	＜10 mg/l	＜3	＜1.2 mg/dL	＜20 mg/dL	No	No	No	Internal Dataset
448	Male	＜80	＜25 kg/m2	＜3	≥30g/L	＜3	No	No	No	No	No	No	No	No	No	No	General anesthesia	Open surgery	No	＜270 min	＜100 ml	No	No	≥90 %	No	No	No	＜0.05 ng/ml	≥10 mg/l	＜10 mg/l	＜3	＜1.2 mg/dL	＜20 mg/dL	No	No	No	Internal Dataset
449	Male	＜80	＜25 kg/m2	＜3	≥30g/L	≥3	Yes	No	No	No	No	No	No	No	No	No	General anesthesia	Open surgery	No	＜270 min	＜100 ml	No	Yes	≥90 %	No	No	No	＜0.05 ng/ml	＜10 mg/l	＜10 mg/l	＜3	＜1.2 mg/dL	＜20 mg/dL	No	No	No	Internal Dataset
450	Male	＜80	＜25 kg/m2	＜3	≥30g/L	≥3	No	No	No	No	No	No	No	No	No	No	General anesthesia	Open surgery	No	＜270 min	＜100 ml	No	Yes	≥90 %	No	No	No	＜0.05 ng/ml	＜10 mg/l	＜10 mg/l	＜3	＜1.2 mg/dL	＜20 mg/dL	No	No	No	Internal Dataset
451	Male	＜80	＜25 kg/m2	≥3	≥30g/L	≥3	No	No	No	No	No	No	Yes	No	No	Yes	General anesthesia	Open surgery	No	＜270 min	＜100 ml	No	Yes	≥90 %	No	No	No	＜0.05 ng/ml	≥10 mg/l	＜10 mg/l	＜3	＜1.2 mg/dL	＜20 mg/dL	No	No	No	Internal Dataset
452	Female	＜80	＜25 kg/m2	≥3	≥30g/L	＜3	No	No	No	No	No	No	No	No	No	Yes	General anesthesia	Open surgery	Yes	＜270 min	＜100 ml	No	Yes	≥90 %	No	No	No	≥0.05 ng/ml	＜10 mg/l	＜10 mg/l	＜3	＜1.2 mg/dL	＜20 mg/dL	No	No	No	Internal Dataset
453	Male	＜80	＜25 kg/m2	＜3	＜30g/L	≥3	Yes	No	No	Yes	Yes	No	No	No	No	No	General anesthesia	Open surgery	No	＜270 min	＜100 ml	No	No	≥90 %	No	No	No	≥0.05 ng/ml	＜10 mg/l	＜10 mg/l	＜3	＜1.2 mg/dL	＜20 mg/dL	No	No	No	Internal Dataset
454	Female	＜80	＜25 kg/m2	＜3	＜30g/L	＜3	Yes	No	No	No	No	No	Yes	No	No	Yes	General anesthesia	Open surgery	Yes	≥270 min	＜100 ml	No	No	≥90 %	No	No	No	≥0.05 ng/ml	≥10 mg/l	＜10 mg/l	＜3	＜1.2 mg/dL	＜20 mg/dL	No	No	No	Internal Dataset
455	Female	≥80	≥25 kg/m2	＜3	≥30g/L	≥3	Yes	No	No	Yes	Yes	No	No	No	No	Yes	General anesthesia	Open surgery	Yes	＜270 min	≥100 ml	No	No	＜90 %	No	No	No	＜0.05 ng/ml	＜10 mg/l	≥10 mg/l	＜3	＜1.2 mg/dL	≥20 mg/dL	No	No	No	Internal Dataset
456	Male	≥80	＜25 kg/m2	≥3	＜30g/L	≥3	No	No	No	Yes	Yes	No	No	No	No	No	General anesthesia	Open surgery	Yes	≥270 min	≥100 ml	No	No	≥90 %	Yes	No	No	＜0.05 ng/ml	＜10 mg/l	≥10 mg/l	＜3	≥1.2 mg/dL	≥20 mg/dL	No	No	No	Internal Dataset
457	Male	≥80	＜25 kg/m2	＜3	≥30g/L	≥3	No	Yes	No	No	No	Yes	No	No	No	Yes	General anesthesia	Laparoscopic surgery	No	≥270 min	＜100 ml	No	No	≥90 %	No	No	No	＜0.05 ng/ml	＜10 mg/l	＜10 mg/l	＜3	＜1.2 mg/dL	＜20 mg/dL	Yes	Yes	No	Internal Dataset
458	Male	≥80	＜25 kg/m2	≥3	＜30g/L	≥3	No	No	No	No	Yes	No	No	No	No	Yes	General anesthesia	Laparoscopic surgery	Yes	≥270 min	＜100 ml	No	No	≥90 %	No	No	No	＜0.05 ng/ml	＜10 mg/l	≥10 mg/l	＜3	＜1.2 mg/dL	＜20 mg/dL	Yes	No	No	Internal Dataset
459	Male	≥80	≥25 kg/m2	＜3	≥30g/L	≥3	No	No	No	Yes	No	No	No	Yes	No	No	General anesthesia	Open surgery	No	≥270 min	＜100 ml	No	No	≥90 %	Yes	No	No	＜0.05 ng/ml	＜10 mg/l	＜10 mg/l	＜3	＜1.2 mg/dL	＜20 mg/dL	No	Yes	No	Internal Dataset
460	Male	＜80	≥25 kg/m2	＜3	≥30g/L	≥3	No	Yes	No	No	No	No	No	No	No	Yes	General anesthesia	Open surgery	Yes	＜270 min	＜100 ml	No	No	≥90 %	Yes	No	No	＜0.05 ng/ml	＜10 mg/l	＜10 mg/l	＜3	＜1.2 mg/dL	＜20 mg/dL	No	No	No	Internal Dataset
461	Male	＜80	＜25 kg/m2	≥3	≥30g/L	≥3	No	No	Yes	No	No	No	No	No	No	No	General anesthesia	Laparoscopic surgery	No	＜270 min	＜100 ml	No	No	≥90 %	No	No	No	＜0.05 ng/ml	＜10 mg/l	＜10 mg/l	＜3	＜1.2 mg/dL	＜20 mg/dL	No	No	No	Internal Dataset
462	Male	＜80	＜25 kg/m2	≥3	≥30g/L	＜3	No	Yes	Yes	No	Yes	No	No	No	No	No	General anesthesia	Open surgery	No	＜270 min	＜100 ml	No	No	≥90 %	Yes	No	No	＜0.05 ng/ml	＜10 mg/l	＜10 mg/l	＜3	＜1.2 mg/dL	＜20 mg/dL	No	No	No	Internal Dataset
463	Male	＜80	＜25 kg/m2	≥3	＜30g/L	≥3	No	Yes	No	No	No	No	No	No	No	No	General anesthesia	Open surgery	No	≥270 min	≥100 ml	Yes	No	≥90 %	Yes	No	No	＜0.05 ng/ml	＜10 mg/l	＜10 mg/l	＜3	＜1.2 mg/dL	＜20 mg/dL	No	No	No	Internal Dataset
464	Male	＜80	≥25 kg/m2	＜3	≥30g/L	＜3	Yes	Yes	Yes	Yes	Yes	No	No	No	No	No	General anesthesia	Open surgery	No	＜270 min	≥100 ml	Yes	No	≥90 %	Yes	No	No	＜0.05 ng/ml	＜10 mg/l	＜10 mg/l	＜3	＜1.2 mg/dL	＜20 mg/dL	No	No	No	Internal Dataset
465	Male	＜80	＜25 kg/m2	＜3	≥30g/L	≥3	No	No	No	Yes	No	No	No	No	No	No	General anesthesia	Open surgery	No	＜270 min	＜100 ml	Yes	Yes	≥90 %	Yes	No	No	＜0.05 ng/ml	＜10 mg/l	＜10 mg/l	＜3	＜1.2 mg/dL	＜20 mg/dL	No	No	No	Internal Dataset
466	Male	＜80	≥25 kg/m2	＜3	≥30g/L	＜3	Yes	No	No	No	No	No	No	No	No	No	General anesthesia	Open surgery	No	＜270 min	≥100 ml	No	No	≥90 %	No	No	No	＜0.05 ng/ml	＜10 mg/l	＜10 mg/l	＜3	＜1.2 mg/dL	＜20 mg/dL	No	No	No	Internal Dataset
467	Female	＜80	≥25 kg/m2	＜3	＜30g/L	≥3	Yes	No	No	No	No	No	No	No	Yes	No	General anesthesia	Open surgery	No	＜270 min	＜100 ml	No	No	＜90 %	No	No	No	≥0.05 ng/ml	＜10 mg/l	＜10 mg/l	＜3	＜1.2 mg/dL	＜20 mg/dL	No	No	No	Internal Dataset
468	Male	＜80	＜25 kg/m2	≥3	≥30g/L	＜3	No	No	No	No	No	No	Yes	No	Yes	No	General anesthesia	Open surgery	No	＜270 min	＜100 ml	Yes	Yes	≥90 %	No	No	No	≥0.05 ng/ml	＜10 mg/l	＜10 mg/l	＜3	＜1.2 mg/dL	＜20 mg/dL	No	No	No	Internal Dataset
469	Male	＜80	≥25 kg/m2	＜3	≥30g/L	≥3	No	No	Yes	No	No	No	Yes	No	Yes	Yes	General anesthesia	Open surgery	No	＜270 min	≥100 ml	Yes	No	＜90 %	No	No	No	＜0.05 ng/ml	＜10 mg/l	＜10 mg/l	＜3	＜1.2 mg/dL	＜20 mg/dL	No	No	No	Internal Dataset
470	Male	＜80	＜25 kg/m2	＜3	＜30g/L	＜3	Yes	No	No	No	Yes	No	No	No	No	Yes	General anesthesia	Open surgery	Yes	＜270 min	＜100 ml	No	Yes	≥90 %	No	No	No	＜0.05 ng/ml	＜10 mg/l	＜10 mg/l	＜3	＜1.2 mg/dL	≥20 mg/dL	No	Yes	No	Internal Dataset
471	Male	＜80	＜25 kg/m2	≥3	＜30g/L	＜3	Yes	No	No	No	No	No	Yes	No	No	No	General anesthesia	Open surgery	Yes	＜270 min	＜100 ml	No	No	≥90 %	No	No	No	＜0.05 ng/ml	＜10 mg/l	＜10 mg/l	＜3	＜1.2 mg/dL	＜20 mg/dL	Yes	Yes	No	Internal Dataset
472	Female	＜80	＜25 kg/m2	＜3	≥30g/L	＜3	No	Yes	Yes	No	Yes	No	Yes	No	No	Yes	General anesthesia	Open surgery	No	＜270 min	＜100 ml	No	Yes	≥90 %	No	No	No	＜0.05 ng/ml	≥10 mg/l	＜10 mg/l	＜3	＜1.2 mg/dL	＜20 mg/dL	Yes	Yes	No	Internal Dataset
473	Female	＜80	＜25 kg/m2	≥3	≥30g/L	≥3	No	No	Yes	No	Yes	No	Yes	No	No	Yes	General anesthesia	Open surgery	Yes	＜270 min	＜100 ml	No	No	≥90 %	No	No	No	＜0.05 ng/ml	≥10 mg/l	＜10 mg/l	＜3	＜1.2 mg/dL	≥20 mg/dL	Yes	Yes	No	Internal Dataset
474	Male	＜80	＜25 kg/m2	＜3	≥30g/L	≥3	Yes	No	No	No	No	Yes	No	No	No	No	General anesthesia	Laparoscopic surgery	No	≥270 min	＜100 ml	No	No	≥90 %	No	Yes	Yes	≥0.05 ng/ml	＜10 mg/l	＜10 mg/l	＜3	＜1.2 mg/dL	＜20 mg/dL	Yes	No	No	Internal Dataset
475	Female	＜80	＜25 kg/m2	＜3	≥30g/L	＜3	Yes	No	Yes	No	No	No	No	Yes	No	No	General anesthesia	Laparoscopic surgery	Yes	≥270 min	＜100 ml	No	No	≥90 %	No	No	No	＜0.05 ng/ml	≥10 mg/l	＜10 mg/l	＜3	＜1.2 mg/dL	＜20 mg/dL	No	Yes	No	Internal Dataset
476	Female	≥80	＜25 kg/m2	＜3	≥30g/L	＜3	No	No	No	No	No	No	No	No	No	No	General anesthesia	Open surgery	No	≥270 min	＜100 ml	No	No	≥90 %	No	Yes	No	＜0.05 ng/ml	＜10 mg/l	≥10 mg/l	＜3	＜1.2 mg/dL	≥20 mg/dL	No	Yes	No	Internal Dataset
477	Male	≥80	＜25 kg/m2	＜3	≥30g/L	≥3	No	Yes	No	No	No	No	No	No	No	No	General anesthesia	Laparoscopic surgery	No	＜270 min	≥100 ml	No	No	≥90 %	No	No	No	＜0.05 ng/ml	≥10 mg/l	＜10 mg/l	＜3	＜1.2 mg/dL	≥20 mg/dL	No	Yes	No	Internal Dataset
478	Male	≥80	＜25 kg/m2	≥3	≥30g/L	＜3	Yes	No	No	No	Yes	No	No	No	No	No	Regional anesthesia	Laparoscopic surgery	No	＜270 min	＜100 ml	No	No	≥90 %	No	Yes	Yes	＜0.05 ng/ml	≥10 mg/l	≥10 mg/l	＜3	＜1.2 mg/dL	＜20 mg/dL	Yes	Yes	No	Internal Dataset
479	Male	≥80	＜25 kg/m2	＜3	≥30g/L	＜3	Yes	Yes	No	No	Yes	No	No	Yes	No	No	Regional anesthesia	Open surgery	No	＜270 min	≥100 ml	No	No	≥90 %	No	Yes	Yes	＜0.05 ng/ml	＜10 mg/l	＜10 mg/l	＜3	＜1.2 mg/dL	＜20 mg/dL	No	No	No	Internal Dataset
480	Male	≥80	＜25 kg/m2	≥3	＜30g/L	≥3	No	Yes	No	No	No	No	No	No	No	No	General anesthesia	Open surgery	No	≥270 min	≥100 ml	No	No	≥90 %	No	No	No	＜0.05 ng/ml	＜10 mg/l	＜10 mg/l	＜3	＜1.2 mg/dL	＜20 mg/dL	No	No	No	Internal Dataset
481	Male	＜80	＜25 kg/m2	＜3	＜30g/L	≥3	No	No	No	No	Yes	No	No	No	No	No	General anesthesia	Open surgery	No	＜270 min	≥100 ml	Yes	No	≥90 %	No	No	No	＜0.05 ng/ml	≥10 mg/l	≥10 mg/l	＜3	＜1.2 mg/dL	＜20 mg/dL	No	No	No	Internal Dataset
482	Male	＜80	＜25 kg/m2	≥3	≥30g/L	≥3	No	No	No	No	No	No	No	No	No	No	General anesthesia	Open surgery	No	＜270 min	≥100 ml	No	No	≥90 %	Yes	No	No	＜0.05 ng/ml	≥10 mg/l	≥10 mg/l	＜3	＜1.2 mg/dL	＜20 mg/dL	No	No	No	Internal Dataset
483	Male	＜80	＜25 kg/m2	≥3	≥30g/L	≥3	No	No	No	No	No	No	No	No	Yes	Yes	General anesthesia	Open surgery	Yes	≥270 min	＜100 ml	Yes	No	≥90 %	No	No	No	＜0.05 ng/ml	＜10 mg/l	＜10 mg/l	≥3	＜1.2 mg/dL	＜20 mg/dL	No	No	No	Internal Dataset
484	Female	＜80	＜25 kg/m2	＜3	≥30g/L	＜3	Yes	No	No	No	No	No	No	No	No	No	General anesthesia	Laparoscopic surgery	No	＜270 min	＜100 ml	No	No	≥90 %	Yes	No	No	≥0.05 ng/ml	≥10 mg/l	＜10 mg/l	≥3	＜1.2 mg/dL	＜20 mg/dL	No	No	No	Internal Dataset
485	Female	≥80	＜25 kg/m2	＜3	≥30g/L	≥3	Yes	No	No	No	Yes	No	No	No	No	No	General anesthesia	Open surgery	No	＜270 min	≥100 ml	No	No	≥90 %	Yes	Yes	No	＜0.05 ng/ml	＜10 mg/l	＜10 mg/l	＜3	＜1.2 mg/dL	＜20 mg/dL	No	No	No	Internal Dataset
486	Male	＜80	＜25 kg/m2	≥3	≥30g/L	＜3	No	No	No	No	No	No	No	No	No	No	General anesthesia	Laparoscopic surgery	Yes	≥270 min	＜100 ml	Yes	No	≥90 %	Yes	No	No	≥0.05 ng/ml	＜10 mg/l	＜10 mg/l	＜3	＜1.2 mg/dL	＜20 mg/dL	No	No	No	Internal Dataset
487	Male	＜80	＜25 kg/m2	＜3	≥30g/L	＜3	No	No	No	No	No	Yes	Yes	No	No	Yes	General anesthesia	Open surgery	No	＜270 min	＜100 ml	No	No	≥90 %	Yes	No	No	＜0.05 ng/ml	＜10 mg/l	＜10 mg/l	＜3	＜1.2 mg/dL	＜20 mg/dL	No	No	No	Internal Dataset
488	Male	≥80	＜25 kg/m2	＜3	＜30g/L	＜3	No	No	No	No	No	No	Yes	No	No	Yes	General anesthesia	Laparoscopic surgery	No	≥270 min	＜100 ml	Yes	No	≥90 %	No	Yes	No	≥0.05 ng/ml	＜10 mg/l	＜10 mg/l	＜3	＜1.2 mg/dL	＜20 mg/dL	No	No	No	Internal Dataset
489	Male	≥80	＜25 kg/m2	＜3	≥30g/L	≥3	Yes	No	No	No	No	No	No	No	No	Yes	General anesthesia	Open surgery	No	＜270 min	＜100 ml	Yes	No	≥90 %	Yes	No	No	≥0.05 ng/ml	＜10 mg/l	＜10 mg/l	＜3	＜1.2 mg/dL	＜20 mg/dL	No	No	No	Internal Dataset
490	Female	＜80	≥25 kg/m2	＜3	≥30g/L	＜3	No	Yes	No	No	Yes	Yes	No	No	No	No	General anesthesia	Open surgery	Yes	＜270 min	＜100 ml	Yes	Yes	＜90 %	No	No	No	≥0.05 ng/ml	＜10 mg/l	＜10 mg/l	＜3	＜1.2 mg/dL	＜20 mg/dL	No	No	No	Internal Dataset
491	Male	≥80	＜25 kg/m2	＜3	＜30g/L	＜3	Yes	Yes	No	No	Yes	No	No	No	No	No	General anesthesia	Open surgery	No	＜270 min	＜100 ml	Yes	Yes	≥90 %	No	Yes	No	＜0.05 ng/ml	＜10 mg/l	＜10 mg/l	＜3	＜1.2 mg/dL	＜20 mg/dL	No	No	No	Internal Dataset
492	Male	≥80	≥25 kg/m2	≥3	≥30g/L	≥3	Yes	No	No	No	No	No	No	No	No	No	General anesthesia	Laparoscopic surgery	No	＜270 min	＜100 ml	No	Yes	≥90 %	No	No	No	＜0.05 ng/ml	＜10 mg/l	＜10 mg/l	＜3	＜1.2 mg/dL	≥20 mg/dL	Yes	Yes	No	Internal Dataset
493	Male	≥80	＜25 kg/m2	≥3	≥30g/L	≥3	No	Yes	No	No	No	No	No	Yes	No	No	General anesthesia	Open surgery	Yes	＜270 min	＜100 ml	No	Yes	≥90 %	No	Yes	No	＜0.05 ng/ml	＜10 mg/l	＜10 mg/l	＜3	＜1.2 mg/dL	≥20 mg/dL	No	Yes	No	Internal Dataset
494	Male	≥80	≥25 kg/m2	＜3	≥30g/L	＜3	No	Yes	No	No	No	No	No	No	No	No	Regional anesthesia	Open surgery	Yes	＜270 min	≥100 ml	No	Yes	≥90 %	No	No	No	＜0.05 ng/ml	＜10 mg/l	＜10 mg/l	＜3	＜1.2 mg/dL	＜20 mg/dL	No	No	No	Internal Dataset
495	Female	≥80	＜25 kg/m2	＜3	≥30g/L	＜3	No	No	No	No	No	No	No	Yes	No	No	Regional anesthesia	Laparoscopic surgery	No	＜270 min	＜100 ml	No	No	≥90 %	No	No	No	＜0.05 ng/ml	＜10 mg/l	＜10 mg/l	＜3	＜1.2 mg/dL	≥20 mg/dL	No	No	No	Internal Dataset
496	Female	＜80	＜25 kg/m2	＜3	≥30g/L	≥3	No	No	No	No	Yes	No	No	No	No	No	General anesthesia	Open surgery	No	＜270 min	＜100 ml	No	No	≥90 %	No	No	No	＜0.05 ng/ml	＜10 mg/l	＜10 mg/l	＜3	＜1.2 mg/dL	＜20 mg/dL	Yes	Yes	No	Internal Dataset
497	Male	＜80	＜25 kg/m2	＜3	≥30g/L	≥3	No	No	No	No	No	No	No	No	No	No	General anesthesia	Open surgery	Yes	≥270 min	＜100 ml	No	No	≥90 %	No	No	No	＜0.05 ng/ml	＜10 mg/l	＜10 mg/l	＜3	＜1.2 mg/dL	＜20 mg/dL	No	Yes	No	Internal Dataset
498	Male	＜80	＜25 kg/m2	＜3	≥30g/L	≥3	Yes	Yes	No	Yes	No	No	No	No	No	No	General anesthesia	Open surgery	No	＜270 min	＜100 ml	No	No	≥90 %	No	Yes	No	＜0.05 ng/ml	＜10 mg/l	＜10 mg/l	≥3	＜1.2 mg/dL	＜20 mg/dL	No	No	No	Internal Dataset
499	Male	＜80	＜25 kg/m2	≥3	＜30g/L	≥3	No	Yes	No	Yes	No	No	No	Yes	No	Yes	General anesthesia	Open surgery	No	≥270 min	＜100 ml	No	No	≥90 %	No	No	Yes	＜0.05 ng/ml	＜10 mg/l	＜10 mg/l	≥3	＜1.2 mg/dL	＜20 mg/dL	No	No	No	Internal Dataset
500	Male	＜80	≥25 kg/m2	≥3	＜30g/L	≥3	No	No	No	No	No	No	No	No	No	Yes	General anesthesia	Open surgery	No	＜270 min	＜100 ml	No	No	≥90 %	No	Yes	Yes	＜0.05 ng/ml	＜10 mg/l	＜10 mg/l	＜3	＜1.2 mg/dL	＜20 mg/dL	No	No	No	Internal Dataset
501	Male	＜80	≥25 kg/m2	＜3	≥30g/L	≥3	No	Yes	No	No	Yes	No	No	No	No	Yes	General anesthesia	Open surgery	No	＜270 min	≥100 ml	No	No	≥90 %	No	No	No	＜0.05 ng/ml	≥10 mg/l	＜10 mg/l	≥3	＜1.2 mg/dL	＜20 mg/dL	No	No	No	Internal Dataset
502	Male	＜80	≥25 kg/m2	≥3	＜30g/L	≥3	Yes	No	No	No	Yes	No	Yes	No	No	No	General anesthesia	Open surgery	No	＜270 min	≥100 ml	No	No	≥90 %	No	No	No	＜0.05 ng/ml	＜10 mg/l	＜10 mg/l	＜3	＜1.2 mg/dL	＜20 mg/dL	No	No	No	Internal Dataset
503	Male	＜80	＜25 kg/m2	＜3	≥30g/L	＜3	No	Yes	No	Yes	No	Yes	No	Yes	Yes	No	General anesthesia	Open surgery	No	＜270 min	＜100 ml	No	No	≥90 %	No	No	No	≥0.05 ng/ml	＜10 mg/l	＜10 mg/l	＜3	＜1.2 mg/dL	＜20 mg/dL	No	No	No	Internal Dataset
504	Male	＜80	＜25 kg/m2	＜3	≥30g/L	＜3	No	No	Yes	No	No	No	No	No	Yes	No	General anesthesia	Open surgery	No	＜270 min	≥100 ml	No	No	≥90 %	No	No	No	＜0.05 ng/ml	＜10 mg/l	＜10 mg/l	＜3	＜1.2 mg/dL	＜20 mg/dL	No	No	No	Internal Dataset
505	Female	＜80	＜25 kg/m2	＜3	≥30g/L	＜3	No	Yes	No	No	No	No	Yes	No	No	No	General anesthesia	Open surgery	Yes	≥270 min	≥100 ml	No	No	≥90 %	No	No	No	≥0.05 ng/ml	≥10 mg/l	＜10 mg/l	＜3	＜1.2 mg/dL	＜20 mg/dL	No	No	No	Internal Dataset
506	Male	＜80	＜25 kg/m2	≥3	≥30g/L	＜3	Yes	Yes	No	Yes	Yes	No	Yes	No	No	No	General anesthesia	Open surgery	Yes	＜270 min	＜100 ml	No	No	≥90 %	No	No	No	＜0.05 ng/ml	≥10 mg/l	＜10 mg/l	＜3	＜1.2 mg/dL	＜20 mg/dL	No	No	No	Internal Dataset
507	Male	＜80	＜25 kg/m2	＜3	≥30g/L	＜3	Yes	No	No	Yes	No	No	No	No	No	No	General anesthesia	Laparoscopic surgery	No	＜270 min	＜100 ml	No	Yes	≥90 %	No	No	No	＜0.05 ng/ml	＜10 mg/l	＜10 mg/l	＜3	＜1.2 mg/dL	＜20 mg/dL	No	No	No	Internal Dataset
508	Female	≥80	＜25 kg/m2	＜3	≥30g/L	≥3	No	No	No	No	Yes	No	Yes	No	No	No	General anesthesia	Open surgery	No	≥270 min	＜100 ml	No	Yes	≥90 %	Yes	No	No	＜0.05 ng/ml	＜10 mg/l	＜10 mg/l	＜3	＜1.2 mg/dL	＜20 mg/dL	No	No	No	Internal Dataset
509	Female	≥80	＜25 kg/m2	≥3	＜30g/L	≥3	No	Yes	No	Yes	No	No	No	No	No	No	General anesthesia	Open surgery	No	＜270 min	＜100 ml	Yes	No	≥90 %	Yes	No	No	＜0.05 ng/ml	≥10 mg/l	≥10 mg/l	＜3	＜1.2 mg/dL	＜20 mg/dL	No	No	No	Internal Dataset
510	Female	≥80	＜25 kg/m2	＜3	＜30g/L	≥3	No	Yes	Yes	Yes	No	No	No	No	No	No	General anesthesia	Open surgery	No	＜270 min	＜100 ml	No	No	≥90 %	No	No	No	＜0.05 ng/ml	＜10 mg/l	＜10 mg/l	＜3	＜1.2 mg/dL	＜20 mg/dL	No	No	No	Internal Dataset
511	Male	≥80	＜25 kg/m2	＜3	≥30g/L	≥3	No	No	Yes	No	No	No	No	No	No	No	General anesthesia	Open surgery	No	＜270 min	＜100 ml	Yes	No	≥90 %	No	No	No	＜0.05 ng/ml	＜10 mg/l	＜10 mg/l	＜3	＜1.2 mg/dL	＜20 mg/dL	No	No	No	Internal Dataset
512	Male	≥80	＜25 kg/m2	＜3	≥30g/L	＜3	Yes	Yes	No	No	No	No	No	No	No	No	General anesthesia	Open surgery	No	＜270 min	＜100 ml	No	No	≥90 %	No	No	No	＜0.05 ng/ml	＜10 mg/l	≥10 mg/l	＜3	＜1.2 mg/dL	≥20 mg/dL	Yes	Yes	No	Internal Dataset
513	Male	＜80	＜25 kg/m2	≥3	≥30g/L	≥3	No	Yes	No	No	No	No	No	No	No	Yes	General anesthesia	Open surgery	No	＜270 min	＜100 ml	Yes	Yes	≥90 %	No	No	No	＜0.05 ng/ml	＜10 mg/l	≥10 mg/l	＜3	＜1.2 mg/dL	≥20 mg/dL	No	No	No	Internal Dataset
514	Male	＜80	＜25 kg/m2	＜3	≥30g/L	≥3	Yes	No	No	No	No	No	No	No	No	No	General anesthesia	Open surgery	No	＜270 min	＜100 ml	Yes	No	≥90 %	No	No	No	＜0.05 ng/ml	＜10 mg/l	＜10 mg/l	＜3	＜1.2 mg/dL	≥20 mg/dL	No	No	No	Internal Dataset
515	Male	＜80	＜25 kg/m2	≥3	≥30g/L	≥3	No	Yes	No	No	No	No	No	No	No	Yes	General anesthesia	Open surgery	No	＜270 min	≥100 ml	No	Yes	≥90 %	No	No	No	＜0.05 ng/ml	＜10 mg/l	≥10 mg/l	＜3	＜1.2 mg/dL	≥20 mg/dL	Yes	No	No	Internal Dataset
516	Female	＜80	＜25 kg/m2	＜3	≥30g/L	≥3	Yes	Yes	No	No	No	No	No	No	No	No	General anesthesia	Open surgery	No	≥270 min	≥100 ml	Yes	No	≥90 %	No	No	No	＜0.05 ng/ml	＜10 mg/l	＜10 mg/l	＜3	＜1.2 mg/dL	＜20 mg/dL	No	Yes	No	Internal Dataset
517	Male	＜80	＜25 kg/m2	≥3	＜30g/L	≥3	No	No	No	No	No	No	No	No	No	No	General anesthesia	Open surgery	Yes	＜270 min	≥100 ml	No	No	＜90 %	No	No	No	＜0.05 ng/ml	＜10 mg/l	＜10 mg/l	＜3	＜1.2 mg/dL	≥20 mg/dL	Yes	No	No	Internal Dataset
518	Male	＜80	＜25 kg/m2	＜3	≥30g/L	≥3	Yes	No	No	No	No	No	No	No	No	Yes	General anesthesia	Open surgery	Yes	＜270 min	＜100 ml	No	Yes	≥90 %	No	Yes	Yes	＜0.05 ng/ml	＜10 mg/l	＜10 mg/l	＜3	＜1.2 mg/dL	＜20 mg/dL	Yes	No	No	Internal Dataset
519	Male	＜80	＜25 kg/m2	＜3	≥30g/L	＜3	No	Yes	Yes	No	Yes	Yes	No	No	No	Yes	General anesthesia	Open surgery	No	≥270 min	＜100 ml	No	No	≥90 %	No	No	No	＜0.05 ng/ml	＜10 mg/l	＜10 mg/l	＜3	＜1.2 mg/dL	＜20 mg/dL	No	No	No	Internal Dataset
520	Male	＜80	＜25 kg/m2	≥3	≥30g/L	＜3	No	No	Yes	No	Yes	No	No	Yes	No	No	General anesthesia	Open surgery	No	≥270 min	＜100 ml	No	Yes	≥90 %	No	No	Yes	＜0.05 ng/ml	＜10 mg/l	＜10 mg/l	＜3	＜1.2 mg/dL	＜20 mg/dL	No	No	No	Internal Dataset
521	Male	＜80	＜25 kg/m2	＜3	＜30g/L	＜3	Yes	No	No	Yes	No	No	No	No	No	No	General anesthesia	Open surgery	No	＜270 min	＜100 ml	No	No	≥90 %	No	Yes	Yes	≥0.05 ng/ml	＜10 mg/l	＜10 mg/l	≥3	＜1.2 mg/dL	＜20 mg/dL	No	No	No	Internal Dataset
522	Female	＜80	＜25 kg/m2	≥3	＜30g/L	＜3	No	No	No	No	Yes	No	No	No	No	Yes	General anesthesia	Open surgery	No	≥270 min	≥100 ml	No	Yes	≥90 %	No	No	No	＜0.05 ng/ml	＜10 mg/l	＜10 mg/l	＜3	＜1.2 mg/dL	＜20 mg/dL	No	No	No	Internal Dataset
523	Female	≥80	＜25 kg/m2	＜3	≥30g/L	≥3	No	No	No	No	No	No	No	No	No	Yes	General anesthesia	Open surgery	No	＜270 min	≥100 ml	No	No	≥90 %	No	No	No	＜0.05 ng/ml	＜10 mg/l	＜10 mg/l	≥3	＜1.2 mg/dL	＜20 mg/dL	No	No	No	Internal Dataset
524	Male	≥80	≥25 kg/m2	≥3	≥30g/L	≥3	Yes	No	No	Yes	No	No	No	No	No	No	General anesthesia	Open surgery	No	＜270 min	＜100 ml	No	No	≥90 %	No	No	No	＜0.05 ng/ml	＜10 mg/l	＜10 mg/l	＜3	＜1.2 mg/dL	＜20 mg/dL	No	No	No	Internal Dataset
525	Male	≥80	＜25 kg/m2	≥3	≥30g/L	＜3	Yes	No	No	Yes	No	No	No	No	No	No	General anesthesia	Open surgery	No	≥270 min	≥100 ml	No	Yes	≥90 %	No	No	No	≥0.05 ng/ml	＜10 mg/l	＜10 mg/l	＜3	＜1.2 mg/dL	＜20 mg/dL	No	No	No	Internal Dataset
526	Female	≥80	＜25 kg/m2	＜3	＜30g/L	≥3	Yes	Yes	No	No	No	No	No	No	No	No	General anesthesia	Open surgery	No	＜270 min	＜100 ml	No	No	≥90 %	No	Yes	Yes	≥0.05 ng/ml	＜10 mg/l	＜10 mg/l	＜3	＜1.2 mg/dL	＜20 mg/dL	No	No	No	Internal Dataset
527	Female	≥80	＜25 kg/m2	＜3	≥30g/L	≥3	No	Yes	No	No	No	No	Yes	No	No	Yes	General anesthesia	Open surgery	No	＜270 min	≥100 ml	No	No	＜90 %	No	Yes	Yes	≥0.05 ng/ml	＜10 mg/l	＜10 mg/l	＜3	＜1.2 mg/dL	＜20 mg/dL	No	No	No	Internal Dataset
528	Male	≥80	＜25 kg/m2	≥3	≥30g/L	≥3	Yes	Yes	Yes	No	No	No	No	No	No	No	General anesthesia	Open surgery	No	＜270 min	≥100 ml	No	No	≥90 %	No	No	Yes	＜0.05 ng/ml	＜10 mg/l	＜10 mg/l	＜3	＜1.2 mg/dL	＜20 mg/dL	No	No	No	Internal Dataset
529	Male	＜80	＜25 kg/m2	≥3	≥30g/L	＜3	No	No	Yes	Yes	No	No	Yes	No	Yes	Yes	General anesthesia	Open surgery	No	＜270 min	≥100 ml	No	No	≥90 %	No	No	No	＜0.05 ng/ml	＜10 mg/l	＜10 mg/l	＜3	＜1.2 mg/dL	＜20 mg/dL	No	No	No	Internal Dataset
530	Male	＜80	＜25 kg/m2	＜3	＜30g/L	＜3	Yes	Yes	Yes	No	Yes	No	Yes	No	Yes	Yes	General anesthesia	Open surgery	Yes	＜270 min	＜100 ml	No	No	≥90 %	No	No	No	＜0.05 ng/ml	＜10 mg/l	＜10 mg/l	＜3	＜1.2 mg/dL	＜20 mg/dL	No	No	No	Internal Dataset
531	Female	＜80	≥25 kg/m2	＜3	≥30g/L	≥3	No	No	No	Yes	No	No	No	No	Yes	No	General anesthesia	Open surgery	Yes	＜270 min	＜100 ml	No	No	≥90 %	No	Yes	No	＜0.05 ng/ml	＜10 mg/l	＜10 mg/l	＜3	＜1.2 mg/dL	＜20 mg/dL	No	No	No	Internal Dataset
532	Female	＜80	＜25 kg/m2	≥3	≥30g/L	≥3	Yes	No	No	No	Yes	No	No	No	No	No	General anesthesia	Open surgery	No	＜270 min	＜100 ml	No	No	≥90 %	No	No	No	＜0.05 ng/ml	＜10 mg/l	＜10 mg/l	＜3	＜1.2 mg/dL	＜20 mg/dL	No	No	No	Internal Dataset
533	Male	＜80	＜25 kg/m2	＜3	≥30g/L	＜3	No	Yes	No	No	No	No	No	No	Yes	No	General anesthesia	Open surgery	No	＜270 min	＜100 ml	Yes	No	≥90 %	Yes	No	No	＜0.05 ng/ml	＜10 mg/l	＜10 mg/l	＜3	＜1.2 mg/dL	＜20 mg/dL	No	No	No	Internal Dataset
534	Male	＜80	＜25 kg/m2	＜3	≥30g/L	≥3	No	No	No	No	No	Yes	No	No	No	No	General anesthesia	Open surgery	No	＜270 min	＜100 ml	No	No	≥90 %	No	No	No	＜0.05 ng/ml	≥10 mg/l	≥10 mg/l	＜3	＜1.2 mg/dL	＜20 mg/dL	No	No	No	Internal Dataset
535	Female	＜80	＜25 kg/m2	＜3	≥30g/L	＜3	No	No	No	No	No	No	No	No	No	No	General anesthesia	Open surgery	No	＜270 min	≥100 ml	No	No	≥90 %	No	No	No	＜0.05 ng/ml	＜10 mg/l	≥10 mg/l	≥3	＜1.2 mg/dL	＜20 mg/dL	No	No	No	Internal Dataset
536	Male	≥80	＜25 kg/m2	＜3	≥30g/L	＜3	No	No	No	No	No	Yes	No	No	No	No	Regional anesthesia	Open surgery	No	＜270 min	＜100 ml	No	No	≥90 %	No	No	No	＜0.05 ng/ml	≥10 mg/l	＜10 mg/l	＜3	＜1.2 mg/dL	＜20 mg/dL	Yes	Yes	No	Internal Dataset
537	Female	＜80	＜25 kg/m2	＜3	≥30g/L	＜3	Yes	No	No	Yes	Yes	No	No	No	No	No	Regional anesthesia	Laparoscopic surgery	No	≥270 min	＜100 ml	No	No	≥90 %	No	No	No	＜0.05 ng/ml	≥10 mg/l	＜10 mg/l	＜3	≥1.2 mg/dL	≥20 mg/dL	Yes	No	No	Internal Dataset
538	Male	＜80	＜25 kg/m2	≥3	＜30g/L	＜3	Yes	No	No	Yes	Yes	No	No	No	No	No	General anesthesia	Laparoscopic surgery	Yes	＜270 min	＜100 ml	Yes	No	≥90 %	No	No	No	＜0.05 ng/ml	＜10 mg/l	≥10 mg/l	＜3	≥1.2 mg/dL	＜20 mg/dL	Yes	No	No	Internal Dataset
539	Male	＜80	＜25 kg/m2	＜3	＜30g/L	＜3	No	Yes	Yes	Yes	No	No	Yes	No	No	No	General anesthesia	Open surgery	Yes	≥270 min	≥100 ml	No	No	≥90 %	No	Yes	No	＜0.05 ng/ml	＜10 mg/l	＜10 mg/l	＜3	≥1.2 mg/dL	＜20 mg/dL	Yes	Yes	No	Internal Dataset
540	Male	＜80	≥25 kg/m2	≥3	≥30g/L	＜3	Yes	Yes	No	No	No	No	No	No	No	Yes	General anesthesia	Open surgery	No	＜270 min	＜100 ml	No	No	≥90 %	No	No	No	≥0.05 ng/ml	＜10 mg/l	≥10 mg/l	≥3	＜1.2 mg/dL	＜20 mg/dL	Yes	No	No	Internal Dataset
541	Female	＜80	＜25 kg/m2	＜3	≥30g/L	＜3	No	No	No	No	Yes	No	No	No	No	No	General anesthesia	Open surgery	Yes	＜270 min	＜100 ml	No	Yes	≥90 %	No	No	No	＜0.05 ng/ml	＜10 mg/l	＜10 mg/l	＜3	≥1.2 mg/dL	≥20 mg/dL	No	Yes	No	Internal Dataset
542	Male	＜80	≥25 kg/m2	＜3	≥30g/L	＜3	No	No	No	No	Yes	No	No	No	No	No	General anesthesia	Open surgery	No	≥270 min	＜100 ml	Yes	Yes	≥90 %	No	No	No	＜0.05 ng/ml	＜10 mg/l	＜10 mg/l	＜3	＜1.2 mg/dL	＜20 mg/dL	Yes	Yes	No	Internal Dataset
543	Female	＜80	＜25 kg/m2	＜3	≥30g/L	＜3	No	No	No	Yes	No	No	No	No	No	Yes	General anesthesia	Laparoscopic surgery	No	＜270 min	＜100 ml	No	Yes	＜90 %	No	Yes	No	≥0.05 ng/ml	＜10 mg/l	＜10 mg/l	＜3	＜1.2 mg/dL	＜20 mg/dL	No	No	No	Internal Dataset
544	Male	≥80	＜25 kg/m2	＜3	≥30g/L	＜3	No	Yes	No	Yes	No	No	No	No	No	No	General anesthesia	Laparoscopic surgery	No	＜270 min	≥100 ml	No	Yes	≥90 %	No	Yes	No	≥0.05 ng/ml	＜10 mg/l	≥10 mg/l	＜3	＜1.2 mg/dL	＜20 mg/dL	No	No	No	Internal Dataset
545	Male	≥80	＜25 kg/m2	＜3	≥30g/L	＜3	Yes	Yes	No	No	Yes	No	No	Yes	No	Yes	General anesthesia	Open surgery	Yes	≥270 min	≥100 ml	No	Yes	≥90 %	No	Yes	No	＜0.05 ng/ml	＜10 mg/l	＜10 mg/l	＜3	＜1.2 mg/dL	＜20 mg/dL	No	No	No	Internal Dataset
546	Male	≥80	＜25 kg/m2	≥3	≥30g/L	＜3	Yes	No	No	No	Yes	No	No	Yes	No	No	General anesthesia	Laparoscopic surgery	No	≥270 min	＜100 ml	No	No	≥90 %	No	Yes	No	≥0.05 ng/ml	＜10 mg/l	＜10 mg/l	＜3	＜1.2 mg/dL	＜20 mg/dL	No	No	No	Internal Dataset
547	Male	≥80	＜25 kg/m2	＜3	＜30g/L	＜3	No	Yes	No	No	No	No	No	No	No	Yes	General anesthesia	Open surgery	No	＜270 min	＜100 ml	No	No	≥90 %	No	No	No	≥0.05 ng/ml	＜10 mg/l	＜10 mg/l	＜3	＜1.2 mg/dL	＜20 mg/dL	No	No	No	Internal Dataset
548	Male	≥80	＜25 kg/m2	＜3	＜30g/L	≥3	No	No	No	No	No	No	No	No	No	No	General anesthesia	Open surgery	No	＜270 min	＜100 ml	No	No	≥90 %	No	No	No	≥0.05 ng/ml	＜10 mg/l	＜10 mg/l	＜3	＜1.2 mg/dL	＜20 mg/dL	No	No	No	Internal Dataset
549	Female	≥80	＜25 kg/m2	＜3	＜30g/L	≥3	No	Yes	No	No	No	No	No	No	No	No	General anesthesia	Open surgery	No	＜270 min	＜100 ml	No	No	≥90 %	No	Yes	No	＜0.05 ng/ml	＜10 mg/l	＜10 mg/l	＜3	＜1.2 mg/dL	＜20 mg/dL	No	No	No	Internal Dataset
550	Male	≥80	＜25 kg/m2	＜3	≥30g/L	＜3	No	No	No	No	No	No	No	Yes	No	No	General anesthesia	Open surgery	No	＜270 min	＜100 ml	No	No	≥90 %	No	Yes	No	＜0.05 ng/ml	＜10 mg/l	＜10 mg/l	＜3	＜1.2 mg/dL	＜20 mg/dL	No	No	No	Internal Dataset
551	Female	＜80	＜25 kg/m2	≥3	≥30g/L	＜3	Yes	No	No	No	Yes	Yes	No	No	No	No	General anesthesia	Open surgery	No	＜270 min	＜100 ml	No	No	≥90 %	No	Yes	No	＜0.05 ng/ml	＜10 mg/l	＜10 mg/l	＜3	＜1.2 mg/dL	＜20 mg/dL	No	No	No	Internal Dataset
552	Male	≥80	＜25 kg/m2	≥3	≥30g/L	≥3	No	No	No	No	Yes	Yes	No	No	No	No	General anesthesia	Laparoscopic surgery	No	＜270 min	＜100 ml	No	No	≥90 %	No	No	Yes	＜0.05 ng/ml	＜10 mg/l	＜10 mg/l	≥3	＜1.2 mg/dL	＜20 mg/dL	No	No	No	Internal Dataset
553	Female	＜80	＜25 kg/m2	＜3	≥30g/L	＜3	Yes	No	No	No	Yes	No	No	No	No	No	General anesthesia	Open surgery	No	＜270 min	＜100 ml	No	No	≥90 %	No	No	Yes	＜0.05 ng/ml	＜10 mg/l	＜10 mg/l	＜3	＜1.2 mg/dL	＜20 mg/dL	No	No	No	Internal Dataset
554	Male	＜80	＜25 kg/m2	＜3	≥30g/L	＜3	Yes	No	No	No	No	No	No	No	No	No	General anesthesia	Open surgery	No	＜270 min	＜100 ml	No	No	≥90 %	No	Yes	Yes	＜0.05 ng/ml	＜10 mg/l	＜10 mg/l	≥3	＜1.2 mg/dL	＜20 mg/dL	No	No	No	Internal Dataset
555	Female	＜80	＜25 kg/m2	＜3	≥30g/L	≥3	No	No	No	Yes	Yes	No	No	No	No	No	General anesthesia	Laparoscopic surgery	No	＜270 min	＜100 ml	No	No	≥90 %	No	No	Yes	＜0.05 ng/ml	＜10 mg/l	＜10 mg/l	＜3	＜1.2 mg/dL	＜20 mg/dL	No	No	No	Internal Dataset
556	Male	＜80	＜25 kg/m2	≥3	≥30g/L	＜3	Yes	Yes	No	Yes	Yes	No	No	No	Yes	No	General anesthesia	Open surgery	Yes	＜270 min	≥100 ml	No	No	≥90 %	No	No	No	＜0.05 ng/ml	＜10 mg/l	＜10 mg/l	＜3	≥1.2 mg/dL	＜20 mg/dL	No	Yes	No	Internal Dataset
557	Male	＜80	＜25 kg/m2	＜3	≥30g/L	＜3	No	No	No	No	No	No	Yes	No	No	Yes	General anesthesia	Open surgery	No	＜270 min	＜100 ml	No	No	＜90 %	No	No	No	＜0.05 ng/ml	＜10 mg/l	＜10 mg/l	＜3	＜1.2 mg/dL	＜20 mg/dL	No	No	No	Internal Dataset
558	Male	＜80	＜25 kg/m2	≥3	≥30g/L	＜3	No	Yes	No	No	Yes	No	Yes	No	No	No	General anesthesia	Open surgery	No	＜270 min	＜100 ml	No	No	≥90 %	No	Yes	No	＜0.05 ng/ml	＜10 mg/l	＜10 mg/l	＜3	≥1.2 mg/dL	≥20 mg/dL	No	No	No	Internal Dataset
559	Male	＜80	＜25 kg/m2	≥3	≥30g/L	＜3	Yes	Yes	No	No	Yes	No	Yes	No	No	Yes	General anesthesia	Open surgery	No	≥270 min	≥100 ml	No	Yes	≥90 %	No	No	No	＜0.05 ng/ml	＜10 mg/l	＜10 mg/l	≥3	＜1.2 mg/dL	＜20 mg/dL	Yes	No	No	Internal Dataset
560	Female	＜80	＜25 kg/m2	≥3	＜30g/L	＜3	Yes	No	No	No	No	No	No	No	No	No	General anesthesia	Open surgery	Yes	＜270 min	＜100 ml	Yes	No	≥90 %	No	Yes	No	＜0.05 ng/ml	＜10 mg/l	＜10 mg/l	＜3	＜1.2 mg/dL	＜20 mg/dL	No	Yes	No	Internal Dataset
561	Female	＜80	＜25 kg/m2	＜3	≥30g/L	≥3	No	No	No	No	No	No	No	No	No	Yes	General anesthesia	Open surgery	Yes	＜270 min	＜100 ml	No	Yes	≥90 %	No	Yes	No	≥0.05 ng/ml	≥10 mg/l	＜10 mg/l	≥3	＜1.2 mg/dL	＜20 mg/dL	No	No	No	Internal Dataset
562	Male	≥80	＜25 kg/m2	≥3	＜30g/L	＜3	No	Yes	No	No	No	No	No	No	No	Yes	General anesthesia	Open surgery	No	≥270 min	≥100 ml	No	Yes	≥90 %	No	Yes	No	＜0.05 ng/ml	＜10 mg/l	＜10 mg/l	＜3	＜1.2 mg/dL	＜20 mg/dL	Yes	Yes	No	Internal Dataset
563	Female	＜80	＜25 kg/m2	＜3	＜30g/L	≥3	No	No	Yes	No	No	No	No	No	No	Yes	General anesthesia	Open surgery	Yes	≥270 min	＜100 ml	No	No	≥90 %	No	Yes	No	≥0.05 ng/ml	≥10 mg/l	≥10 mg/l	＜3	＜1.2 mg/dL	＜20 mg/dL	No	No	No	Internal Dataset
564	Female	≥80	＜25 kg/m2	＜3	≥30g/L	≥3	No	No	Yes	No	No	No	No	No	No	No	General anesthesia	Open surgery	No	≥270 min	≥100 ml	Yes	No	≥90 %	No	No	No	＜0.05 ng/ml	≥10 mg/l	≥10 mg/l	＜3	＜1.2 mg/dL	＜20 mg/dL	No	No	No	Internal Dataset
565	Male	≥80	≥25 kg/m2	＜3	≥30g/L	≥3	No	Yes	No	No	Yes	No	No	No	No	No	Regional anesthesia	Open surgery	No	＜270 min	＜100 ml	No	Yes	≥90 %	Yes	No	No	＜0.05 ng/ml	＜10 mg/l	＜10 mg/l	＜3	＜1.2 mg/dL	＜20 mg/dL	Yes	No	No	Internal Dataset
566	Male	≥80	＜25 kg/m2	＜3	≥30g/L	＜3	No	Yes	Yes	No	Yes	Yes	No	No	No	No	Regional anesthesia	Laparoscopic surgery	No	＜270 min	＜100 ml	Yes	No	≥90 %	No	No	No	＜0.05 ng/ml	≥10 mg/l	＜10 mg/l	＜3	＜1.2 mg/dL	＜20 mg/dL	No	No	No	Internal Dataset
567	Female	≥80	＜25 kg/m2	≥3	≥30g/L	＜3	No	No	Yes	No	Yes	Yes	No	No	No	No	General anesthesia	Laparoscopic surgery	No	＜270 min	＜100 ml	Yes	Yes	≥90 %	Yes	Yes	No	≥0.05 ng/ml	≥10 mg/l	＜10 mg/l	＜3	＜1.2 mg/dL	＜20 mg/dL	No	No	No	Internal Dataset
568	Female	≥80	≥25 kg/m2	≥3	≥30g/L	≥3	No	Yes	No	No	Yes	No	No	No	No	No	General anesthesia	Open surgery	Yes	＜270 min	＜100 ml	No	No	≥90 %	Yes	Yes	No	＜0.05 ng/ml	＜10 mg/l	＜10 mg/l	＜3	＜1.2 mg/dL	＜20 mg/dL	No	No	No	Internal Dataset
569	Female	≥80	＜25 kg/m2	＜3	≥30g/L	＜3	No	Yes	Yes	No	No	No	No	No	No	No	General anesthesia	Open surgery	No	＜270 min	＜100 ml	No	No	≥90 %	No	Yes	No	≥0.05 ng/ml	＜10 mg/l	＜10 mg/l	＜3	＜1.2 mg/dL	＜20 mg/dL	No	No	No	Internal Dataset
570	Male	＜80	≥25 kg/m2	＜3	≥30g/L	＜3	No	No	No	No	No	No	Yes	No	No	No	General anesthesia	Open surgery	No	＜270 min	＜100 ml	No	No	≥90 %	No	No	No	≥0.05 ng/ml	＜10 mg/l	＜10 mg/l	＜3	＜1.2 mg/dL	＜20 mg/dL	Yes	No	No	Internal Dataset
571	Female	＜80	＜25 kg/m2	≥3	≥30g/L	＜3	Yes	No	No	No	No	No	Yes	No	No	No	General anesthesia	Open surgery	No	＜270 min	＜100 ml	No	No	≥90 %	No	No	Yes	＜0.05 ng/ml	＜10 mg/l	＜10 mg/l	＜3	≥1.2 mg/dL	≥20 mg/dL	Yes	Yes	No	Internal Dataset
572	Male	≥80	＜25 kg/m2	＜3	≥30g/L	＜3	No	No	No	No	No	No	No	No	No	No	General anesthesia	Open surgery	No	＜270 min	＜100 ml	No	No	≥90 %	No	No	Yes	≥0.05 ng/ml	＜10 mg/l	＜10 mg/l	＜3	＜1.2 mg/dL	＜20 mg/dL	No	No	No	Internal Dataset
573	Male	＜80	＜25 kg/m2	＜3	≥30g/L	＜3	No	No	No	No	No	No	Yes	No	No	Yes	General anesthesia	Open surgery	No	＜270 min	＜100 ml	No	No	≥90 %	No	No	Yes	≥0.05 ng/ml	＜10 mg/l	＜10 mg/l	≥3	＜1.2 mg/dL	＜20 mg/dL	No	No	No	Internal Dataset
574	Male	＜80	＜25 kg/m2	＜3	＜30g/L	＜3	No	No	No	No	No	No	Yes	No	No	Yes	General anesthesia	Open surgery	No	＜270 min	≥100 ml	No	No	≥90 %	No	No	No	≥0.05 ng/ml	＜10 mg/l	＜10 mg/l	≥3	＜1.2 mg/dL	＜20 mg/dL	No	No	No	Internal Dataset
575	Male	＜80	＜25 kg/m2	＜3	＜30g/L	＜3	No	No	No	No	Yes	No	No	Yes	No	Yes	General anesthesia	Open surgery	No	＜270 min	≥100 ml	No	No	≥90 %	No	No	No	＜0.05 ng/ml	＜10 mg/l	＜10 mg/l	＜3	＜1.2 mg/dL	＜20 mg/dL	No	No	No	Internal Dataset
576	Female	＜80	≥25 kg/m2	≥3	≥30g/L	＜3	No	Yes	No	No	Yes	No	Yes	No	No	No	General anesthesia	Open surgery	No	＜270 min	＜100 ml	No	No	≥90 %	No	No	Yes	＜0.05 ng/ml	＜10 mg/l	＜10 mg/l	≥3	＜1.2 mg/dL	＜20 mg/dL	No	No	No	Internal Dataset
577	Male	＜80	≥25 kg/m2	≥3	＜30g/L	＜3	Yes	Yes	No	No	No	Yes	No	Yes	No	No	General anesthesia	Open surgery	No	≥270 min	＜100 ml	No	No	≥90 %	No	No	No	＜0.05 ng/ml	＜10 mg/l	＜10 mg/l	＜3	＜1.2 mg/dL	＜20 mg/dL	No	No	No	Internal Dataset
578	Female	＜80	＜25 kg/m2	≥3	≥30g/L	＜3	Yes	Yes	No	No	No	Yes	Yes	Yes	No	Yes	General anesthesia	Laparoscopic surgery	Yes	≥270 min	＜100 ml	No	Yes	≥90 %	No	No	No	＜0.05 ng/ml	＜10 mg/l	＜10 mg/l	＜3	＜1.2 mg/dL	＜20 mg/dL	No	No	No	Internal Dataset
579	Male	＜80	＜25 kg/m2	≥3	≥30g/L	＜3	No	Yes	No	No	No	No	No	No	Yes	No	General anesthesia	Open surgery	No	≥270 min	≥100 ml	No	Yes	≥90 %	No	No	Yes	＜0.05 ng/ml	＜10 mg/l	＜10 mg/l	＜3	＜1.2 mg/dL	＜20 mg/dL	No	No	No	Internal Dataset
580	Male	＜80	＜25 kg/m2	＜3	≥30g/L	＜3	No	No	No	No	Yes	No	No	No	No	No	General anesthesia	Laparoscopic surgery	No	＜270 min	＜100 ml	No	No	＜90 %	No	Yes	Yes	＜0.05 ng/ml	＜10 mg/l	＜10 mg/l	＜3	＜1.2 mg/dL	＜20 mg/dL	No	No	No	Internal Dataset
581	Male	≥80	＜25 kg/m2	≥3	≥30g/L	＜3	No	No	No	No	No	Yes	No	No	No	No	General anesthesia	Open surgery	No	＜270 min	≥100 ml	No	Yes	＜90 %	No	Yes	No	＜0.05 ng/ml	＜10 mg/l	＜10 mg/l	＜3	＜1.2 mg/dL	＜20 mg/dL	No	No	No	Internal Dataset
582	Male	≥80	＜25 kg/m2	≥3	＜30g/L	＜3	No	Yes	No	No	No	No	No	No	No	No	General anesthesia	Open surgery	No	＜270 min	≥100 ml	Yes	No	≥90 %	No	No	No	＜0.05 ng/ml	＜10 mg/l	＜10 mg/l	＜3	≥1.2 mg/dL	≥20 mg/dL	No	Yes	No	Internal Dataset
583	Female	≥80	＜25 kg/m2	≥3	≥30g/L	＜3	No	No	No	No	Yes	No	No	No	No	No	General anesthesia	Open surgery	No	≥270 min	＜100 ml	No	No	≥90 %	No	Yes	No	＜0.05 ng/ml	＜10 mg/l	＜10 mg/l	＜3	≥1.2 mg/dL	≥20 mg/dL	Yes	No	No	Internal Dataset
584	Female	≥80	＜25 kg/m2	＜3	≥30g/L	＜3	No	No	No	No	No	No	No	No	No	No	General anesthesia	Laparoscopic surgery	No	＜270 min	＜100 ml	No	Yes	≥90 %	No	Yes	No	＜0.05 ng/ml	＜10 mg/l	＜10 mg/l	＜3	≥1.2 mg/dL	≥20 mg/dL	No	Yes	No	Internal Dataset
585	Male	≥80	＜25 kg/m2	＜3	≥30g/L	＜3	No	No	No	No	Yes	No	No	No	No	No	General anesthesia	Open surgery	No	＜270 min	＜100 ml	No	No	≥90 %	No	Yes	No	＜0.05 ng/ml	＜10 mg/l	≥10 mg/l	＜3	≥1.2 mg/dL	＜20 mg/dL	Yes	Yes	No	Internal Dataset
586	Male	≥80	≥25 kg/m2	＜3	≥30g/L	≥3	No	No	No	No	No	No	No	No	No	No	General anesthesia	Laparoscopic surgery	No	＜270 min	＜100 ml	No	Yes	≥90 %	No	Yes	No	＜0.05 ng/ml	＜10 mg/l	≥10 mg/l	＜3	＜1.2 mg/dL	≥20 mg/dL	No	No	No	Internal Dataset
587	Female	≥80	＜25 kg/m2	≥3	≥30g/L	≥3	Yes	Yes	No	No	No	No	No	No	No	No	General anesthesia	Laparoscopic surgery	No	＜270 min	＜100 ml	Yes	No	≥90 %	No	Yes	No	＜0.05 ng/ml	＜10 mg/l	≥10 mg/l	＜3	≥1.2 mg/dL	＜20 mg/dL	Yes	No	No	Internal Dataset
588	Female	＜80	＜25 kg/m2	＜3	≥30g/L	＜3	Yes	Yes	No	No	No	No	No	No	No	No	Regional anesthesia	Open surgery	No	＜270 min	＜100 ml	No	Yes	≥90 %	No	No	No	≥0.05 ng/ml	＜10 mg/l	＜10 mg/l	＜3	＜1.2 mg/dL	＜20 mg/dL	No	No	No	Internal Dataset
589	Female	＜80	＜25 kg/m2	＜3	≥30g/L	＜3	Yes	No	No	No	No	No	No	No	No	No	General anesthesia	Open surgery	Yes	＜270 min	＜100 ml	Yes	No	≥90 %	No	No	No	＜0.05 ng/ml	＜10 mg/l	≥10 mg/l	＜3	＜1.2 mg/dL	＜20 mg/dL	No	No	No	Internal Dataset
590	Female	＜80	＜25 kg/m2	≥3	＜30g/L	＜3	No	No	Yes	No	No	No	No	No	No	Yes	General anesthesia	Open surgery	Yes	＜270 min	＜100 ml	No	No	≥90 %	No	Yes	No	＜0.05 ng/ml	＜10 mg/l	＜10 mg/l	＜3	＜1.2 mg/dL	＜20 mg/dL	No	No	No	Internal Dataset
591	Male	＜80	＜25 kg/m2	＜3	≥30g/L	＜3	Yes	No	No	No	Yes	No	No	No	No	No	General anesthesia	Open surgery	No	＜270 min	≥100 ml	Yes	No	≥90 %	No	Yes	No	≥0.05 ng/ml	＜10 mg/l	＜10 mg/l	＜3	＜1.2 mg/dL	＜20 mg/dL	No	No	No	Internal Dataset
592	Female	＜80	＜25 kg/m2	＜3	≥30g/L	＜3	No	Yes	Yes	No	Yes	No	No	No	No	Yes	General anesthesia	Open surgery	Yes	＜270 min	≥100 ml	No	No	≥90 %	No	No	No	＜0.05 ng/ml	＜10 mg/l	＜10 mg/l	＜3	＜1.2 mg/dL	＜20 mg/dL	No	No	No	Internal Dataset
593	Male	＜80	＜25 kg/m2	＜3	≥30g/L	＜3	No	No	Yes	No	Yes	Yes	No	No	No	Yes	General anesthesia	Open surgery	Yes	＜270 min	＜100 ml	No	No	≥90 %	No	Yes	No	＜0.05 ng/ml	≥10 mg/l	＜10 mg/l	＜3	＜1.2 mg/dL	＜20 mg/dL	No	No	No	Internal Dataset
594	Female	＜80	＜25 kg/m2	＜3	≥30g/L	＜3	Yes	No	Yes	No	No	No	No	Yes	No	Yes	General anesthesia	Open surgery	No	＜270 min	＜100 ml	No	No	≥90 %	Yes	No	No	＜0.05 ng/ml	≥10 mg/l	＜10 mg/l	＜3	＜1.2 mg/dL	＜20 mg/dL	No	No	No	Internal Dataset
595	Male	≥80	＜25 kg/m2	＜3	≥30g/L	＜3	Yes	Yes	No	No	No	No	No	Yes	No	No	General anesthesia	Open surgery	Yes	＜270 min	＜100 ml	Yes	No	≥90 %	Yes	No	Yes	≥0.05 ng/ml	＜10 mg/l	＜10 mg/l	＜3	＜1.2 mg/dL	＜20 mg/dL	No	No	No	Internal Dataset
596	Female	≥80	＜25 kg/m2	＜3	≥30g/L	＜3	No	No	No	Yes	Yes	No	No	No	No	No	General anesthesia	Open surgery	No	＜270 min	＜100 ml	Yes	No	≥90 %	No	No	No	≥0.05 ng/ml	＜10 mg/l	＜10 mg/l	＜3	＜1.2 mg/dL	＜20 mg/dL	No	No	No	Internal Dataset
597	Male	＜80	＜25 kg/m2	＜3	＜30g/L	＜3	No	No	Yes	Yes	Yes	No	No	No	No	No	General anesthesia	Open surgery	No	＜270 min	＜100 ml	Yes	No	≥90 %	No	No	No	≥0.05 ng/ml	＜10 mg/l	＜10 mg/l	＜3	＜1.2 mg/dL	＜20 mg/dL	No	No	No	Internal Dataset
598	Male	＜80	＜25 kg/m2	＜3	≥30g/L	＜3	No	Yes	Yes	No	No	No	No	Yes	No	No	General anesthesia	Open surgery	No	≥270 min	＜100 ml	No	Yes	≥90 %	No	No	Yes	＜0.05 ng/ml	＜10 mg/l	＜10 mg/l	＜3	＜1.2 mg/dL	＜20 mg/dL	No	No	No	Internal Dataset
599	Male	＜80	＜25 kg/m2	＜3	≥30g/L	＜3	No	Yes	Yes	No	No	No	No	Yes	No	No	General anesthesia	Open surgery	No	＜270 min	＜100 ml	Yes	Yes	≥90 %	Yes	Yes	Yes	＜0.05 ng/ml	＜10 mg/l	＜10 mg/l	＜3	＜1.2 mg/dL	＜20 mg/dL	No	No	No	Internal Dataset
600	Female	＜80	＜25 kg/m2	≥3	≥30g/L	＜3	Yes	No	No	Yes	Yes	No	Yes	No	No	No	General anesthesia	Open surgery	No	＜270 min	＜100 ml	No	Yes	≥90 %	No	Yes	Yes	＜0.05 ng/ml	＜10 mg/l	＜10 mg/l	＜3	＜1.2 mg/dL	＜20 mg/dL	No	No	No	Internal Dataset
601	Male	≥80	≥25 kg/m2	≥3	≥30g/L	＜3	Yes	No	Yes	No	Yes	No	Yes	No	Yes	No	Regional anesthesia	Open surgery	No	＜270 min	＜100 ml	No	No	≥90 %	No	No	No	＜0.05 ng/ml	＜10 mg/l	＜10 mg/l	＜3	＜1.2 mg/dL	＜20 mg/dL	No	No	No	Internal Dataset
602	Male	≥80	＜25 kg/m2	≥3	≥30g/L	≥3	No	No	Yes	No	No	No	No	No	Yes	No	General anesthesia	Open surgery	No	≥270 min	＜100 ml	No	No	≥90 %	No	Yes	No	＜0.05 ng/ml	＜10 mg/l	＜10 mg/l	＜3	＜1.2 mg/dL	＜20 mg/dL	No	No	No	Internal Dataset
603	Female	≥80	＜25 kg/m2	＜3	≥30g/L	≥3	Yes	Yes	Yes	No	No	No	Yes	No	Yes	No	General anesthesia	Laparoscopic surgery	Yes	＜270 min	＜100 ml	No	No	≥90 %	No	No	No	＜0.05 ng/ml	＜10 mg/l	＜10 mg/l	＜3	＜1.2 mg/dL	＜20 mg/dL	No	No	No	Internal Dataset
604	Male	≥80	＜25 kg/m2	≥3	≥30g/L	＜3	Yes	No	No	No	No	No	No	No	No	No	General anesthesia	Laparoscopic surgery	Yes	＜270 min	＜100 ml	No	No	≥90 %	No	No	No	＜0.05 ng/ml	＜10 mg/l	＜10 mg/l	＜3	＜1.2 mg/dL	＜20 mg/dL	No	No	No	Internal Dataset
605	Male	≥80	≥25 kg/m2	＜3	≥30g/L	≥3	No	No	Yes	No	No	No	No	No	No	No	General anesthesia	Open surgery	No	＜270 min	≥100 ml	No	Yes	≥90 %	No	No	No	＜0.05 ng/ml	＜10 mg/l	＜10 mg/l	＜3	＜1.2 mg/dL	＜20 mg/dL	No	No	No	Internal Dataset
606	Male	≥80	＜25 kg/m2	＜3	≥30g/L	＜3	No	Yes	Yes	No	No	No	No	No	No	No	General anesthesia	Open surgery	No	＜270 min	≥100 ml	No	No	≥90 %	No	No	No	＜0.05 ng/ml	＜10 mg/l	＜10 mg/l	＜3	＜1.2 mg/dL	＜20 mg/dL	No	No	No	Internal Dataset
607	Male	＜80	≥25 kg/m2	＜3	＜30g/L	＜3	Yes	No	Yes	No	Yes	No	No	No	No	No	General anesthesia	Open surgery	Yes	≥270 min	＜100 ml	No	No	≥90 %	No	Yes	No	＜0.05 ng/ml	＜10 mg/l	≥10 mg/l	＜3	＜1.2 mg/dL	＜20 mg/dL	No	No	No	Internal Dataset
608	Male	＜80	≥25 kg/m2	＜3	≥30g/L	＜3	No	Yes	Yes	No	No	No	No	No	No	Yes	General anesthesia	Open surgery	No	＜270 min	≥100 ml	No	Yes	≥90 %	No	Yes	No	＜0.05 ng/ml	＜10 mg/l	≥10 mg/l	＜3	＜1.2 mg/dL	＜20 mg/dL	No	No	No	Internal Dataset
609	Female	＜80	＜25 kg/m2	≥3	≥30g/L	＜3	Yes	Yes	No	No	Yes	No	No	No	No	Yes	General anesthesia	Open surgery	No	＜270 min	＜100 ml	No	No	≥90 %	No	No	No	≥0.05 ng/ml	＜10 mg/l	＜10 mg/l	＜3	＜1.2 mg/dL	＜20 mg/dL	No	No	No	Internal Dataset
610	Male	＜80	＜25 kg/m2	≥3	＜30g/L	＜3	No	No	Yes	No	No	No	No	No	No	Yes	General anesthesia	Open surgery	No	＜270 min	＜100 ml	No	No	≥90 %	No	No	No	≥0.05 ng/ml	＜10 mg/l	＜10 mg/l	＜3	＜1.2 mg/dL	＜20 mg/dL	No	No	No	Internal Dataset
611	Male	＜80	＜25 kg/m2	≥3	＜30g/L	＜3	No	No	No	No	Yes	No	No	No	No	No	General anesthesia	Open surgery	No	＜270 min	≥100 ml	No	No	＜90 %	No	Yes	No	＜0.05 ng/ml	＜10 mg/l	＜10 mg/l	＜3	＜1.2 mg/dL	＜20 mg/dL	No	No	No	Internal Dataset
612	Male	＜80	＜25 kg/m2	＜3	≥30g/L	＜3	No	No	No	No	No	No	No	No	No	No	General anesthesia	Open surgery	No	＜270 min	≥100 ml	No	No	≥90 %	No	No	No	≥0.05 ng/ml	＜10 mg/l	＜10 mg/l	＜3	＜1.2 mg/dL	＜20 mg/dL	No	No	No	Internal Dataset
613	Male	＜80	＜25 kg/m2	＜3	≥30g/L	＜3	Yes	No	No	No	Yes	No	No	Yes	No	No	General anesthesia	Open surgery	No	＜270 min	≥100 ml	No	No	≥90 %	No	No	No	＜0.05 ng/ml	＜10 mg/l	≥10 mg/l	＜3	＜1.2 mg/dL	＜20 mg/dL	No	No	No	Internal Dataset
614	Male	＜80	＜25 kg/m2	＜3	≥30g/L	＜3	No	No	No	No	Yes	Yes	No	No	No	No	General anesthesia	Open surgery	Yes	＜270 min	＜100 ml	No	No	≥90 %	No	No	No	≥0.05 ng/ml	≥10 mg/l	＜10 mg/l	＜3	＜1.2 mg/dL	＜20 mg/dL	Yes	Yes	No	Internal Dataset
615	Male	＜80	＜25 kg/m2	＜3	≥30g/L	＜3	Yes	No	No	No	No	Yes	Yes	Yes	No	No	Regional anesthesia	Laparoscopic surgery	No	＜270 min	＜100 ml	No	No	≥90 %	No	No	No	≥0.05 ng/ml	＜10 mg/l	≥10 mg/l	≥3	＜1.2 mg/dL	≥20 mg/dL	No	Yes	No	Internal Dataset
616	Female	＜80	≥25 kg/m2	＜3	≥30g/L	＜3	No	No	No	No	Yes	No	No	Yes	No	No	General anesthesia	Open surgery	No	＜270 min	≥100 ml	No	No	≥90 %	No	No	No	≥0.05 ng/ml	＜10 mg/l	＜10 mg/l	＜3	＜1.2 mg/dL	＜20 mg/dL	No	No	No	Internal Dataset
617	Female	＜80	＜25 kg/m2	≥3	≥30g/L	＜3	No	No	No	No	No	No	No	No	No	No	General anesthesia	Open surgery	No	≥270 min	≥100 ml	No	No	≥90 %	No	No	Yes	≥0.05 ng/ml	＜10 mg/l	＜10 mg/l	＜3	≥1.2 mg/dL	＜20 mg/dL	Yes	Yes	No	Internal Dataset
618	Female	＜80	＜25 kg/m2	＜3	≥30g/L	＜3	Yes	Yes	No	No	No	No	No	No	No	No	General anesthesia	Open surgery	Yes	≥270 min	≥100 ml	No	No	≥90 %	No	No	No	＜0.05 ng/ml	≥10 mg/l	＜10 mg/l	＜3	＜1.2 mg/dL	≥20 mg/dL	Yes	No	No	Internal Dataset
619	Male	＜80	＜25 kg/m2	≥3	＜30g/L	＜3	Yes	No	No	No	No	No	No	No	No	No	General anesthesia	Laparoscopic surgery	Yes	≥270 min	＜100 ml	Yes	No	≥90 %	No	No	Yes	≥0.05 ng/ml	＜10 mg/l	＜10 mg/l	＜3	＜1.2 mg/dL	＜20 mg/dL	No	No	No	Internal Dataset
620	Male	≥80	＜25 kg/m2	＜3	≥30g/L	＜3	No	Yes	No	No	Yes	No	No	No	No	Yes	General anesthesia	Open surgery	No	＜270 min	＜100 ml	No	No	≥90 %	No	No	No	≥0.05 ng/ml	＜10 mg/l	＜10 mg/l	＜3	＜1.2 mg/dL	＜20 mg/dL	No	No	No	Internal Dataset
621	Male	≥80	＜25 kg/m2	＜3	≥30g/L	＜3	Yes	Yes	No	No	No	No	No	Yes	No	No	General anesthesia	Open surgery	No	≥270 min	＜100 ml	No	Yes	≥90 %	No	No	Yes	＜0.05 ng/ml	＜10 mg/l	＜10 mg/l	＜3	＜1.2 mg/dL	＜20 mg/dL	No	No	No	Internal Dataset
622	Male	≥80	＜25 kg/m2	＜3	＜30g/L	＜3	No	No	No	No	No	No	No	Yes	No	No	General anesthesia	Laparoscopic surgery	No	＜270 min	＜100 ml	Yes	No	≥90 %	No	Yes	Yes	≥0.05 ng/ml	＜10 mg/l	＜10 mg/l	＜3	≥1.2 mg/dL	＜20 mg/dL	No	No	No	Internal Dataset
623	Male	≥80	＜25 kg/m2	＜3	≥30g/L	＜3	No	No	No	No	No	Yes	No	Yes	No	No	General anesthesia	Open surgery	No	≥270 min	＜100 ml	No	Yes	＜90 %	No	No	No	＜0.05 ng/ml	＜10 mg/l	＜10 mg/l	＜3	≥1.2 mg/dL	＜20 mg/dL	No	No	No	Internal Dataset
624	Female	≥80	＜25 kg/m2	＜3	＜30g/L	＜3	No	No	No	No	No	No	Yes	No	No	Yes	General anesthesia	Laparoscopic surgery	No	＜270 min	＜100 ml	Yes	Yes	≥90 %	No	No	Yes	≥0.05 ng/ml	＜10 mg/l	＜10 mg/l	＜3	＜1.2 mg/dL	＜20 mg/dL	No	No	No	Internal Dataset
625	Male	＜80	＜25 kg/m2	≥3	≥30g/L	＜3	Yes	No	No	Yes	No	Yes	Yes	No	No	Yes	General anesthesia	Open surgery	No	＜270 min	≥100 ml	Yes	Yes	≥90 %	No	Yes	No	≥0.05 ng/ml	＜10 mg/l	＜10 mg/l	＜3	＜1.2 mg/dL	＜20 mg/dL	No	No	No	Internal Dataset
626	Male	＜80	＜25 kg/m2	≥3	≥30g/L	＜3	No	No	No	No	Yes	No	No	No	No	No	General anesthesia	Open surgery	No	＜270 min	＜100 ml	No	No	≥90 %	No	No	No	≥0.05 ng/ml	＜10 mg/l	＜10 mg/l	＜3	＜1.2 mg/dL	＜20 mg/dL	No	No	No	Internal Dataset
627	Male	＜80	＜25 kg/m2	≥3	≥30g/L	＜3	No	Yes	Yes	No	Yes	No	No	No	No	No	General anesthesia	Open surgery	No	＜270 min	＜100 ml	No	No	≥90 %	Yes	Yes	Yes	＜0.05 ng/ml	＜10 mg/l	＜10 mg/l	≥3	＜1.2 mg/dL	＜20 mg/dL	No	No	No	Internal Dataset
628	Female	＜80	＜25 kg/m2	＜3	≥30g/L	＜3	No	Yes	No	No	No	No	No	No	No	No	General anesthesia	Open surgery	No	＜270 min	≥100 ml	Yes	Yes	≥90 %	No	Yes	Yes	＜0.05 ng/ml	＜10 mg/l	＜10 mg/l	＜3	≥1.2 mg/dL	＜20 mg/dL	No	No	No	Internal Dataset
629	Male	＜80	＜25 kg/m2	≥3	≥30g/L	＜3	No	No	No	No	No	No	No	No	No	No	General anesthesia	Open surgery	Yes	＜270 min	＜100 ml	Yes	No	≥90 %	Yes	No	No	＜0.05 ng/ml	＜10 mg/l	＜10 mg/l	＜3	＜1.2 mg/dL	＜20 mg/dL	No	No	No	Internal Dataset
630	Male	＜80	＜25 kg/m2	≥3	≥30g/L	≥3	No	Yes	No	Yes	Yes	No	No	No	No	No	General anesthesia	Open surgery	No	＜270 min	＜100 ml	No	Yes	≥90 %	Yes	No	No	≥0.05 ng/ml	≥10 mg/l	＜10 mg/l	＜3	＜1.2 mg/dL	＜20 mg/dL	No	No	No	Internal Dataset
631	Male	＜80	＜25 kg/m2	≥3	≥30g/L	≥3	No	No	No	Yes	No	Yes	No	No	No	No	General anesthesia	Open surgery	No	＜270 min	≥100 ml	No	Yes	≥90 %	No	No	No	＜0.05 ng/ml	＜10 mg/l	＜10 mg/l	＜3	＜1.2 mg/dL	＜20 mg/dL	No	No	No	Internal Dataset
632	Male	≥80	＜25 kg/m2	＜3	≥30g/L	＜3	No	Yes	No	No	Yes	No	No	Yes	Yes	No	General anesthesia	Open surgery	No	＜270 min	＜100 ml	No	No	≥90 %	Yes	Yes	No	＜0.05 ng/ml	≥10 mg/l	＜10 mg/l	＜3	＜1.2 mg/dL	＜20 mg/dL	No	No	No	Internal Dataset
633	Female	＜80	＜25 kg/m2	＜3	≥30g/L	≥3	No	No	Yes	No	No	Yes	No	Yes	No	No	General anesthesia	Open surgery	Yes	＜270 min	≥100 ml	No	No	≥90 %	No	Yes	No	＜0.05 ng/ml	≥10 mg/l	≥10 mg/l	＜3	＜1.2 mg/dL	＜20 mg/dL	No	No	No	Internal Dataset
634	Female	＜80	＜25 kg/m2	＜3	＜30g/L	＜3	No	Yes	No	No	Yes	No	No	No	Yes	No	General anesthesia	Laparoscopic surgery	Yes	＜270 min	＜100 ml	No	No	≥90 %	No	Yes	No	＜0.05 ng/ml	≥10 mg/l	≥10 mg/l	＜3	＜1.2 mg/dL	＜20 mg/dL	No	No	No	Internal Dataset
635	Male	＜80	＜25 kg/m2	＜3	＜30g/L	≥3	No	No	No	No	No	No	No	Yes	No	No	General anesthesia	Open surgery	No	≥270 min	＜100 ml	No	No	≥90 %	No	No	No	＜0.05 ng/ml	＜10 mg/l	≥10 mg/l	＜3	＜1.2 mg/dL	＜20 mg/dL	No	No	No	Internal Dataset
636	Male	≥80	＜25 kg/m2	＜3	≥30g/L	≥3	Yes	Yes	No	No	No	No	No	Yes	No	Yes	General anesthesia	Laparoscopic surgery	No	≥270 min	＜100 ml	No	No	≥90 %	No	No	No	＜0.05 ng/ml	≥10 mg/l	＜10 mg/l	＜3	＜1.2 mg/dL	＜20 mg/dL	No	No	No	Internal Dataset
637	Male	≥80	＜25 kg/m2	≥3	＜30g/L	＜3	Yes	No	No	No	Yes	No	No	No	No	No	General anesthesia	Laparoscopic surgery	No	≥270 min	≥100 ml	No	No	≥90 %	No	Yes	No	＜0.05 ng/ml	≥10 mg/l	＜10 mg/l	＜3	＜1.2 mg/dL	＜20 mg/dL	Yes	No	No	Internal Dataset
638	Female	≥80	＜25 kg/m2	≥3	≥30g/L	≥3	No	No	No	No	No	No	No	No	No	No	General anesthesia	Laparoscopic surgery	No	＜270 min	＜100 ml	No	No	≥90 %	No	No	No	＜0.05 ng/ml	＜10 mg/l	≥10 mg/l	＜3	＜1.2 mg/dL	＜20 mg/dL	Yes	Yes	No	Internal Dataset
639	Female	≥80	≥25 kg/m2	＜3	≥30g/L	≥3	Yes	No	No	No	No	No	No	No	No	Yes	General anesthesia	Open surgery	Yes	＜270 min	≥100 ml	No	No	≥90 %	No	Yes	No	＜0.05 ng/ml	＜10 mg/l	＜10 mg/l	＜3	≥1.2 mg/dL	≥20 mg/dL	No	No	No	Internal Dataset
640	Female	≥80	＜25 kg/m2	≥3	≥30g/L	＜3	No	No	No	No	No	No	No	No	No	Yes	General anesthesia	Open surgery	Yes	＜270 min	＜100 ml	No	No	＜90 %	No	No	No	＜0.05 ng/ml	＜10 mg/l	＜10 mg/l	＜3	≥1.2 mg/dL	＜20 mg/dL	No	No	No	Internal Dataset
641	Male	≥80	＜25 kg/m2	≥3	≥30g/L	≥3	No	No	No	No	No	No	Yes	No	No	Yes	General anesthesia	Open surgery	No	≥270 min	＜100 ml	No	Yes	≥90 %	No	No	No	≥0.05 ng/ml	＜10 mg/l	＜10 mg/l	＜3	＜1.2 mg/dL	≥20 mg/dL	No	No	No	Internal Dataset
642	Male	＜80	＜25 kg/m2	＜3	≥30g/L	≥3	Yes	Yes	No	No	No	No	No	No	No	No	General anesthesia	Open surgery	No	≥270 min	＜100 ml	No	Yes	≥90 %	No	Yes	No	≥0.05 ng/ml	＜10 mg/l	＜10 mg/l	≥3	≥1.2 mg/dL	＜20 mg/dL	No	No	No	Internal Dataset
643	Female	＜80	＜25 kg/m2	≥3	≥30g/L	＜3	No	Yes	No	No	No	Yes	No	No	No	Yes	General anesthesia	Open surgery	No	≥270 min	＜100 ml	No	No	≥90 %	No	No	No	＜0.05 ng/ml	＜10 mg/l	＜10 mg/l	＜3	≥1.2 mg/dL	＜20 mg/dL	No	No	No	Internal Dataset
644	Male	＜80	＜25 kg/m2	≥3	≥30g/L	＜3	No	Yes	Yes	No	No	Yes	Yes	No	No	Yes	General anesthesia	Open surgery	No	≥270 min	＜100 ml	No	Yes	≥90 %	No	No	No	＜0.05 ng/ml	＜10 mg/l	＜10 mg/l	＜3	≥1.2 mg/dL	＜20 mg/dL	No	No	No	Internal Dataset
645	Female	＜80	＜25 kg/m2	≥3	≥30g/L	＜3	No	No	No	No	Yes	No	No	No	No	No	General anesthesia	Open surgery	No	＜270 min	＜100 ml	No	Yes	≥90 %	No	Yes	No	＜0.05 ng/ml	＜10 mg/l	＜10 mg/l	＜3	＜1.2 mg/dL	＜20 mg/dL	No	No	No	Internal Dataset
646	Female	＜80	≥25 kg/m2	＜3	≥30g/L	＜3	No	No	No	Yes	No	No	Yes	Yes	No	No	General anesthesia	Open surgery	No	＜270 min	＜100 ml	No	Yes	≥90 %	No	No	No	＜0.05 ng/ml	＜10 mg/l	＜10 mg/l	≥3	≥1.2 mg/dL	＜20 mg/dL	No	No	No	Internal Dataset
647	Female	＜80	＜25 kg/m2	＜3	＜30g/L	＜3	No	Yes	No	No	Yes	Yes	No	Yes	No	No	General anesthesia	Open surgery	No	＜270 min	＜100 ml	No	No	≥90 %	No	No	No	＜0.05 ng/ml	＜10 mg/l	＜10 mg/l	＜3	＜1.2 mg/dL	＜20 mg/dL	No	No	No	Internal Dataset
648	Male	＜80	＜25 kg/m2	＜3	≥30g/L	＜3	No	Yes	No	No	Yes	Yes	No	No	No	No	Regional anesthesia	Laparoscopic surgery	No	＜270 min	≥100 ml	No	Yes	≥90 %	No	Yes	Yes	＜0.05 ng/ml	＜10 mg/l	＜10 mg/l	＜3	＜1.2 mg/dL	＜20 mg/dL	No	No	No	Internal Dataset
649	Female	＜80	＜25 kg/m2	＜3	＜30g/L	＜3	No	No	No	Yes	No	No	No	No	No	No	General anesthesia	Open surgery	No	＜270 min	≥100 ml	No	Yes	≥90 %	No	Yes	Yes	＜0.05 ng/ml	＜10 mg/l	＜10 mg/l	＜3	＜1.2 mg/dL	＜20 mg/dL	No	No	No	Internal Dataset
650	Male	＜80	≥25 kg/m2	＜3	≥30g/L	≥3	No	Yes	No	No	No	No	Yes	No	No	No	General anesthesia	Laparoscopic surgery	Yes	＜270 min	≥100 ml	No	No	≥90 %	No	Yes	Yes	＜0.05 ng/ml	＜10 mg/l	＜10 mg/l	＜3	＜1.2 mg/dL	＜20 mg/dL	No	No	No	Internal Dataset
651	Female	＜80	＜25 kg/m2	≥3	＜30g/L	＜3	Yes	No	No	Yes	No	No	Yes	No	Yes	No	General anesthesia	Open surgery	No	＜270 min	＜100 ml	No	Yes	≥90 %	No	Yes	Yes	＜0.05 ng/ml	＜10 mg/l	＜10 mg/l	＜3	＜1.2 mg/dL	＜20 mg/dL	No	No	No	Internal Dataset
652	Male	＜80	＜25 kg/m2	≥3	≥30g/L	≥3	No	No	No	No	No	No	Yes	No	No	No	General anesthesia	Laparoscopic surgery	Yes	＜270 min	＜100 ml	No	No	≥90 %	No	No	No	＜0.05 ng/ml	＜10 mg/l	＜10 mg/l	＜3	＜1.2 mg/dL	＜20 mg/dL	No	No	No	Internal Dataset
653	Male	＜80	＜25 kg/m2	≥3	≥30g/L	＜3	Yes	No	No	No	No	No	No	No	No	No	General anesthesia	Open surgery	No	＜270 min	＜100 ml	Yes	No	≥90 %	Yes	No	No	＜0.05 ng/ml	＜10 mg/l	＜10 mg/l	＜3	＜1.2 mg/dL	＜20 mg/dL	No	No	No	Internal Dataset
654	Male	＜80	＜25 kg/m2	＜3	≥30g/L	＜3	No	No	No	No	No	No	No	No	No	No	Regional anesthesia	Open surgery	No	＜270 min	＜100 ml	No	No	≥90 %	Yes	No	No	＜0.05 ng/ml	＜10 mg/l	＜10 mg/l	＜3	＜1.2 mg/dL	＜20 mg/dL	No	No	No	Internal Dataset
655	Female	＜80	＜25 kg/m2	＜3	≥30g/L	＜3	No	No	No	No	Yes	No	No	No	Yes	Yes	General anesthesia	Open surgery	No	＜270 min	＜100 ml	Yes	No	＜90 %	No	No	No	＜0.05 ng/ml	＜10 mg/l	＜10 mg/l	＜3	＜1.2 mg/dL	＜20 mg/dL	No	No	No	Internal Dataset
656	Female	＜80	＜25 kg/m2	＜3	≥30g/L	＜3	Yes	No	No	No	No	No	No	No	No	No	General anesthesia	Laparoscopic surgery	No	＜270 min	＜100 ml	Yes	No	≥90 %	No	No	No	＜0.05 ng/ml	＜10 mg/l	＜10 mg/l	＜3	＜1.2 mg/dL	＜20 mg/dL	No	No	No	Internal Dataset
657	Male	≥80	＜25 kg/m2	≥3	≥30g/L	＜3	No	No	No	No	No	Yes	No	No	Yes	No	General anesthesia	Open surgery	No	＜270 min	≥100 ml	Yes	No	＜90 %	No	No	No	＜0.05 ng/ml	＜10 mg/l	＜10 mg/l	＜3	＜1.2 mg/dL	＜20 mg/dL	Yes	No	No	Internal Dataset
658	Female	≥80	＜25 kg/m2	≥3	≥30g/L	≥3	Yes	No	No	No	No	No	No	No	Yes	Yes	General anesthesia	Open surgery	Yes	≥270 min	≥100 ml	No	No	≥90 %	No	No	No	＜0.05 ng/ml	≥10 mg/l	≥10 mg/l	＜3	＜1.2 mg/dL	＜20 mg/dL	No	Yes	No	Internal Dataset
659	Female	≥80	＜25 kg/m2	＜3	≥30g/L	＜3	No	No	No	No	No	Yes	No	No	No	No	General anesthesia	Open surgery	Yes	≥270 min	＜100 ml	Yes	Yes	≥90 %	No	No	No	≥0.05 ng/ml	＜10 mg/l	＜10 mg/l	＜3	＜1.2 mg/dL	＜20 mg/dL	No	No	No	Internal Dataset
660	Male	≥80	＜25 kg/m2	＜3	≥30g/L	＜3	Yes	No	No	No	No	No	No	No	No	No	General anesthesia	Open surgery	Yes	≥270 min	≥100 ml	No	Yes	≥90 %	No	No	No	＜0.05 ng/ml	＜10 mg/l	≥10 mg/l	＜3	＜1.2 mg/dL	＜20 mg/dL	No	Yes	No	Internal Dataset
661	Female	≥80	＜25 kg/m2	≥3	≥30g/L	＜3	Yes	Yes	No	No	No	No	No	No	No	Yes	General anesthesia	Open surgery	No	＜270 min	＜100 ml	No	Yes	≥90 %	No	No	No	≥0.05 ng/ml	≥10 mg/l	＜10 mg/l	≥3	≥1.2 mg/dL	＜20 mg/dL	No	No	No	Internal Dataset
662	Male	≥80	＜25 kg/m2	≥3	≥30g/L	＜3	No	Yes	No	No	No	No	No	No	No	No	General anesthesia	Open surgery	No	＜270 min	＜100 ml	Yes	No	≥90 %	No	No	No	≥0.05 ng/ml	≥10 mg/l	＜10 mg/l	＜3	＜1.2 mg/dL	≥20 mg/dL	No	Yes	No	Internal Dataset
663	Male	＜80	＜25 kg/m2	≥3	≥30g/L	＜3	No	No	No	No	Yes	Yes	No	No	No	Yes	General anesthesia	Open surgery	No	＜270 min	≥100 ml	Yes	No	≥90 %	No	No	No	＜0.05 ng/ml	＜10 mg/l	＜10 mg/l	≥3	≥1.2 mg/dL	＜20 mg/dL	No	Yes	No	Internal Dataset
664	Male	≥80	＜25 kg/m2	＜3	≥30g/L	＜3	No	No	No	No	No	No	No	No	No	No	General anesthesia	Open surgery	No	＜270 min	≥100 ml	No	No	≥90 %	No	No	No	＜0.05 ng/ml	＜10 mg/l	＜10 mg/l	＜3	＜1.2 mg/dL	＜20 mg/dL	No	No	No	Internal Dataset
665	Male	＜80	＜25 kg/m2	＜3	≥30g/L	＜3	No	No	No	No	No	No	Yes	No	No	No	General anesthesia	Open surgery	No	＜270 min	＜100 ml	No	No	≥90 %	No	No	No	＜0.05 ng/ml	≥10 mg/l	＜10 mg/l	＜3	＜1.2 mg/dL	≥20 mg/dL	No	No	No	Internal Dataset
666	Female	≥80	＜25 kg/m2	＜3	≥30g/L	＜3	No	No	No	No	No	Yes	No	No	No	No	General anesthesia	Open surgery	No	＜270 min	≥100 ml	No	No	≥90 %	No	Yes	No	＜0.05 ng/ml	≥10 mg/l	＜10 mg/l	＜3	＜1.2 mg/dL	≥20 mg/dL	No	No	No	Internal Dataset
667	Male	＜80	＜25 kg/m2	＜3	≥30g/L	＜3	No	No	Yes	No	No	Yes	Yes	No	No	No	General anesthesia	Open surgery	No	＜270 min	＜100 ml	No	No	≥90 %	No	No	Yes	＜0.05 ng/ml	＜10 mg/l	＜10 mg/l	＜3	＜1.2 mg/dL	＜20 mg/dL	Yes	No	No	Internal Dataset
668	Female	＜80	＜25 kg/m2	＜3	≥30g/L	＜3	No	Yes	Yes	No	No	No	No	No	No	No	General anesthesia	Laparoscopic surgery	No	＜270 min	≥100 ml	No	No	≥90 %	No	No	No	＜0.05 ng/ml	＜10 mg/l	＜10 mg/l	＜3	＜1.2 mg/dL	≥20 mg/dL	Yes	Yes	No	Internal Dataset
669	Female	＜80	＜25 kg/m2	＜3	≥30g/L	＜3	Yes	Yes	No	No	Yes	Yes	Yes	Yes	No	No	General anesthesia	Laparoscopic surgery	Yes	＜270 min	＜100 ml	No	Yes	≥90 %	No	No	Yes	＜0.05 ng/ml	＜10 mg/l	＜10 mg/l	＜3	＜1.2 mg/dL	＜20 mg/dL	No	No	No	Internal Dataset
670	Female	＜80	＜25 kg/m2	＜3	≥30g/L	≥3	Yes	Yes	Yes	No	No	No	No	No	No	No	General anesthesia	Open surgery	No	≥270 min	≥100 ml	No	Yes	≥90 %	No	Yes	Yes	＜0.05 ng/ml	＜10 mg/l	＜10 mg/l	＜3	＜1.2 mg/dL	＜20 mg/dL	No	No	No	Internal Dataset
671	Male	≥80	＜25 kg/m2	≥3	≥30g/L	＜3	No	No	Yes	No	No	No	Yes	Yes	No	No	General anesthesia	Open surgery	Yes	≥270 min	＜100 ml	No	No	≥90 %	No	No	No	＜0.05 ng/ml	＜10 mg/l	＜10 mg/l	＜3	＜1.2 mg/dL	＜20 mg/dL	No	No	No	Internal Dataset
672	Male	≥80	≥25 kg/m2	＜3	≥30g/L	＜3	No	No	No	No	Yes	Yes	No	No	No	No	General anesthesia	Laparoscopic surgery	Yes	＜270 min	＜100 ml	No	No	≥90 %	No	Yes	No	＜0.05 ng/ml	＜10 mg/l	＜10 mg/l	＜3	＜1.2 mg/dL	＜20 mg/dL	No	No	No	Internal Dataset
673	Male	≥80	＜25 kg/m2	≥3	≥30g/L	＜3	No	No	No	No	No	No	Yes	No	No	No	Regional anesthesia	Laparoscopic surgery	No	＜270 min	＜100 ml	No	Yes	≥90 %	No	Yes	Yes	＜0.05 ng/ml	＜10 mg/l	＜10 mg/l	＜3	＜1.2 mg/dL	＜20 mg/dL	No	No	No	Internal Dataset
674	Male	＜80	＜25 kg/m2	＜3	≥30g/L	≥3	No	No	No	No	Yes	Yes	No	Yes	No	No	General anesthesia	Open surgery	No	≥270 min	＜100 ml	No	No	≥90 %	No	No	No	＜0.05 ng/ml	＜10 mg/l	＜10 mg/l	＜3	＜1.2 mg/dL	＜20 mg/dL	No	No	No	Internal Dataset
675	Female	＜80	＜25 kg/m2	＜3	≥30g/L	≥3	Yes	No	No	No	Yes	No	No	Yes	No	No	General anesthesia	Open surgery	No	≥270 min	＜100 ml	No	Yes	≥90 %	No	No	No	＜0.05 ng/ml	＜10 mg/l	＜10 mg/l	＜3	＜1.2 mg/dL	＜20 mg/dL	No	No	No	Internal Dataset
676	Female	≥80	≥25 kg/m2	≥3	≥30g/L	＜3	No	No	Yes	No	No	No	Yes	No	No	No	General anesthesia	Open surgery	No	＜270 min	＜100 ml	No	No	≥90 %	No	No	No	≥0.05 ng/ml	＜10 mg/l	＜10 mg/l	＜3	＜1.2 mg/dL	＜20 mg/dL	No	No	No	Internal Dataset
677	Male	≥80	＜25 kg/m2	≥3	≥30g/L	≥3	No	No	No	No	No	No	No	No	No	No	General anesthesia	Open surgery	No	＜270 min	＜100 ml	No	No	≥90 %	No	No	No	＜0.05 ng/ml	＜10 mg/l	＜10 mg/l	＜3	＜1.2 mg/dL	＜20 mg/dL	No	No	No	Internal Dataset
678	Male	≥80	＜25 kg/m2	＜3	≥30g/L	＜3	Yes	No	Yes	No	No	No	Yes	Yes	No	No	General anesthesia	Open surgery	No	＜270 min	＜100 ml	No	No	＜90 %	No	No	No	＜0.05 ng/ml	＜10 mg/l	≥10 mg/l	＜3	＜1.2 mg/dL	＜20 mg/dL	No	No	No	Internal Dataset
679	Male	≥80	＜25 kg/m2	＜3	≥30g/L	＜3	Yes	No	No	No	No	No	No	Yes	No	No	General anesthesia	Open surgery	No	＜270 min	＜100 ml	No	No	≥90 %	No	No	No	≥0.05 ng/ml	≥10 mg/l	＜10 mg/l	≥3	＜1.2 mg/dL	＜20 mg/dL	No	No	No	Internal Dataset
680	Male	≥80	＜25 kg/m2	≥3	≥30g/L	＜3	No	Yes	No	No	No	Yes	No	No	No	Yes	General anesthesia	Open surgery	No	≥270 min	＜100 ml	Yes	No	＜90 %	No	No	No	＜0.05 ng/ml	＜10 mg/l	＜10 mg/l	＜3	＜1.2 mg/dL	＜20 mg/dL	No	No	No	Internal Dataset
681	Female	≥80	＜25 kg/m2	＜3	≥30g/L	＜3	No	No	No	No	Yes	No	Yes	No	No	No	General anesthesia	Open surgery	Yes	＜270 min	≥100 ml	No	No	＜90 %	No	No	No	＜0.05 ng/ml	＜10 mg/l	≥10 mg/l	≥3	＜1.2 mg/dL	＜20 mg/dL	No	No	No	Internal Dataset
682	Male	＜80	＜25 kg/m2	＜3	＜30g/L	＜3	No	No	No	Yes	Yes	Yes	No	No	No	No	General anesthesia	Open surgery	No	＜270 min	≥100 ml	No	No	≥90 %	No	No	No	≥0.05 ng/ml	≥10 mg/l	＜10 mg/l	＜3	＜1.2 mg/dL	＜20 mg/dL	No	No	No	Internal Dataset
683	Female	＜80	＜25 kg/m2	＜3	≥30g/L	＜3	Yes	No	No	No	No	No	No	Yes	No	No	General anesthesia	Laparoscopic surgery	No	＜270 min	≥100 ml	Yes	No	≥90 %	No	No	No	＜0.05 ng/ml	≥10 mg/l	＜10 mg/l	＜3	＜1.2 mg/dL	＜20 mg/dL	No	No	No	Internal Dataset
684	Male	＜80	＜25 kg/m2	＜3	≥30g/L	＜3	No	No	No	No	Yes	No	No	Yes	No	Yes	General anesthesia	Laparoscopic surgery	Yes	＜270 min	＜100 ml	Yes	No	≥90 %	No	No	No	≥0.05 ng/ml	≥10 mg/l	≥10 mg/l	＜3	＜1.2 mg/dL	＜20 mg/dL	No	No	No	Internal Dataset
685	Female	＜80	＜25 kg/m2	＜3	≥30g/L	＜3	No	No	No	Yes	No	No	No	No	No	No	General anesthesia	Open surgery	No	＜270 min	≥100 ml	No	No	≥90 %	No	No	No	＜0.05 ng/ml	＜10 mg/l	≥10 mg/l	＜3	＜1.2 mg/dL	＜20 mg/dL	No	No	No	Internal Dataset
686	Male	＜80	＜25 kg/m2	≥3	≥30g/L	≥3	No	No	No	No	No	No	Yes	No	No	No	General anesthesia	Open surgery	Yes	＜270 min	＜100 ml	No	Yes	≥90 %	No	No	No	＜0.05 ng/ml	＜10 mg/l	＜10 mg/l	＜3	＜1.2 mg/dL	＜20 mg/dL	No	No	No	Internal Dataset
687	Male	＜80	≥25 kg/m2	＜3	≥30g/L	＜3	No	No	No	Yes	Yes	No	No	No	No	No	General anesthesia	Laparoscopic surgery	No	＜270 min	≥100 ml	No	Yes	≥90 %	No	No	No	＜0.05 ng/ml	＜10 mg/l	＜10 mg/l	＜3	＜1.2 mg/dL	＜20 mg/dL	No	No	No	Internal Dataset
688	Male	＜80	＜25 kg/m2	＜3	≥30g/L	＜3	Yes	Yes	No	No	No	No	No	No	No	No	General anesthesia	Laparoscopic surgery	No	＜270 min	＜100 ml	No	No	≥90 %	Yes	No	No	＜0.05 ng/ml	＜10 mg/l	＜10 mg/l	＜3	＜1.2 mg/dL	＜20 mg/dL	Yes	No	No	Internal Dataset
689	Male	＜80	＜25 kg/m2	＜3	＜30g/L	≥3	No	No	No	No	No	No	No	No	No	Yes	General anesthesia	Open surgery	No	＜270 min	＜100 ml	No	Yes	≥90 %	Yes	No	No	＜0.05 ng/ml	＜10 mg/l	＜10 mg/l	＜3	＜1.2 mg/dL	＜20 mg/dL	No	Yes	No	Internal Dataset
690	Male	＜80	＜25 kg/m2	＜3	＜30g/L	≥3	No	Yes	No	Yes	No	No	No	No	No	No	General anesthesia	Open surgery	No	＜270 min	＜100 ml	No	Yes	≥90 %	No	No	No	＜0.05 ng/ml	＜10 mg/l	＜10 mg/l	＜3	＜1.2 mg/dL	＜20 mg/dL	Yes	No	No	Internal Dataset
691	Male	＜80	＜25 kg/m2	＜3	≥30g/L	≥3	No	No	No	Yes	No	No	No	No	Yes	No	Regional anesthesia	Open surgery	No	＜270 min	＜100 ml	No	No	≥90 %	No	No	No	＜0.05 ng/ml	＜10 mg/l	＜10 mg/l	＜3	＜1.2 mg/dL	＜20 mg/dL	Yes	No	No	Internal Dataset
692	Female	＜80	＜25 kg/m2	≥3	≥30g/L	＜3	No	No	No	No	No	No	No	No	No	No	Regional anesthesia	Open surgery	No	≥270 min	＜100 ml	No	No	≥90 %	No	No	No	＜0.05 ng/ml	＜10 mg/l	＜10 mg/l	＜3	＜1.2 mg/dL	＜20 mg/dL	No	No	No	Internal Dataset
693	Female	＜80	＜25 kg/m2	≥3	≥30g/L	≥3	No	Yes	No	No	Yes	No	No	No	No	No	General anesthesia	Open surgery	No	＜270 min	≥100 ml	No	No	≥90 %	Yes	No	No	＜0.05 ng/ml	＜10 mg/l	＜10 mg/l	＜3	＜1.2 mg/dL	＜20 mg/dL	Yes	Yes	No	Internal Dataset
694	Male	≥80	＜25 kg/m2	＜3	≥30g/L	≥3	Yes	No	No	No	No	No	No	Yes	No	Yes	General anesthesia	Laparoscopic surgery	Yes	≥270 min	＜100 ml	No	No	≥90 %	No	No	No	＜0.05 ng/ml	＜10 mg/l	＜10 mg/l	＜3	＜1.2 mg/dL	＜20 mg/dL	Yes	No	No	Internal Dataset
695	Male	≥80	＜25 kg/m2	＜3	≥30g/L	＜3	No	No	No	No	Yes	No	No	No	Yes	No	General anesthesia	Laparoscopic surgery	No	≥270 min	≥100 ml	No	No	≥90 %	No	Yes	No	＜0.05 ng/ml	＜10 mg/l	＜10 mg/l	＜3	≥1.2 mg/dL	＜20 mg/dL	No	No	No	Internal Dataset
696	Female	≥80	＜25 kg/m2	＜3	≥30g/L	＜3	No	No	No	No	No	Yes	No	Yes	No	Yes	General anesthesia	Laparoscopic surgery	Yes	＜270 min	＜100 ml	Yes	No	＜90 %	No	Yes	Yes	＜0.05 ng/ml	＜10 mg/l	＜10 mg/l	≥3	≥1.2 mg/dL	＜20 mg/dL	Yes	No	No	Internal Dataset
697	Male	≥80	＜25 kg/m2	＜3	≥30g/L	＜3	No	Yes	No	No	Yes	No	No	Yes	No	No	General anesthesia	Open surgery	No	≥270 min	≥100 ml	Yes	No	≥90 %	No	Yes	Yes	＜0.05 ng/ml	＜10 mg/l	＜10 mg/l	≥3	≥1.2 mg/dL	＜20 mg/dL	No	No	No	Internal Dataset
698	Male	≥80	＜25 kg/m2	≥3	≥30g/L	＜3	Yes	No	No	No	Yes	Yes	Yes	No	No	No	General anesthesia	Open surgery	No	≥270 min	＜100 ml	Yes	No	≥90 %	No	Yes	No	≥0.05 ng/ml	＜10 mg/l	＜10 mg/l	＜3	＜1.2 mg/dL	＜20 mg/dL	No	No	No	Internal Dataset
699	Male	＜80	＜25 kg/m2	≥3	≥30g/L	＜3	Yes	Yes	No	No	No	Yes	Yes	No	No	No	General anesthesia	Open surgery	Yes	≥270 min	＜100 ml	No	No	≥90 %	No	Yes	Yes	＜0.05 ng/ml	＜10 mg/l	＜10 mg/l	＜3	＜1.2 mg/dL	＜20 mg/dL	No	No	No	Internal Dataset
700	Male	＜80	＜25 kg/m2	≥3	＜30g/L	＜3	Yes	No	Yes	No	No	No	No	No	No	No	General anesthesia	Open surgery	Yes	＜270 min	＜100 ml	No	No	≥90 %	No	No	No	＜0.05 ng/ml	＜10 mg/l	＜10 mg/l	＜3	＜1.2 mg/dL	＜20 mg/dL	No	No	No	Internal Dataset
701	Male	＜80	＜25 kg/m2	≥3	≥30g/L	＜3	No	No	No	No	No	No	No	Yes	No	No	General anesthesia	Open surgery	No	＜270 min	≥100 ml	Yes	Yes	≥90 %	No	No	No	＜0.05 ng/ml	＜10 mg/l	＜10 mg/l	＜3	＜1.2 mg/dL	＜20 mg/dL	No	No	No	Internal Dataset
702	Male	＜80	＜25 kg/m2	＜3	≥30g/L	＜3	No	Yes	No	No	No	No	No	No	No	No	General anesthesia	Laparoscopic surgery	No	＜270 min	≥100 ml	No	No	≥90 %	No	No	No	≥0.05 ng/ml	＜10 mg/l	＜10 mg/l	＜3	＜1.2 mg/dL	＜20 mg/dL	No	No	No	Internal Dataset
703	Male	＜80	＜25 kg/m2	＜3	≥30g/L	＜3	Yes	No	No	No	No	No	Yes	No	No	No	General anesthesia	Open surgery	No	＜270 min	≥100 ml	No	No	≥90 %	No	No	No	≥0.05 ng/ml	≥10 mg/l	≥10 mg/l	＜3	＜1.2 mg/dL	＜20 mg/dL	No	No	No	Internal Dataset
704	Male	＜80	＜25 kg/m2	＜3	≥30g/L	＜3	No	Yes	No	No	Yes	No	Yes	No	No	No	General anesthesia	Open surgery	No	＜270 min	≥100 ml	No	No	≥90 %	No	No	No	＜0.05 ng/ml	≥10 mg/l	≥10 mg/l	＜3	＜1.2 mg/dL	＜20 mg/dL	No	No	No	Internal Dataset
705	Male	≥80	＜25 kg/m2	＜3	≥30g/L	＜3	No	Yes	No	No	No	No	Yes	No	No	No	General anesthesia	Laparoscopic surgery	No	＜270 min	＜100 ml	No	Yes	≥90 %	No	No	No	＜0.05 ng/ml	≥10 mg/l	＜10 mg/l	＜3	＜1.2 mg/dL	＜20 mg/dL	No	No	No	Internal Dataset
706	Female	＜80	＜25 kg/m2	≥3	≥30g/L	＜3	No	No	Yes	No	Yes	No	Yes	No	No	No	Regional anesthesia	Open surgery	No	＜270 min	＜100 ml	Yes	Yes	≥90 %	No	No	No	＜0.05 ng/ml	≥10 mg/l	＜10 mg/l	＜3	＜1.2 mg/dL	＜20 mg/dL	No	No	No	Internal Dataset
707	Female	≥80	＜25 kg/m2	≥3	≥30g/L	＜3	No	No	No	No	No	No	Yes	No	No	No	General anesthesia	Open surgery	No	＜270 min	＜100 ml	No	Yes	≥90 %	No	No	No	＜0.05 ng/ml	＜10 mg/l	＜10 mg/l	＜3	＜1.2 mg/dL	＜20 mg/dL	No	No	No	Internal Dataset
708	Male	＜80	＜25 kg/m2	≥3	＜30g/L	＜3	No	No	No	No	Yes	No	No	No	No	No	General anesthesia	Laparoscopic surgery	No	＜270 min	＜100 ml	No	Yes	≥90 %	No	No	No	＜0.05 ng/ml	≥10 mg/l	＜10 mg/l	＜3	＜1.2 mg/dL	＜20 mg/dL	No	No	No	Internal Dataset
709	Male	＜80	＜25 kg/m2	＜3	＜30g/L	＜3	No	No	No	No	Yes	Yes	Yes	No	No	No	General anesthesia	Laparoscopic surgery	No	＜270 min	＜100 ml	No	Yes	≥90 %	No	No	No	＜0.05 ng/ml	＜10 mg/l	＜10 mg/l	＜3	＜1.2 mg/dL	＜20 mg/dL	No	No	No	Internal Dataset
710	Female	＜80	＜25 kg/m2	≥3	≥30g/L	＜3	No	No	Yes	No	No	No	No	No	Yes	Yes	General anesthesia	Open surgery	No	＜270 min	＜100 ml	No	No	≥90 %	No	No	No	＜0.05 ng/ml	＜10 mg/l	＜10 mg/l	≥3	≥1.2 mg/dL	≥20 mg/dL	Yes	Yes	No	Internal Dataset
711	Female	＜80	＜25 kg/m2	＜3	≥30g/L	≥3	Yes	No	No	No	Yes	No	No	No	No	No	General anesthesia	Open surgery	Yes	≥270 min	＜100 ml	No	No	≥90 %	No	No	No	＜0.05 ng/ml	＜10 mg/l	＜10 mg/l	≥3	＜1.2 mg/dL	＜20 mg/dL	Yes	Yes	No	Internal Dataset
712	Male	≥80	＜25 kg/m2	≥3	≥30g/L	＜3	No	No	No	No	No	No	No	Yes	Yes	Yes	General anesthesia	Open surgery	No	＜270 min	＜100 ml	No	No	≥90 %	No	No	No	＜0.05 ng/ml	＜10 mg/l	＜10 mg/l	≥3	＜1.2 mg/dL	≥20 mg/dL	Yes	No	No	Internal Dataset
713	Female	≥80	＜25 kg/m2	≥3	≥30g/L	≥3	No	No	No	No	No	Yes	Yes	Yes	No	No	General anesthesia	Open surgery	No	＜270 min	＜100 ml	No	No	≥90 %	No	No	No	＜0.05 ng/ml	＜10 mg/l	＜10 mg/l	≥3	≥1.2 mg/dL	＜20 mg/dL	No	No	No	Internal Dataset
714	Female	≥80	＜25 kg/m2	＜3	≥30g/L	＜3	No	Yes	No	No	No	Yes	Yes	No	No	No	General anesthesia	Open surgery	Yes	≥270 min	＜100 ml	No	No	≥90 %	No	No	No	＜0.05 ng/ml	＜10 mg/l	＜10 mg/l	≥3	＜1.2 mg/dL	≥20 mg/dL	Yes	No	No	Internal Dataset
715	Female	≥80	＜25 kg/m2	＜3	＜30g/L	＜3	Yes	No	No	No	No	No	No	No	No	No	General anesthesia	Open surgery	Yes	≥270 min	＜100 ml	No	No	≥90 %	No	Yes	No	＜0.05 ng/ml	＜10 mg/l	＜10 mg/l	≥3	＜1.2 mg/dL	＜20 mg/dL	Yes	Yes	No	Internal Dataset
716	Male	≥80	＜25 kg/m2	＜3	≥30g/L	＜3	No	Yes	No	No	No	No	No	Yes	No	Yes	General anesthesia	Open surgery	No	＜270 min	＜100 ml	No	No	≥90 %	No	No	Yes	＜0.05 ng/ml	＜10 mg/l	＜10 mg/l	＜3	＜1.2 mg/dL	＜20 mg/dL	No	No	No	Internal Dataset
717	Male	≥80	≥25 kg/m2	＜3	＜30g/L	＜3	Yes	No	No	No	No	No	No	Yes	No	Yes	General anesthesia	Open surgery	Yes	＜270 min	＜100 ml	No	No	＜90 %	No	Yes	Yes	≥0.05 ng/ml	＜10 mg/l	＜10 mg/l	＜3	＜1.2 mg/dL	＜20 mg/dL	No	No	No	Internal Dataset
718	Male	≥80	≥25 kg/m2	＜3	＜30g/L	＜3	No	No	No	No	Yes	No	No	Yes	No	No	General anesthesia	Open surgery	No	≥270 min	≥100 ml	No	No	≥90 %	No	Yes	Yes	＜0.05 ng/ml	＜10 mg/l	＜10 mg/l	＜3	＜1.2 mg/dL	＜20 mg/dL	No	No	No	Internal Dataset
719	Female	＜80	＜25 kg/m2	≥3	≥30g/L	＜3	No	Yes	No	No	No	No	No	Yes	No	No	General anesthesia	Open surgery	No	＜270 min	≥100 ml	No	No	＜90 %	No	No	No	＜0.05 ng/ml	＜10 mg/l	＜10 mg/l	＜3	＜1.2 mg/dL	＜20 mg/dL	No	No	No	Internal Dataset
720	Male	＜80	＜25 kg/m2	＜3	≥30g/L	＜3	No	No	No	No	No	Yes	No	No	No	Yes	General anesthesia	Open surgery	No	＜270 min	＜100 ml	No	No	≥90 %	Yes	Yes	No	＜0.05 ng/ml	＜10 mg/l	＜10 mg/l	＜3	＜1.2 mg/dL	＜20 mg/dL	No	No	No	Internal Dataset
721	Female	＜80	＜25 kg/m2	＜3	≥30g/L	＜3	Yes	No	No	No	Yes	Yes	No	No	No	No	General anesthesia	Open surgery	No	＜270 min	≥100 ml	Yes	No	≥90 %	Yes	No	No	＜0.05 ng/ml	＜10 mg/l	＜10 mg/l	＜3	＜1.2 mg/dL	＜20 mg/dL	No	No	No	Internal Dataset
722	Male	＜80	＜25 kg/m2	＜3	≥30g/L	＜3	No	No	No	No	Yes	No	No	No	No	No	General anesthesia	Laparoscopic surgery	No	＜270 min	≥100 ml	Yes	No	≥90 %	Yes	No	No	＜0.05 ng/ml	＜10 mg/l	≥10 mg/l	＜3	＜1.2 mg/dL	＜20 mg/dL	No	No	No	Internal Dataset
723	Female	＜80	＜25 kg/m2	＜3	≥30g/L	＜3	Yes	Yes	No	No	No	No	No	No	No	Yes	General anesthesia	Laparoscopic surgery	No	＜270 min	＜100 ml	Yes	No	≥90 %	No	No	No	＜0.05 ng/ml	≥10 mg/l	≥10 mg/l	＜3	＜1.2 mg/dL	＜20 mg/dL	No	No	No	Internal Dataset
724	Female	＜80	＜25 kg/m2	＜3	≥30g/L	≥3	No	Yes	No	Yes	No	No	No	No	No	No	General anesthesia	Open surgery	No	＜270 min	＜100 ml	No	Yes	≥90 %	No	No	No	＜0.05 ng/ml	＜10 mg/l	＜10 mg/l	＜3	＜1.2 mg/dL	＜20 mg/dL	No	No	No	Internal Dataset
725	Male	＜80	＜25 kg/m2	＜3	≥30g/L	＜3	No	No	No	No	No	No	No	No	No	No	General anesthesia	Open surgery	No	＜270 min	≥100 ml	No	Yes	≥90 %	No	No	No	＜0.05 ng/ml	＜10 mg/l	≥10 mg/l	＜3	＜1.2 mg/dL	＜20 mg/dL	No	No	No	Internal Dataset
726	Male	≥80	＜25 kg/m2	≥3	＜30g/L	≥3	No	No	No	No	No	No	No	No	No	No	General anesthesia	Open surgery	No	＜270 min	＜100 ml	No	No	≥90 %	No	No	No	＜0.05 ng/ml	＜10 mg/l	＜10 mg/l	＜3	＜1.2 mg/dL	＜20 mg/dL	No	No	No	Internal Dataset
727	Male	＜80	＜25 kg/m2	≥3	＜30g/L	≥3	No	No	No	Yes	No	No	No	No	No	No	General anesthesia	Open surgery	No	＜270 min	＜100 ml	Yes	Yes	≥90 %	No	Yes	No	＜0.05 ng/ml	＜10 mg/l	＜10 mg/l	＜3	＜1.2 mg/dL	＜20 mg/dL	No	No	No	Internal Dataset
728	Female	＜80	＜25 kg/m2	＜3	＜30g/L	＜3	No	No	No	Yes	No	No	No	No	No	No	General anesthesia	Open surgery	No	＜270 min	＜100 ml	Yes	No	≥90 %	No	Yes	No	＜0.05 ng/ml	＜10 mg/l	＜10 mg/l	＜3	＜1.2 mg/dL	＜20 mg/dL	No	No	No	Internal Dataset
729	Female	＜80	＜25 kg/m2	＜3	≥30g/L	≥3	No	No	Yes	No	Yes	No	Yes	No	No	No	General anesthesia	Open surgery	No	＜270 min	＜100 ml	No	No	≥90 %	No	Yes	No	≥0.05 ng/ml	≥10 mg/l	＜10 mg/l	＜3	＜1.2 mg/dL	＜20 mg/dL	No	No	No	Internal Dataset
730	Male	≥80	＜25 kg/m2	≥3	≥30g/L	＜3	No	No	Yes	No	No	No	Yes	No	Yes	No	General anesthesia	Open surgery	No	≥270 min	＜100 ml	No	Yes	≥90 %	No	Yes	No	＜0.05 ng/ml	≥10 mg/l	＜10 mg/l	＜3	＜1.2 mg/dL	＜20 mg/dL	No	No	No	Internal Dataset
731	Female	≥80	＜25 kg/m2	≥3	≥30g/L	＜3	No	No	Yes	No	Yes	No	No	No	No	No	General anesthesia	Open surgery	No	≥270 min	＜100 ml	Yes	No	≥90 %	No	Yes	No	≥0.05 ng/ml	≥10 mg/l	＜10 mg/l	≥3	＜1.2 mg/dL	＜20 mg/dL	No	No	No	Internal Dataset
732	Male	≥80	＜25 kg/m2	＜3	＜30g/L	＜3	No	Yes	Yes	No	Yes	No	No	No	No	Yes	General anesthesia	Open surgery	Yes	≥270 min	＜100 ml	No	No	≥90 %	No	No	No	＜0.05 ng/ml	＜10 mg/l	＜10 mg/l	＜3	＜1.2 mg/dL	＜20 mg/dL	No	No	No	Internal Dataset
733	Male	≥80	＜25 kg/m2	≥3	≥30g/L	≥3	No	No	No	No	No	Yes	No	No	Yes	Yes	General anesthesia	Open surgery	Yes	＜270 min	＜100 ml	No	No	≥90 %	No	No	No	＜0.05 ng/ml	＜10 mg/l	＜10 mg/l	＜3	≥1.2 mg/dL	＜20 mg/dL	No	No	No	Internal Dataset
734	Male	≥80	＜25 kg/m2	≥3	≥30g/L	＜3	No	Yes	No	Yes	Yes	No	No	No	Yes	No	General anesthesia	Open surgery	No	＜270 min	≥100 ml	No	No	≥90 %	No	No	No	＜0.05 ng/ml	＜10 mg/l	＜10 mg/l	＜3	≥1.2 mg/dL	＜20 mg/dL	No	No	No	Internal Dataset
735	Female	＜80	＜25 kg/m2	＜3	≥30g/L	＜3	Yes	No	Yes	No	Yes	No	No	No	No	Yes	General anesthesia	Open surgery	Yes	≥270 min	＜100 ml	No	No	≥90 %	No	No	No	＜0.05 ng/ml	＜10 mg/l	＜10 mg/l	≥3	≥1.2 mg/dL	＜20 mg/dL	No	No	No	Internal Dataset
736	Male	≥80	＜25 kg/m2	＜3	≥30g/L	＜3	No	Yes	Yes	Yes	No	No	No	Yes	No	Yes	General anesthesia	Open surgery	Yes	＜270 min	≥100 ml	No	No	≥90 %	No	No	No	＜0.05 ng/ml	＜10 mg/l	＜10 mg/l	＜3	＜1.2 mg/dL	＜20 mg/dL	No	No	No	Internal Dataset
737	Female	＜80	≥25 kg/m2	＜3	≥30g/L	＜3	Yes	No	No	No	Yes	No	Yes	No	No	No	General anesthesia	Open surgery	No	＜270 min	＜100 ml	No	No	≥90 %	No	No	Yes	＜0.05 ng/ml	＜10 mg/l	＜10 mg/l	＜3	＜1.2 mg/dL	＜20 mg/dL	No	No	No	Internal Dataset
738	Male	＜80	＜25 kg/m2	≥3	≥30g/L	＜3	Yes	Yes	No	No	No	Yes	No	Yes	No	Yes	General anesthesia	Open surgery	Yes	＜270 min	≥100 ml	No	No	≥90 %	No	No	No	＜0.05 ng/ml	＜10 mg/l	＜10 mg/l	＜3	＜1.2 mg/dL	＜20 mg/dL	No	No	No	Internal Dataset
739	Male	＜80	＜25 kg/m2	≥3	≥30g/L	＜3	Yes	Yes	No	No	Yes	No	No	Yes	No	No	General anesthesia	Open surgery	Yes	＜270 min	＜100 ml	No	No	≥90 %	No	No	No	＜0.05 ng/ml	＜10 mg/l	＜10 mg/l	＜3	＜1.2 mg/dL	＜20 mg/dL	No	No	No	Internal Dataset
740	Male	＜80	＜25 kg/m2	＜3	≥30g/L	＜3	No	Yes	No	No	No	No	No	No	No	No	General anesthesia	Open surgery	No	＜270 min	＜100 ml	No	No	≥90 %	No	No	No	＜0.05 ng/ml	＜10 mg/l	＜10 mg/l	＜3	＜1.2 mg/dL	＜20 mg/dL	Yes	Yes	No	Internal Dataset
741	Male	＜80	＜25 kg/m2	＜3	＜30g/L	＜3	No	No	Yes	No	No	No	No	Yes	No	No	General anesthesia	Open surgery	Yes	＜270 min	＜100 ml	No	No	≥90 %	No	No	Yes	＜0.05 ng/ml	＜10 mg/l	≥10 mg/l	＜3	＜1.2 mg/dL	＜20 mg/dL	Yes	Yes	No	Internal Dataset
742	Female	＜80	＜25 kg/m2	＜3	＜30g/L	＜3	No	No	Yes	No	No	Yes	No	Yes	No	No	General anesthesia	Open surgery	Yes	＜270 min	＜100 ml	No	Yes	≥90 %	No	No	No	＜0.05 ng/ml	＜10 mg/l	≥10 mg/l	＜3	＜1.2 mg/dL	＜20 mg/dL	Yes	No	No	Internal Dataset
743	Male	＜80	＜25 kg/m2	≥3	≥30g/L	＜3	Yes	No	No	No	No	No	Yes	No	No	No	General anesthesia	Open surgery	No	＜270 min	＜100 ml	No	No	＜90 %	No	No	Yes	＜0.05 ng/ml	＜10 mg/l	≥10 mg/l	＜3	＜1.2 mg/dL	＜20 mg/dL	Yes	No	No	Internal Dataset
744	Male	＜80	＜25 kg/m2	＜3	≥30g/L	＜3	Yes	Yes	Yes	No	No	Yes	Yes	No	No	No	General anesthesia	Open surgery	No	＜270 min	＜100 ml	No	Yes	＜90 %	Yes	No	Yes	＜0.05 ng/ml	＜10 mg/l	＜10 mg/l	＜3	＜1.2 mg/dL	＜20 mg/dL	No	Yes	No	Internal Dataset
745	Male	＜80	＜25 kg/m2	＜3	≥30g/L	＜3	No	No	No	No	No	No	Yes	No	No	No	General anesthesia	Laparoscopic surgery	No	＜270 min	＜100 ml	No	No	≥90 %	No	No	No	＜0.05 ng/ml	＜10 mg/l	＜10 mg/l	＜3	＜1.2 mg/dL	＜20 mg/dL	No	Yes	No	Internal Dataset
746	Male	≥80	＜25 kg/m2	＜3	≥30g/L	＜3	No	No	No	No	No	Yes	No	No	No	No	General anesthesia	Open surgery	Yes	＜270 min	＜100 ml	No	Yes	≥90 %	Yes	No	No	≥0.05 ng/ml	＜10 mg/l	＜10 mg/l	＜3	＜1.2 mg/dL	＜20 mg/dL	Yes	No	No	Internal Dataset
747	Male	＜80	＜25 kg/m2	＜3	≥30g/L	＜3	No	No	Yes	No	Yes	No	No	No	No	Yes	General anesthesia	Laparoscopic surgery	Yes	＜270 min	＜100 ml	No	Yes	≥90 %	No	No	No	＜0.05 ng/ml	＜10 mg/l	＜10 mg/l	＜3	＜1.2 mg/dL	＜20 mg/dL	No	No	No	Internal Dataset
748	Male	＜80	＜25 kg/m2	＜3	＜30g/L	＜3	Yes	No	No	No	No	No	Yes	No	No	No	General anesthesia	Open surgery	No	＜270 min	＜100 ml	No	No	≥90 %	No	No	No	＜0.05 ng/ml	＜10 mg/l	＜10 mg/l	≥3	＜1.2 mg/dL	＜20 mg/dL	No	No	No	Internal Dataset
749	Male	≥80	＜25 kg/m2	＜3	＜30g/L	≥3	Yes	No	No	No	No	No	Yes	No	No	No	General anesthesia	Open surgery	No	＜270 min	≥100 ml	No	No	≥90 %	No	No	No	＜0.05 ng/ml	＜10 mg/l	＜10 mg/l	＜3	＜1.2 mg/dL	＜20 mg/dL	No	No	No	Internal Dataset
750	Male	≥80	＜25 kg/m2	≥3	＜30g/L	＜3	No	No	No	No	No	No	Yes	No	No	No	General anesthesia	Open surgery	No	＜270 min	≥100 ml	Yes	No	≥90 %	No	No	No	＜0.05 ng/ml	＜10 mg/l	＜10 mg/l	＜3	＜1.2 mg/dL	＜20 mg/dL	No	No	No	Internal Dataset
751	Male	≥80	＜25 kg/m2	＜3	≥30g/L	≥3	No	No	Yes	No	No	No	No	No	No	Yes	General anesthesia	Open surgery	No	＜270 min	≥100 ml	Yes	No	≥90 %	No	Yes	No	＜0.05 ng/ml	＜10 mg/l	＜10 mg/l	＜3	＜1.2 mg/dL	＜20 mg/dL	No	No	No	Internal Dataset
752	Male	≥80	＜25 kg/m2	＜3	≥30g/L	≥3	No	No	Yes	No	No	No	No	No	Yes	No	General anesthesia	Open surgery	No	≥270 min	＜100 ml	No	No	≥90 %	No	Yes	No	＜0.05 ng/ml	＜10 mg/l	＜10 mg/l	＜3	＜1.2 mg/dL	＜20 mg/dL	No	No	No	Internal Dataset
753	Female	≥80	＜25 kg/m2	＜3	≥30g/L	＜3	No	No	No	No	Yes	No	No	No	Yes	No	General anesthesia	Open surgery	No	＜270 min	≥100 ml	No	No	≥90 %	No	No	No	＜0.05 ng/ml	≥10 mg/l	＜10 mg/l	＜3	＜1.2 mg/dL	＜20 mg/dL	No	No	No	Internal Dataset
754	Female	≥80	＜25 kg/m2	＜3	≥30g/L	＜3	No	No	No	No	Yes	No	No	No	No	No	General anesthesia	Open surgery	No	≥270 min	＜100 ml	No	No	≥90 %	No	Yes	No	≥0.05 ng/ml	≥10 mg/l	≥10 mg/l	＜3	＜1.2 mg/dL	＜20 mg/dL	No	Yes	No	Internal Dataset
755	Female	≥80	＜25 kg/m2	＜3	＜30g/L	＜3	No	No	Yes	No	No	No	No	Yes	No	No	General anesthesia	Laparoscopic surgery	No	≥270 min	＜100 ml	No	Yes	≥90 %	No	Yes	No	≥0.05 ng/ml	≥10 mg/l	＜10 mg/l	＜3	＜1.2 mg/dL	＜20 mg/dL	Yes	No	No	Internal Dataset
756	Male	＜80	＜25 kg/m2	≥3	≥30g/L	＜3	No	No	No	Yes	No	No	No	No	No	No	General anesthesia	Laparoscopic surgery	Yes	＜270 min	≥100 ml	No	No	≥90 %	Yes	Yes	No	＜0.05 ng/ml	≥10 mg/l	≥10 mg/l	＜3	≥1.2 mg/dL	＜20 mg/dL	No	Yes	No	Internal Dataset
757	Female	＜80	＜25 kg/m2	≥3	≥30g/L	＜3	No	No	No	No	No	No	No	Yes	No	No	General anesthesia	Open surgery	Yes	≥270 min	＜100 ml	Yes	No	≥90 %	No	No	Yes	≥0.05 ng/ml	＜10 mg/l	＜10 mg/l	＜3	＜1.2 mg/dL	≥20 mg/dL	Yes	Yes	No	Internal Dataset
758	Male	≥80	≥25 kg/m2	≥3	＜30g/L	＜3	No	Yes	Yes	No	Yes	Yes	Yes	No	No	No	General anesthesia	Open surgery	Yes	≥270 min	＜100 ml	Yes	No	＜90 %	No	Yes	No	≥0.05 ng/ml	＜10 mg/l	≥10 mg/l	＜3	＜1.2 mg/dL	＜20 mg/dL	Yes	Yes	Yes	External Dataset
759	Male	≥80	≥25 kg/m2	＜3	＜30g/L	＜3	Yes	Yes	No	Yes	No	Yes	Yes	No	Yes	Yes	General anesthesia	Laparoscopic surgery	No	≥270 min	≥100 ml	No	Yes	≥90 %	Yes	Yes	No	≥0.05 ng/ml	≥10 mg/l	≥10 mg/l	＜3	≥1.2 mg/dL	≥20 mg/dL	Yes	Yes	Yes	External Dataset
760	Female	＜80	＜25 kg/m2	≥3	＜30g/L	＜3	Yes	Yes	Yes	No	Yes	Yes	No	Yes	No	No	Regional anesthesia	Open surgery	Yes	≥270 min	＜100 ml	Yes	No	＜90 %	Yes	No	No	＜0.05 ng/ml	＜10 mg/l	＜10 mg/l	＜3	≥1.2 mg/dL	＜20 mg/dL	Yes	No	Yes	External Dataset
761	Female	≥80	＜25 kg/m2	＜3	≥30g/L	＜3	No	Yes	Yes	No	Yes	No	Yes	Yes	No	Yes	General anesthesia	Open surgery	No	＜270 min	≥100 ml	Yes	Yes	≥90 %	No	No	Yes	＜0.05 ng/ml	≥10 mg/l	≥10 mg/l	＜3	＜1.2 mg/dL	＜20 mg/dL	No	No	Yes	External Dataset
762	Male	＜80	＜25 kg/m2	＜3	≥30g/L	＜3	No	No	No	Yes	No	No	Yes	No	No	No	Regional anesthesia	Open surgery	Yes	＜270 min	＜100 ml	Yes	Yes	＜90 %	No	No	No	＜0.05 ng/ml	＜10 mg/l	＜10 mg/l	≥3	＜1.2 mg/dL	＜20 mg/dL	No	No	Yes	External Dataset
763	Male	＜80	＜25 kg/m2	＜3	≥30g/L	＜3	No	No	No	Yes	Yes	No	No	No	No	No	Regional anesthesia	Open surgery	Yes	＜270 min	≥100 ml	Yes	Yes	≥90 %	Yes	No	No	＜0.05 ng/ml	＜10 mg/l	≥10 mg/l	≥3	＜1.2 mg/dL	＜20 mg/dL	No	No	Yes	External Dataset
764	Male	≥80	≥25 kg/m2	＜3	≥30g/L	＜3	No	No	No	No	No	Yes	No	No	No	Yes	General anesthesia	Open surgery	No	≥270 min	≥100 ml	Yes	No	≥90 %	No	No	Yes	≥0.05 ng/ml	≥10 mg/l	＜10 mg/l	＜3	＜1.2 mg/dL	＜20 mg/dL	No	No	Yes	External Dataset
765	Male	≥80	≥25 kg/m2	＜3	≥30g/L	≥3	No	No	No	No	No	No	No	No	No	No	General anesthesia	Open surgery	No	＜270 min	＜100 ml	No	No	≥90 %	No	No	No	＜0.05 ng/ml	≥10 mg/l	≥10 mg/l	＜3	＜1.2 mg/dL	＜20 mg/dL	No	No	Yes	External Dataset
766	Male	＜80	＜25 kg/m2	＜3	≥30g/L	＜3	No	No	No	No	No	No	No	No	No	No	General anesthesia	Laparoscopic surgery	No	＜270 min	≥100 ml	No	No	≥90 %	No	No	No	≥0.05 ng/ml	＜10 mg/l	≥10 mg/l	＜3	＜1.2 mg/dL	＜20 mg/dL	No	No	Yes	External Dataset
767	Male	≥80	＜25 kg/m2	≥3	≥30g/L	＜3	No	No	No	No	No	Yes	Yes	Yes	No	Yes	General anesthesia	Open surgery	Yes	≥270 min	≥100 ml	No	Yes	≥90 %	No	No	No	＜0.05 ng/ml	＜10 mg/l	＜10 mg/l	≥3	＜1.2 mg/dL	＜20 mg/dL	No	No	Yes	External Dataset
768	Male	＜80	＜25 kg/m2	＜3	≥30g/L	≥3	No	No	No	No	No	No	Yes	Yes	No	No	Regional anesthesia	Open surgery	No	＜270 min	＜100 ml	Yes	Yes	≥90 %	No	No	No	＜0.05 ng/ml	＜10 mg/l	＜10 mg/l	≥3	＜1.2 mg/dL	＜20 mg/dL	No	No	Yes	External Dataset
769	Female	＜80	≥25 kg/m2	＜3	＜30g/L	≥3	No	No	No	No	No	Yes	No	No	No	Yes	General anesthesia	Laparoscopic surgery	No	＜270 min	＜100 ml	No	No	≥90 %	No	No	No	＜0.05 ng/ml	≥10 mg/l	≥10 mg/l	≥3	＜1.2 mg/dL	＜20 mg/dL	No	No	Yes	External Dataset
770	Male	＜80	≥25 kg/m2	＜3	≥30g/L	≥3	No	No	No	No	No	No	No	No	No	Yes	General anesthesia	Laparoscopic surgery	No	≥270 min	≥100 ml	Yes	No	≥90 %	No	No	No	≥0.05 ng/ml	≥10 mg/l	＜10 mg/l	＜3	＜1.2 mg/dL	＜20 mg/dL	No	No	Yes	External Dataset
771	Male	＜80	＜25 kg/m2	＜3	≥30g/L	＜3	No	No	No	No	No	Yes	Yes	No	No	No	General anesthesia	Open surgery	No	＜270 min	≥100 ml	No	No	≥90 %	No	No	No	＜0.05 ng/ml	＜10 mg/l	＜10 mg/l	＜3	＜1.2 mg/dL	＜20 mg/dL	No	No	Yes	External Dataset
772	Male	＜80	＜25 kg/m2	＜3	＜30g/L	≥3	No	No	No	No	No	No	No	No	No	No	General anesthesia	Laparoscopic surgery	No	≥270 min	≥100 ml	No	No	≥90 %	No	No	No	＜0.05 ng/ml	≥10 mg/l	＜10 mg/l	＜3	＜1.2 mg/dL	＜20 mg/dL	No	No	Yes	External Dataset
773	Male	≥80	＜25 kg/m2	＜3	≥30g/L	≥3	No	No	No	No	No	No	Yes	No	No	No	General anesthesia	Laparoscopic surgery	No	＜270 min	＜100 ml	Yes	No	≥90 %	No	No	No	＜0.05 ng/ml	＜10 mg/l	＜10 mg/l	＜3	＜1.2 mg/dL	＜20 mg/dL	No	No	Yes	External Dataset
774	Female	＜80	＜25 kg/m2	＜3	＜30g/L	≥3	No	No	No	No	No	No	No	No	No	No	General anesthesia	Open surgery	No	＜270 min	＜100 ml	No	No	≥90 %	No	Yes	No	＜0.05 ng/ml	＜10 mg/l	≥10 mg/l	≥3	＜1.2 mg/dL	＜20 mg/dL	No	No	Yes	External Dataset
775	Female	＜80	＜25 kg/m2	≥3	≥30g/L	＜3	No	No	No	No	No	No	No	No	No	Yes	General anesthesia	Open surgery	No	＜270 min	＜100 ml	Yes	Yes	≥90 %	No	No	No	＜0.05 ng/ml	＜10 mg/l	＜10 mg/l	≥3	＜1.2 mg/dL	＜20 mg/dL	No	No	Yes	External Dataset
776	Female	＜80	＜25 kg/m2	＜3	＜30g/L	＜3	No	No	No	No	No	No	No	Yes	No	No	Regional anesthesia	Laparoscopic surgery	Yes	＜270 min	＜100 ml	No	Yes	≥90 %	No	Yes	No	＜0.05 ng/ml	＜10 mg/l	＜10 mg/l	＜3	＜1.2 mg/dL	＜20 mg/dL	No	No	Yes	External Dataset
777	Female	≥80	≥25 kg/m2	＜3	≥30g/L	＜3	No	No	No	No	No	No	Yes	Yes	No	Yes	General anesthesia	Laparoscopic surgery	No	＜270 min	＜100 ml	No	Yes	≥90 %	No	No	No	＜0.05 ng/ml	＜10 mg/l	＜10 mg/l	＜3	＜1.2 mg/dL	≥20 mg/dL	No	No	Yes	External Dataset
778	Female	≥80	≥25 kg/m2	＜3	≥30g/L	＜3	No	No	No	No	No	No	Yes	Yes	No	Yes	General anesthesia	Open surgery	No	＜270 min	＜100 ml	No	No	≥90 %	No	No	No	＜0.05 ng/ml	≥10 mg/l	＜10 mg/l	＜3	＜1.2 mg/dL	＜20 mg/dL	No	No	Yes	External Dataset
779	Female	＜80	≥25 kg/m2	＜3	≥30g/L	≥3	No	No	No	No	No	Yes	No	Yes	No	No	General anesthesia	Open surgery	No	＜270 min	＜100 ml	Yes	No	≥90 %	No	No	No	＜0.05 ng/ml	≥10 mg/l	＜10 mg/l	＜3	≥1.2 mg/dL	≥20 mg/dL	No	No	Yes	External Dataset
780	Female	＜80	≥25 kg/m2	＜3	≥30g/L	＜3	No	No	No	No	No	Yes	Yes	No	No	No	General anesthesia	Laparoscopic surgery	No	＜270 min	＜100 ml	Yes	No	≥90 %	No	No	No	＜0.05 ng/ml	≥10 mg/l	＜10 mg/l	≥3	≥1.2 mg/dL	≥20 mg/dL	No	No	Yes	External Dataset
781	Male	＜80	＜25 kg/m2	＜3	≥30g/L	＜3	No	No	No	No	No	Yes	No	No	No	No	General anesthesia	Open surgery	Yes	＜270 min	＜100 ml	Yes	No	≥90 %	No	Yes	No	＜0.05 ng/ml	≥10 mg/l	＜10 mg/l	≥3	≥1.2 mg/dL	≥20 mg/dL	No	No	Yes	External Dataset
782	Female	＜80	＜25 kg/m2	＜3	≥30g/L	＜3	No	No	No	No	No	Yes	No	No	No	No	General anesthesia	Open surgery	Yes	＜270 min	＜100 ml	No	No	≥90 %	No	No	No	＜0.05 ng/ml	＜10 mg/l	≥10 mg/l	＜3	≥1.2 mg/dL	≥20 mg/dL	No	No	Yes	External Dataset
783	Female	＜80	＜25 kg/m2	＜3	≥30g/L	＜3	No	No	No	No	No	Yes	No	No	No	Yes	General anesthesia	Laparoscopic surgery	Yes	＜270 min	＜100 ml	No	Yes	≥90 %	No	Yes	No	＜0.05 ng/ml	＜10 mg/l	＜10 mg/l	＜3	≥1.2 mg/dL	＜20 mg/dL	No	No	Yes	External Dataset
784	Female	≥80	＜25 kg/m2	＜3	≥30g/L	≥3	No	No	No	No	No	No	No	No	No	Yes	General anesthesia	Laparoscopic surgery	No	＜270 min	＜100 ml	Yes	No	≥90 %	No	No	No	＜0.05 ng/ml	＜10 mg/l	≥10 mg/l	＜3	≥1.2 mg/dL	＜20 mg/dL	No	No	Yes	External Dataset
785	Male	＜80	≥25 kg/m2	＜3	≥30g/L	＜3	No	No	No	No	No	No	No	Yes	No	Yes	General anesthesia	Open surgery	No	＜270 min	＜100 ml	No	No	≥90 %	No	No	No	≥0.05 ng/ml	≥10 mg/l	≥10 mg/l	＜3	≥1.2 mg/dL	＜20 mg/dL	No	No	Yes	External Dataset
786	Male	＜80	＜25 kg/m2	＜3	≥30g/L	＜3	No	No	No	No	No	No	No	No	No	No	General anesthesia	Open surgery	No	＜270 min	＜100 ml	No	No	≥90 %	No	Yes	No	＜0.05 ng/ml	＜10 mg/l	≥10 mg/l	＜3	＜1.2 mg/dL	＜20 mg/dL	No	No	Yes	External Dataset
787	Female	＜80	＜25 kg/m2	＜3	≥30g/L	＜3	No	No	No	No	No	Yes	Yes	No	No	No	General anesthesia	Laparoscopic surgery	No	≥270 min	＜100 ml	Yes	No	≥90 %	No	No	No	≥0.05 ng/ml	＜10 mg/l	≥10 mg/l	＜3	≥1.2 mg/dL	＜20 mg/dL	No	No	Yes	External Dataset
788	Male	≥80	≥25 kg/m2	＜3	≥30g/L	＜3	Yes	No	No	No	No	No	Yes	No	Yes	No	General anesthesia	Laparoscopic surgery	No	≥270 min	＜100 ml	No	No	≥90 %	No	No	No	≥0.05 ng/ml	＜10 mg/l	≥10 mg/l	＜3	≥1.2 mg/dL	＜20 mg/dL	No	No	Yes	External Dataset
789	Female	≥80	＜25 kg/m2	＜3	＜30g/L	＜3	No	Yes	No	No	No	Yes	No	Yes	Yes	No	General anesthesia	Open surgery	No	≥270 min	≥100 ml	Yes	Yes	≥90 %	No	No	No	＜0.05 ng/ml	≥10 mg/l	≥10 mg/l	＜3	≥1.2 mg/dL	＜20 mg/dL	No	No	Yes	External Dataset
790	Female	≥80	≥25 kg/m2	＜3	＜30g/L	＜3	No	Yes	No	No	No	Yes	No	Yes	Yes	No	Regional anesthesia	Open surgery	No	＜270 min	≥100 ml	No	No	≥90 %	No	No	No	＜0.05 ng/ml	＜10 mg/l	＜10 mg/l	≥3	＜1.2 mg/dL	＜20 mg/dL	No	No	Yes	External Dataset
791	Female	≥80	＜25 kg/m2	≥3	≥30g/L	＜3	No	Yes	No	No	No	No	Yes	No	No	Yes	General anesthesia	Open surgery	No	＜270 min	≥100 ml	Yes	Yes	≥90 %	No	No	Yes	＜0.05 ng/ml	≥10 mg/l	＜10 mg/l	＜3	＜1.2 mg/dL	＜20 mg/dL	No	No	Yes	External Dataset
792	Female	＜80	≥25 kg/m2	＜3	＜30g/L	＜3	No	No	Yes	No	No	No	Yes	No	No	Yes	General anesthesia	Open surgery	No	≥270 min	≥100 ml	No	No	≥90 %	No	No	Yes	＜0.05 ng/ml	≥10 mg/l	＜10 mg/l	＜3	＜1.2 mg/dL	＜20 mg/dL	No	No	Yes	External Dataset
793	Female	≥80	＜25 kg/m2	≥3	≥30g/L	＜3	Yes	No	No	No	No	No	No	No	No	Yes	General anesthesia	Open surgery	No	≥270 min	＜100 ml	No	No	≥90 %	No	No	No	＜0.05 ng/ml	＜10 mg/l	＜10 mg/l	＜3	＜1.2 mg/dL	＜20 mg/dL	No	No	Yes	External Dataset
794	Female	≥80	＜25 kg/m2	＜3	≥30g/L	＜3	No	No	Yes	Yes	No	No	No	No	No	No	General anesthesia	Laparoscopic surgery	No	＜270 min	＜100 ml	No	No	≥90 %	No	No	Yes	＜0.05 ng/ml	＜10 mg/l	≥10 mg/l	＜3	＜1.2 mg/dL	＜20 mg/dL	No	No	Yes	External Dataset
795	Female	＜80	＜25 kg/m2	＜3	≥30g/L	＜3	Yes	Yes	No	No	No	No	No	No	No	No	General anesthesia	Open surgery	No	＜270 min	＜100 ml	No	No	≥90 %	No	No	Yes	＜0.05 ng/ml	＜10 mg/l	＜10 mg/l	≥3	＜1.2 mg/dL	＜20 mg/dL	No	No	Yes	External Dataset
796	Female	＜80	＜25 kg/m2	＜3	≥30g/L	＜3	Yes	Yes	No	No	No	Yes	No	No	No	No	General anesthesia	Open surgery	No	＜270 min	＜100 ml	Yes	No	≥90 %	No	No	No	＜0.05 ng/ml	≥10 mg/l	＜10 mg/l	≥3	＜1.2 mg/dL	＜20 mg/dL	No	No	Yes	External Dataset
797	Female	＜80	＜25 kg/m2	＜3	≥30g/L	＜3	Yes	No	No	No	No	Yes	No	Yes	No	Yes	General anesthesia	Laparoscopic surgery	Yes	＜270 min	＜100 ml	No	Yes	≥90 %	No	No	No	＜0.05 ng/ml	≥10 mg/l	≥10 mg/l	＜3	＜1.2 mg/dL	＜20 mg/dL	No	No	Yes	External Dataset
798	Male	≥80	≥25 kg/m2	＜3	≥30g/L	＜3	No	Yes	Yes	No	No	Yes	No	No	No	Yes	General anesthesia	Open surgery	No	＜270 min	＜100 ml	No	No	≥90 %	Yes	No	No	＜0.05 ng/ml	≥10 mg/l	＜10 mg/l	＜3	＜1.2 mg/dL	＜20 mg/dL	No	No	Yes	External Dataset
799	Male	≥80	＜25 kg/m2	＜3	≥30g/L	＜3	No	Yes	No	No	No	No	Yes	Yes	No	No	General anesthesia	Laparoscopic surgery	No	＜270 min	＜100 ml	No	No	≥90 %	No	No	No	＜0.05 ng/ml	＜10 mg/l	＜10 mg/l	＜3	＜1.2 mg/dL	＜20 mg/dL	No	No	Yes	External Dataset
800	Female	＜80	＜25 kg/m2	＜3	≥30g/L	＜3	Yes	No	Yes	No	No	No	No	No	No	No	General anesthesia	Laparoscopic surgery	Yes	＜270 min	＜100 ml	No	Yes	≥90 %	No	No	No	＜0.05 ng/ml	≥10 mg/l	＜10 mg/l	＜3	＜1.2 mg/dL	＜20 mg/dL	No	No	Yes	External Dataset
801	Female	＜80	≥25 kg/m2	＜3	＜30g/L	＜3	No	No	No	No	No	No	Yes	No	No	No	General anesthesia	Laparoscopic surgery	No	＜270 min	＜100 ml	Yes	Yes	≥90 %	No	No	No	＜0.05 ng/ml	≥10 mg/l	≥10 mg/l	＜3	＜1.2 mg/dL	＜20 mg/dL	No	No	Yes	External Dataset
802	Female	＜80	＜25 kg/m2	＜3	＜30g/L	≥3	No	No	No	Yes	Yes	No	Yes	No	No	No	Regional anesthesia	Open surgery	Yes	＜270 min	＜100 ml	Yes	No	≥90 %	No	No	No	＜0.05 ng/ml	＜10 mg/l	≥10 mg/l	≥3	＜1.2 mg/dL	＜20 mg/dL	No	No	Yes	External Dataset
803	Male	≥80	＜25 kg/m2	＜3	≥30g/L	≥3	No	No	No	No	No	No	No	No	No	No	Regional anesthesia	Laparoscopic surgery	No	＜270 min	＜100 ml	No	No	≥90 %	No	No	No	＜0.05 ng/ml	＜10 mg/l	≥10 mg/l	＜3	＜1.2 mg/dL	＜20 mg/dL	No	No	Yes	External Dataset
804	Male	≥80	＜25 kg/m2	＜3	＜30g/L	＜3	No	No	No	No	No	No	Yes	Yes	No	Yes	General anesthesia	Laparoscopic surgery	Yes	＜270 min	＜100 ml	Yes	No	≥90 %	No	No	No	≥0.05 ng/ml	＜10 mg/l	＜10 mg/l	＜3	＜1.2 mg/dL	＜20 mg/dL	No	No	Yes	External Dataset
805	Male	≥80	≥25 kg/m2	＜3	≥30g/L	≥3	No	No	No	No	No	Yes	No	No	No	Yes	General anesthesia	Open surgery	Yes	＜270 min	＜100 ml	Yes	Yes	≥90 %	No	No	No	＜0.05 ng/ml	＜10 mg/l	≥10 mg/l	≥3	＜1.2 mg/dL	＜20 mg/dL	No	No	Yes	External Dataset
806	Female	≥80	＜25 kg/m2	≥3	≥30g/L	≥3	No	No	No	No	No	Yes	Yes	No	No	Yes	General anesthesia	Open surgery	No	＜270 min	＜100 ml	No	Yes	≥90 %	No	No	No	＜0.05 ng/ml	≥10 mg/l	≥10 mg/l	＜3	＜1.2 mg/dL	＜20 mg/dL	No	No	Yes	External Dataset
807	Female	≥80	＜25 kg/m2	＜3	≥30g/L	＜3	No	No	No	No	No	Yes	Yes	No	No	Yes	General anesthesia	Laparoscopic surgery	No	＜270 min	＜100 ml	Yes	Yes	≥90 %	No	No	No	＜0.05 ng/ml	＜10 mg/l	＜10 mg/l	≥3	＜1.2 mg/dL	＜20 mg/dL	No	No	Yes	External Dataset
808	Female	≥80	≥25 kg/m2	＜3	≥30g/L	≥3	No	No	No	No	No	No	Yes	No	No	No	General anesthesia	Laparoscopic surgery	No	＜270 min	＜100 ml	No	Yes	＜90 %	No	No	No	≥0.05 ng/ml	≥10 mg/l	＜10 mg/l	＜3	＜1.2 mg/dL	＜20 mg/dL	No	No	Yes	External Dataset
809	Female	≥80	≥25 kg/m2	＜3	≥30g/L	≥3	No	No	No	No	No	No	Yes	Yes	No	No	General anesthesia	Open surgery	No	＜270 min	＜100 ml	Yes	No	≥90 %	No	No	No	≥0.05 ng/ml	≥10 mg/l	＜10 mg/l	＜3	＜1.2 mg/dL	＜20 mg/dL	No	No	Yes	External Dataset
810	Male	≥80	＜25 kg/m2	＜3	≥30g/L	＜3	No	No	No	No	No	Yes	Yes	Yes	No	Yes	General anesthesia	Open surgery	No	＜270 min	＜100 ml	Yes	No	≥90 %	No	No	No	＜0.05 ng/ml	＜10 mg/l	≥10 mg/l	≥3	≥1.2 mg/dL	＜20 mg/dL	Yes	No	Yes	External Dataset
811	Male	≥80	＜25 kg/m2	＜3	≥30g/L	≥3	No	No	No	No	No	Yes	No	Yes	No	Yes	General anesthesia	Laparoscopic surgery	No	＜270 min	＜100 ml	Yes	Yes	≥90 %	No	Yes	Yes	≥0.05 ng/ml	＜10 mg/l	＜10 mg/l	≥3	＜1.2 mg/dL	≥20 mg/dL	Yes	No	Yes	External Dataset
812	Female	＜80	≥25 kg/m2	＜3	≥30g/L	＜3	No	No	No	No	No	Yes	Yes	Yes	No	Yes	General anesthesia	Laparoscopic surgery	No	＜270 min	＜100 ml	Yes	Yes	≥90 %	No	Yes	No	＜0.05 ng/ml	＜10 mg/l	＜10 mg/l	≥3	＜1.2 mg/dL	＜20 mg/dL	Yes	No	Yes	External Dataset
813	Male	≥80	≥25 kg/m2	＜3	≥30g/L	＜3	No	No	No	No	No	Yes	Yes	Yes	No	Yes	General anesthesia	Open surgery	No	＜270 min	＜100 ml	No	Yes	≥90 %	No	No	No	≥0.05 ng/ml	≥10 mg/l	＜10 mg/l	＜3	≥1.2 mg/dL	＜20 mg/dL	Yes	No	Yes	External Dataset
814	Male	≥80	＜25 kg/m2	＜3	≥30g/L	＜3	No	No	No	No	No	Yes	No	Yes	No	Yes	General anesthesia	Laparoscopic surgery	No	＜270 min	＜100 ml	No	Yes	≥90 %	No	No	No	≥0.05 ng/ml	≥10 mg/l	＜10 mg/l	＜3	＜1.2 mg/dL	＜20 mg/dL	No	Yes	Yes	External Dataset
815	Male	＜80	＜25 kg/m2	＜3	≥30g/L	＜3	No	No	No	No	No	Yes	Yes	Yes	No	Yes	General anesthesia	Open surgery	No	≥270 min	＜100 ml	Yes	No	≥90 %	No	No	No	＜0.05 ng/ml	＜10 mg/l	＜10 mg/l	＜3	＜1.2 mg/dL	＜20 mg/dL	No	Yes	Yes	External Dataset
816	Female	＜80	＜25 kg/m2	＜3	＜30g/L	＜3	No	Yes	No	No	No	Yes	Yes	Yes	No	Yes	General anesthesia	Open surgery	No	≥270 min	＜100 ml	Yes	Yes	≥90 %	No	No	No	≥0.05 ng/ml	≥10 mg/l	＜10 mg/l	≥3	＜1.2 mg/dL	＜20 mg/dL	No	No	Yes	External Dataset
817	Male	＜80	＜25 kg/m2	＜3	＜30g/L	＜3	No	Yes	No	No	No	Yes	Yes	Yes	No	Yes	General anesthesia	Laparoscopic surgery	No	≥270 min	≥100 ml	No	Yes	≥90 %	No	No	Yes	＜0.05 ng/ml	≥10 mg/l	≥10 mg/l	＜3	＜1.2 mg/dL	＜20 mg/dL	No	No	Yes	External Dataset
818	Female	＜80	≥25 kg/m2	＜3	≥30g/L	＜3	Yes	No	No	No	No	Yes	Yes	Yes	No	Yes	General anesthesia	Laparoscopic surgery	No	＜270 min	＜100 ml	No	Yes	≥90 %	No	No	No	＜0.05 ng/ml	＜10 mg/l	≥10 mg/l	＜3	＜1.2 mg/dL	＜20 mg/dL	No	No	Yes	External Dataset
819	Male	≥80	≥25 kg/m2	＜3	＜30g/L	＜3	No	No	No	No	No	Yes	Yes	Yes	No	No	Regional anesthesia	Open surgery	No	≥270 min	≥100 ml	No	Yes	≥90 %	No	No	Yes	＜0.05 ng/ml	＜10 mg/l	＜10 mg/l	≥3	＜1.2 mg/dL	＜20 mg/dL	No	Yes	Yes	External Dataset
820	Female	＜80	≥25 kg/m2	＜3	≥30g/L	＜3	No	Yes	No	No	No	Yes	Yes	No	No	No	General anesthesia	Open surgery	No	≥270 min	＜100 ml	No	Yes	≥90 %	No	No	No	＜0.05 ng/ml	＜10 mg/l	＜10 mg/l	≥3	＜1.2 mg/dL	＜20 mg/dL	No	No	Yes	External Dataset
821	Male	＜80	≥25 kg/m2	＜3	≥30g/L	＜3	No	No	No	No	No	No	Yes	Yes	No	Yes	General anesthesia	Open surgery	No	≥270 min	＜100 ml	Yes	Yes	≥90 %	No	No	No	＜0.05 ng/ml	≥10 mg/l	＜10 mg/l	≥3	＜1.2 mg/dL	＜20 mg/dL	No	No	Yes	External Dataset
822	Male	＜80	≥25 kg/m2	＜3	≥30g/L	＜3	Yes	Yes	Yes	No	No	No	Yes	Yes	No	Yes	General anesthesia	Laparoscopic surgery	No	＜270 min	≥100 ml	Yes	Yes	≥90 %	Yes	No	No	＜0.05 ng/ml	＜10 mg/l	＜10 mg/l	≥3	＜1.2 mg/dL	＜20 mg/dL	No	No	Yes	External Dataset
823	Male	＜80	＜25 kg/m2	＜3	≥30g/L	＜3	No	Yes	No	No	No	No	Yes	Yes	No	Yes	General anesthesia	Laparoscopic surgery	No	＜270 min	＜100 ml	No	Yes	≥90 %	No	No	No	＜0.05 ng/ml	≥10 mg/l	≥10 mg/l	＜3	＜1.2 mg/dL	＜20 mg/dL	No	No	Yes	External Dataset
824	Female	＜80	＜25 kg/m2	＜3	≥30g/L	＜3	Yes	Yes	Yes	No	No	Yes	Yes	Yes	No	Yes	General anesthesia	Open surgery	No	＜270 min	≥100 ml	No	No	≥90 %	Yes	No	No	＜0.05 ng/ml	≥10 mg/l	≥10 mg/l	＜3	＜1.2 mg/dL	＜20 mg/dL	No	No	Yes	External Dataset
825	Male	＜80	≥25 kg/m2	＜3	＜30g/L	＜3	Yes	Yes	Yes	No	Yes	No	Yes	Yes	No	Yes	General anesthesia	Laparoscopic surgery	No	＜270 min	≥100 ml	No	Yes	≥90 %	No	No	No	＜0.05 ng/ml	≥10 mg/l	＜10 mg/l	＜3	＜1.2 mg/dL	＜20 mg/dL	No	No	Yes	External Dataset
826	Female	≥80	≥25 kg/m2	≥3	＜30g/L	＜3	No	No	Yes	No	Yes	No	Yes	Yes	Yes	Yes	General anesthesia	Laparoscopic surgery	No	≥270 min	＜100 ml	No	No	≥90 %	No	No	No	＜0.05 ng/ml	＜10 mg/l	＜10 mg/l	＜3	＜1.2 mg/dL	＜20 mg/dL	No	No	Yes	External Dataset
827	Female	≥80	＜25 kg/m2	≥3	＜30g/L	＜3	No	No	No	Yes	No	Yes	Yes	Yes	No	No	General anesthesia	Laparoscopic surgery	Yes	＜270 min	≥100 ml	Yes	Yes	≥90 %	No	No	No	＜0.05 ng/ml	＜10 mg/l	＜10 mg/l	≥3	＜1.2 mg/dL	＜20 mg/dL	No	No	Yes	External Dataset
828	Female	≥80	≥25 kg/m2	＜3	＜30g/L	＜3	No	No	No	No	Yes	Yes	Yes	No	No	Yes	General anesthesia	Laparoscopic surgery	Yes	＜270 min	＜100 ml	Yes	No	≥90 %	Yes	No	No	＜0.05 ng/ml	＜10 mg/l	＜10 mg/l	＜3	＜1.2 mg/dL	＜20 mg/dL	No	No	Yes	External Dataset
829	Female	≥80	≥25 kg/m2	＜3	≥30g/L	＜3	Yes	No	No	No	No	Yes	No	No	Yes	No	General anesthesia	Laparoscopic surgery	Yes	＜270 min	≥100 ml	Yes	No	≥90 %	Yes	No	No	＜0.05 ng/ml	＜10 mg/l	＜10 mg/l	≥3	＜1.2 mg/dL	＜20 mg/dL	No	No	Yes	External Dataset
830	Female	≥80	≥25 kg/m2	≥3	≥30g/L	＜3	Yes	No	No	No	No	No	No	No	Yes	Yes	General anesthesia	Open surgery	Yes	≥270 min	＜100 ml	Yes	Yes	≥90 %	Yes	No	No	＜0.05 ng/ml	＜10 mg/l	＜10 mg/l	≥3	＜1.2 mg/dL	＜20 mg/dL	No	No	Yes	External Dataset
831	Male	≥80	＜25 kg/m2	＜3	≥30g/L	＜3	Yes	No	No	No	Yes	No	Yes	Yes	Yes	Yes	General anesthesia	Laparoscopic surgery	No	＜270 min	＜100 ml	No	No	≥90 %	No	No	No	＜0.05 ng/ml	＜10 mg/l	＜10 mg/l	＜3	＜1.2 mg/dL	＜20 mg/dL	No	No	No	External Dataset
832	Male	≥80	＜25 kg/m2	≥3	≥30g/L	＜3	No	No	No	No	Yes	Yes	No	No	No	Yes	General anesthesia	Laparoscopic surgery	No	＜270 min	＜100 ml	No	Yes	≥90 %	No	No	No	＜0.05 ng/ml	＜10 mg/l	＜10 mg/l	＜3	＜1.2 mg/dL	＜20 mg/dL	No	No	No	External Dataset
833	Female	≥80	≥25 kg/m2	＜3	≥30g/L	＜3	Yes	No	No	No	No	No	No	No	Yes	No	General anesthesia	Open surgery	No	≥270 min	＜100 ml	Yes	Yes	≥90 %	No	No	No	＜0.05 ng/ml	＜10 mg/l	＜10 mg/l	≥3	＜1.2 mg/dL	＜20 mg/dL	No	No	No	External Dataset
834	Female	≥80	＜25 kg/m2	＜3	≥30g/L	＜3	Yes	No	No	No	No	No	Yes	No	Yes	Yes	General anesthesia	Laparoscopic surgery	No	≥270 min	＜100 ml	Yes	Yes	≥90 %	No	No	No	＜0.05 ng/ml	＜10 mg/l	＜10 mg/l	＜3	＜1.2 mg/dL	＜20 mg/dL	No	No	No	External Dataset
835	Female	≥80	＜25 kg/m2	＜3	≥30g/L	＜3	Yes	No	No	No	No	Yes	Yes	No	No	No	General anesthesia	Open surgery	No	≥270 min	＜100 ml	Yes	No	≥90 %	No	Yes	No	＜0.05 ng/ml	＜10 mg/l	＜10 mg/l	≥3	＜1.2 mg/dL	＜20 mg/dL	No	No	No	External Dataset
836	Female	＜80	＜25 kg/m2	＜3	≥30g/L	＜3	Yes	No	No	No	Yes	Yes	No	No	No	Yes	General anesthesia	Open surgery	Yes	≥270 min	＜100 ml	Yes	Yes	≥90 %	No	Yes	No	＜0.05 ng/ml	＜10 mg/l	＜10 mg/l	≥3	＜1.2 mg/dL	＜20 mg/dL	No	No	No	External Dataset
837	Male	≥80	≥25 kg/m2	＜3	≥30g/L	＜3	Yes	No	No	No	No	No	Yes	No	No	Yes	General anesthesia	Laparoscopic surgery	Yes	≥270 min	≥100 ml	Yes	Yes	≥90 %	No	No	No	≥0.05 ng/ml	＜10 mg/l	＜10 mg/l	≥3	＜1.2 mg/dL	＜20 mg/dL	No	No	No	External Dataset
838	Male	＜80	＜25 kg/m2	＜3	≥30g/L	＜3	Yes	No	No	No	No	Yes	Yes	No	No	No	General anesthesia	Open surgery	No	＜270 min	＜100 ml	Yes	No	≥90 %	No	No	No	＜0.05 ng/ml	≥10 mg/l	＜10 mg/l	≥3	＜1.2 mg/dL	＜20 mg/dL	No	No	No	External Dataset
839	Female	≥80	≥25 kg/m2	＜3	≥30g/L	＜3	Yes	No	No	No	No	Yes	No	No	No	No	General anesthesia	Open surgery	Yes	≥270 min	≥100 ml	No	No	≥90 %	No	No	No	≥0.05 ng/ml	＜10 mg/l	≥10 mg/l	≥3	＜1.2 mg/dL	＜20 mg/dL	No	No	No	External Dataset
840	Female	≥80	＜25 kg/m2	＜3	≥30g/L	＜3	No	No	No	No	No	No	No	No	No	No	Regional anesthesia	Open surgery	No	≥270 min	≥100 ml	Yes	No	≥90 %	No	No	No	＜0.05 ng/ml	＜10 mg/l	＜10 mg/l	＜3	＜1.2 mg/dL	≥20 mg/dL	Yes	No	No	External Dataset
841	Female	≥80	＜25 kg/m2	＜3	≥30g/L	＜3	No	No	No	No	No	No	No	No	No	No	Regional anesthesia	Open surgery	No	＜270 min	＜100 ml	Yes	No	≥90 %	No	Yes	No	＜0.05 ng/ml	≥10 mg/l	＜10 mg/l	＜3	≥1.2 mg/dL	＜20 mg/dL	No	No	No	External Dataset
842	Male	＜80	＜25 kg/m2	＜3	＜30g/L	＜3	Yes	No	No	No	No	No	No	No	No	No	Regional anesthesia	Open surgery	No	＜270 min	＜100 ml	Yes	No	≥90 %	No	No	No	≥0.05 ng/ml	＜10 mg/l	≥10 mg/l	＜3	＜1.2 mg/dL	≥20 mg/dL	No	No	No	External Dataset
843	Male	≥80	＜25 kg/m2	≥3	≥30g/L	＜3	No	No	No	No	No	No	No	No	No	No	Regional anesthesia	Open surgery	No	＜270 min	＜100 ml	No	No	＜90 %	No	Yes	No	≥0.05 ng/ml	＜10 mg/l	≥10 mg/l	≥3	＜1.2 mg/dL	＜20 mg/dL	No	No	No	External Dataset
844	Female	≥80	＜25 kg/m2	＜3	≥30g/L	＜3	No	No	No	No	No	No	No	No	No	No	General anesthesia	Open surgery	No	＜270 min	＜100 ml	Yes	No	＜90 %	No	Yes	No	＜0.05 ng/ml	＜10 mg/l	≥10 mg/l	≥3	≥1.2 mg/dL	≥20 mg/dL	No	No	No	External Dataset
845	Female	＜80	＜25 kg/m2	＜3	≥30g/L	＜3	No	No	No	No	No	No	No	No	No	No	General anesthesia	Open surgery	No	＜270 min	＜100 ml	Yes	No	≥90 %	No	Yes	No	＜0.05 ng/ml	≥10 mg/l	＜10 mg/l	≥3	≥1.2 mg/dL	≥20 mg/dL	No	Yes	No	External Dataset
846	Female	≥80	＜25 kg/m2	≥3	＜30g/L	＜3	No	No	No	No	No	No	No	No	No	No	General anesthesia	Open surgery	No	＜270 min	＜100 ml	No	No	≥90 %	No	Yes	No	＜0.05 ng/ml	＜10 mg/l	≥10 mg/l	≥3	＜1.2 mg/dL	≥20 mg/dL	No	No	No	External Dataset
847	Female	≥80	＜25 kg/m2	≥3	≥30g/L	＜3	No	No	No	No	No	No	No	No	No	No	General anesthesia	Laparoscopic surgery	No	＜270 min	＜100 ml	No	No	≥90 %	No	No	No	≥0.05 ng/ml	≥10 mg/l	＜10 mg/l	＜3	≥1.2 mg/dL	＜20 mg/dL	No	Yes	No	External Dataset
848	Female	≥80	＜25 kg/m2	≥3	＜30g/L	＜3	No	No	No	No	No	No	No	No	No	No	General anesthesia	Laparoscopic surgery	No	＜270 min	＜100 ml	No	No	≥90 %	No	No	No	≥0.05 ng/ml	≥10 mg/l	≥10 mg/l	＜3	＜1.2 mg/dL	＜20 mg/dL	No	No	No	External Dataset
849	Female	≥80	＜25 kg/m2	＜3	＜30g/L	＜3	No	No	No	No	No	No	No	No	No	No	General anesthesia	Laparoscopic surgery	No	＜270 min	＜100 ml	No	No	≥90 %	No	No	No	＜0.05 ng/ml	＜10 mg/l	＜10 mg/l	＜3	＜1.2 mg/dL	＜20 mg/dL	No	No	No	External Dataset
850	Female	≥80	≥25 kg/m2	＜3	＜30g/L	＜3	No	No	No	No	No	No	No	No	No	No	General anesthesia	Open surgery	No	＜270 min	＜100 ml	Yes	No	≥90 %	No	No	No	＜0.05 ng/ml	＜10 mg/l	＜10 mg/l	＜3	＜1.2 mg/dL	＜20 mg/dL	No	No	No	External Dataset
851	Female	≥80	＜25 kg/m2	＜3	≥30g/L	＜3	No	No	No	No	No	No	No	No	No	No	General anesthesia	Open surgery	No	＜270 min	＜100 ml	Yes	Yes	≥90 %	No	No	No	≥0.05 ng/ml	＜10 mg/l	＜10 mg/l	＜3	＜1.2 mg/dL	＜20 mg/dL	No	No	No	External Dataset
852	Female	≥80	＜25 kg/m2	＜3	≥30g/L	＜3	No	No	No	No	No	No	No	No	No	No	General anesthesia	Laparoscopic surgery	No	＜270 min	＜100 ml	Yes	Yes	≥90 %	No	No	Yes	≥0.05 ng/ml	＜10 mg/l	＜10 mg/l	＜3	＜1.2 mg/dL	＜20 mg/dL	No	No	No	External Dataset
853	Female	≥80	＜25 kg/m2	＜3	≥30g/L	＜3	No	Yes	Yes	No	No	No	No	No	No	No	General anesthesia	Open surgery	No	＜270 min	＜100 ml	No	No	≥90 %	No	No	Yes	＜0.05 ng/ml	＜10 mg/l	＜10 mg/l	＜3	＜1.2 mg/dL	＜20 mg/dL	No	No	No	External Dataset
854	Male	≥80	＜25 kg/m2	＜3	≥30g/L	＜3	No	No	Yes	No	No	No	No	No	No	No	General anesthesia	Open surgery	No	＜270 min	＜100 ml	Yes	Yes	≥90 %	No	No	Yes	≥0.05 ng/ml	＜10 mg/l	＜10 mg/l	＜3	＜1.2 mg/dL	＜20 mg/dL	No	No	No	External Dataset
855	Female	≥80	≥25 kg/m2	＜3	≥30g/L	＜3	No	Yes	Yes	No	No	No	No	No	No	No	General anesthesia	Open surgery	No	＜270 min	＜100 ml	No	No	≥90 %	No	No	Yes	≥0.05 ng/ml	＜10 mg/l	＜10 mg/l	＜3	＜1.2 mg/dL	＜20 mg/dL	No	No	No	External Dataset
856	Female	≥80	≥25 kg/m2	＜3	≥30g/L	＜3	No	Yes	Yes	No	Yes	No	No	No	No	No	General anesthesia	Laparoscopic surgery	No	＜270 min	＜100 ml	No	Yes	≥90 %	No	No	No	＜0.05 ng/ml	＜10 mg/l	＜10 mg/l	＜3	＜1.2 mg/dL	＜20 mg/dL	No	No	No	External Dataset
857	Female	＜80	＜25 kg/m2	＜3	≥30g/L	≥3	No	Yes	Yes	No	No	No	No	No	No	No	General anesthesia	Open surgery	No	＜270 min	＜100 ml	Yes	Yes	≥90 %	No	No	No	≥0.05 ng/ml	＜10 mg/l	＜10 mg/l	＜3	＜1.2 mg/dL	＜20 mg/dL	No	No	No	External Dataset
858	Male	＜80	＜25 kg/m2	≥3	≥30g/L	＜3	No	No	Yes	No	No	No	No	No	No	No	General anesthesia	Open surgery	No	＜270 min	＜100 ml	No	No	≥90 %	No	No	No	≥0.05 ng/ml	＜10 mg/l	＜10 mg/l	＜3	＜1.2 mg/dL	＜20 mg/dL	No	No	No	External Dataset
859	Male	＜80	＜25 kg/m2	＜3	≥30g/L	＜3	No	No	No	No	Yes	Yes	No	No	No	Yes	General anesthesia	Open surgery	No	＜270 min	＜100 ml	Yes	No	≥90 %	No	No	No	≥0.05 ng/ml	＜10 mg/l	＜10 mg/l	＜3	＜1.2 mg/dL	＜20 mg/dL	No	No	No	External Dataset
860	Female	≥80	＜25 kg/m2	＜3	≥30g/L	＜3	No	No	Yes	No	No	No	No	No	No	No	General anesthesia	Laparoscopic surgery	No	＜270 min	＜100 ml	No	No	≥90 %	No	No	No	＜0.05 ng/ml	＜10 mg/l	＜10 mg/l	＜3	＜1.2 mg/dL	＜20 mg/dL	No	No	No	External Dataset
861	Male	≥80	＜25 kg/m2	≥3	≥30g/L	＜3	No	No	No	No	No	No	No	No	No	No	General anesthesia	Open surgery	Yes	＜270 min	＜100 ml	Yes	No	≥90 %	No	No	No	＜0.05 ng/ml	＜10 mg/l	＜10 mg/l	＜3	＜1.2 mg/dL	＜20 mg/dL	No	No	No	External Dataset
862	Female	＜80	＜25 kg/m2	≥3	≥30g/L	≥3	No	No	Yes	No	No	Yes	No	No	No	Yes	General anesthesia	Laparoscopic surgery	Yes	＜270 min	＜100 ml	Yes	No	≥90 %	No	No	No	＜0.05 ng/ml	＜10 mg/l	＜10 mg/l	＜3	＜1.2 mg/dL	＜20 mg/dL	No	No	No	External Dataset
863	Female	≥80	＜25 kg/m2	≥3	≥30g/L	＜3	No	Yes	Yes	No	No	No	No	No	No	Yes	General anesthesia	Open surgery	No	≥270 min	＜100 ml	Yes	No	≥90 %	No	No	No	＜0.05 ng/ml	＜10 mg/l	＜10 mg/l	＜3	＜1.2 mg/dL	＜20 mg/dL	No	No	No	External Dataset
864	Female	＜80	＜25 kg/m2	≥3	≥30g/L	＜3	No	Yes	Yes	No	Yes	Yes	Yes	No	No	Yes	General anesthesia	Open surgery	Yes	≥270 min	≥100 ml	No	No	≥90 %	No	No	No	＜0.05 ng/ml	＜10 mg/l	＜10 mg/l	＜3	＜1.2 mg/dL	＜20 mg/dL	No	No	No	External Dataset
865	Female	＜80	＜25 kg/m2	≥3	＜30g/L	＜3	No	No	No	No	Yes	No	Yes	No	No	Yes	General anesthesia	Open surgery	Yes	≥270 min	＜100 ml	No	No	≥90 %	No	No	No	＜0.05 ng/ml	＜10 mg/l	＜10 mg/l	＜3	＜1.2 mg/dL	＜20 mg/dL	No	No	No	External Dataset
866	Female	≥80	≥25 kg/m2	＜3	≥30g/L	≥3	No	No	No	Yes	Yes	Yes	Yes	No	No	Yes	General anesthesia	Open surgery	Yes	＜270 min	＜100 ml	No	No	≥90 %	No	No	No	＜0.05 ng/ml	＜10 mg/l	＜10 mg/l	＜3	＜1.2 mg/dL	＜20 mg/dL	No	No	No	External Dataset
867	Female	＜80	＜25 kg/m2	＜3	≥30g/L	≥3	No	No	No	No	Yes	No	Yes	No	No	No	General anesthesia	Laparoscopic surgery	Yes	≥270 min	＜100 ml	Yes	No	≥90 %	No	No	No	＜0.05 ng/ml	＜10 mg/l	＜10 mg/l	＜3	＜1.2 mg/dL	＜20 mg/dL	No	No	No	External Dataset
868	Female	＜80	＜25 kg/m2	≥3	≥30g/L	≥3	No	No	No	Yes	Yes	Yes	Yes	No	No	No	General anesthesia	Open surgery	No	＜270 min	＜100 ml	Yes	No	≥90 %	No	Yes	No	＜0.05 ng/ml	＜10 mg/l	＜10 mg/l	＜3	＜1.2 mg/dL	＜20 mg/dL	No	No	No	External Dataset
869	Female	≥80	≥25 kg/m2	＜3	≥30g/L	≥3	No	No	No	Yes	No	No	No	No	No	No	General anesthesia	Laparoscopic surgery	Yes	≥270 min	≥100 ml	No	No	≥90 %	No	Yes	No	＜0.05 ng/ml	＜10 mg/l	＜10 mg/l	＜3	＜1.2 mg/dL	＜20 mg/dL	No	No	No	External Dataset
870	Female	≥80	≥25 kg/m2	＜3	≥30g/L	≥3	No	No	No	Yes	No	No	No	Yes	No	No	General anesthesia	Open surgery	No	＜270 min	＜100 ml	No	No	≥90 %	No	No	No	＜0.05 ng/ml	＜10 mg/l	＜10 mg/l	＜3	＜1.2 mg/dL	＜20 mg/dL	No	No	No	External Dataset
871	Female	≥80	≥25 kg/m2	＜3	≥30g/L	＜3	No	No	No	Yes	No	Yes	No	No	No	No	General anesthesia	Open surgery	No	≥270 min	≥100 ml	No	No	≥90 %	No	No	No	＜0.05 ng/ml	＜10 mg/l	＜10 mg/l	＜3	≥1.2 mg/dL	≥20 mg/dL	Yes	No	No	External Dataset
872	Male	≥80	＜25 kg/m2	＜3	≥30g/L	＜3	No	No	No	Yes	No	No	Yes	Yes	Yes	No	General anesthesia	Laparoscopic surgery	No	≥270 min	≥100 ml	No	No	≥90 %	Yes	Yes	No	＜0.05 ng/ml	＜10 mg/l	＜10 mg/l	＜3	≥1.2 mg/dL	＜20 mg/dL	No	No	No	External Dataset
873	Female	≥80	＜25 kg/m2	＜3	≥30g/L	＜3	No	No	No	No	No	No	Yes	No	No	No	General anesthesia	Laparoscopic surgery	No	＜270 min	≥100 ml	Yes	No	＜90 %	No	No	No	＜0.05 ng/ml	＜10 mg/l	＜10 mg/l	＜3	≥1.2 mg/dL	＜20 mg/dL	No	No	No	External Dataset
874	Male	≥80	＜25 kg/m2	＜3	≥30g/L	＜3	No	No	No	No	No	No	No	No	No	No	General anesthesia	Open surgery	No	＜270 min	≥100 ml	No	No	＜90 %	No	Yes	No	＜0.05 ng/ml	＜10 mg/l	＜10 mg/l	≥3	＜1.2 mg/dL	≥20 mg/dL	No	No	No	External Dataset
875	Male	≥80	＜25 kg/m2	＜3	≥30g/L	＜3	No	No	No	Yes	No	No	No	No	Yes	No	General anesthesia	Open surgery	No	＜270 min	＜100 ml	No	No	≥90 %	No	No	No	＜0.05 ng/ml	＜10 mg/l	＜10 mg/l	≥3	＜1.2 mg/dL	≥20 mg/dL	No	No	No	External Dataset
876	Male	≥80	＜25 kg/m2	＜3	≥30g/L	＜3	No	No	No	Yes	No	No	No	No	No	No	General anesthesia	Open surgery	No	≥270 min	＜100 ml	Yes	No	≥90 %	Yes	No	No	＜0.05 ng/ml	＜10 mg/l	＜10 mg/l	≥3	≥1.2 mg/dL	≥20 mg/dL	No	Yes	No	External Dataset
877	Female	≥80	＜25 kg/m2	＜3	≥30g/L	＜3	No	No	No	No	No	No	No	No	No	No	General anesthesia	Open surgery	No	＜270 min	＜100 ml	No	No	≥90 %	No	Yes	No	＜0.05 ng/ml	＜10 mg/l	＜10 mg/l	≥3	＜1.2 mg/dL	＜20 mg/dL	No	No	No	External Dataset
878	Female	≥80	＜25 kg/m2	＜3	≥30g/L	＜3	No	No	No	No	No	No	No	No	Yes	No	General anesthesia	Laparoscopic surgery	No	＜270 min	＜100 ml	No	No	≥90 %	Yes	No	No	＜0.05 ng/ml	＜10 mg/l	≥10 mg/l	＜3	＜1.2 mg/dL	≥20 mg/dL	No	Yes	No	External Dataset
879	Male	＜80	＜25 kg/m2	＜3	≥30g/L	＜3	No	No	No	No	No	No	No	No	No	No	General anesthesia	Laparoscopic surgery	No	≥270 min	＜100 ml	No	Yes	≥90 %	No	Yes	No	＜0.05 ng/ml	＜10 mg/l	＜10 mg/l	＜3	＜1.2 mg/dL	≥20 mg/dL	No	No	No	External Dataset
880	Female	＜80	＜25 kg/m2	≥3	≥30g/L	＜3	No	No	No	Yes	No	No	No	No	Yes	No	General anesthesia	Laparoscopic surgery	No	≥270 min	≥100 ml	No	No	≥90 %	No	No	No	＜0.05 ng/ml	≥10 mg/l	＜10 mg/l	≥3	＜1.2 mg/dL	＜20 mg/dL	No	No	No	External Dataset
881	Female	≥80	＜25 kg/m2	≥3	≥30g/L	＜3	No	No	No	No	No	No	No	No	Yes	No	Regional anesthesia	Laparoscopic surgery	No	＜270 min	≥100 ml	No	No	≥90 %	No	No	No	≥0.05 ng/ml	＜10 mg/l	＜10 mg/l	＜3	≥1.2 mg/dL	＜20 mg/dL	No	No	No	External Dataset
882	Female	＜80	＜25 kg/m2	＜3	≥30g/L	＜3	No	No	No	Yes	No	No	No	No	Yes	No	Regional anesthesia	Laparoscopic surgery	No	＜270 min	≥100 ml	Yes	Yes	≥90 %	No	No	No	＜0.05 ng/ml	＜10 mg/l	＜10 mg/l	≥3	≥1.2 mg/dL	＜20 mg/dL	No	No	No	External Dataset
883	Female	＜80	≥25 kg/m2	＜3	≥30g/L	＜3	Yes	No	No	No	No	No	No	No	Yes	No	Regional anesthesia	Laparoscopic surgery	No	＜270 min	＜100 ml	No	No	≥90 %	No	No	No	≥0.05 ng/ml	≥10 mg/l	＜10 mg/l	≥3	≥1.2 mg/dL	≥20 mg/dL	No	No	No	External Dataset
884	Female	≥80	≥25 kg/m2	＜3	＜30g/L	＜3	Yes	No	No	No	No	No	No	No	No	No	General anesthesia	Laparoscopic surgery	No	≥270 min	≥100 ml	No	No	≥90 %	No	No	No	≥0.05 ng/ml	≥10 mg/l	≥10 mg/l	≥3	＜1.2 mg/dL	＜20 mg/dL	No	No	No	External Dataset
885	Female	≥80	＜25 kg/m2	≥3	≥30g/L	＜3	Yes	No	No	No	No	No	No	No	No	No	General anesthesia	Laparoscopic surgery	No	＜270 min	＜100 ml	Yes	Yes	≥90 %	No	No	No	≥0.05 ng/ml	＜10 mg/l	＜10 mg/l	≥3	≥1.2 mg/dL	≥20 mg/dL	No	No	No	External Dataset
886	Female	≥80	＜25 kg/m2	≥3	＜30g/L	＜3	Yes	No	No	No	No	No	No	No	No	No	General anesthesia	Open surgery	No	＜270 min	＜100 ml	No	No	≥90 %	No	No	No	≥0.05 ng/ml	≥10 mg/l	≥10 mg/l	≥3	＜1.2 mg/dL	＜20 mg/dL	No	No	No	External Dataset
887	Female	＜80	＜25 kg/m2	≥3	≥30g/L	＜3	Yes	No	No	No	No	No	No	No	No	No	General anesthesia	Open surgery	No	＜270 min	＜100 ml	Yes	No	≥90 %	No	No	Yes	≥0.05 ng/ml	＜10 mg/l	＜10 mg/l	＜3	＜1.2 mg/dL	＜20 mg/dL	No	No	No	External Dataset
888	Female	≥80	＜25 kg/m2	≥3	≥30g/L	＜3	No	No	No	No	No	No	No	No	No	No	General anesthesia	Open surgery	No	＜270 min	＜100 ml	Yes	No	≥90 %	No	No	No	＜0.05 ng/ml	＜10 mg/l	＜10 mg/l	＜3	＜1.2 mg/dL	＜20 mg/dL	No	No	No	External Dataset
889	Male	≥80	≥25 kg/m2	＜3	≥30g/L	＜3	No	No	No	No	No	No	No	No	No	Yes	General anesthesia	Open surgery	No	＜270 min	＜100 ml	No	Yes	≥90 %	No	No	No	＜0.05 ng/ml	＜10 mg/l	＜10 mg/l	＜3	＜1.2 mg/dL	＜20 mg/dL	No	No	No	External Dataset
890	Male	≥80	≥25 kg/m2	＜3	≥30g/L	＜3	No	Yes	Yes	No	No	No	No	No	No	No	General anesthesia	Laparoscopic surgery	No	＜270 min	＜100 ml	Yes	No	≥90 %	No	No	Yes	＜0.05 ng/ml	＜10 mg/l	＜10 mg/l	＜3	＜1.2 mg/dL	＜20 mg/dL	No	No	No	External Dataset
891	Male	≥80	＜25 kg/m2	≥3	≥30g/L	＜3	No	No	No	No	No	No	No	No	No	No	General anesthesia	Open surgery	No	＜270 min	＜100 ml	No	No	≥90 %	No	No	No	＜0.05 ng/ml	＜10 mg/l	＜10 mg/l	＜3	＜1.2 mg/dL	＜20 mg/dL	No	No	No	External Dataset
892	Female	≥80	＜25 kg/m2	＜3	≥30g/L	≥3	Yes	Yes	No	No	No	No	No	No	No	Yes	General anesthesia	Laparoscopic surgery	No	＜270 min	＜100 ml	Yes	No	≥90 %	No	No	No	≥0.05 ng/ml	＜10 mg/l	＜10 mg/l	＜3	＜1.2 mg/dL	＜20 mg/dL	No	No	No	External Dataset
893	Male	≥80	≥25 kg/m2	＜3	≥30g/L	≥3	Yes	Yes	Yes	No	No	No	No	No	No	No	General anesthesia	Laparoscopic surgery	No	＜270 min	＜100 ml	No	Yes	≥90 %	No	No	No	＜0.05 ng/ml	＜10 mg/l	＜10 mg/l	＜3	＜1.2 mg/dL	＜20 mg/dL	No	No	No	External Dataset
894	Female	≥80	＜25 kg/m2	＜3	≥30g/L	＜3	No	Yes	Yes	No	No	No	No	No	No	Yes	General anesthesia	Open surgery	No	＜270 min	＜100 ml	Yes	No	≥90 %	No	No	No	＜0.05 ng/ml	＜10 mg/l	＜10 mg/l	＜3	＜1.2 mg/dL	＜20 mg/dL	No	No	No	External Dataset
895	Female	≥80	＜25 kg/m2	＜3	≥30g/L	＜3	Yes	No	No	No	No	No	No	No	No	No	General anesthesia	Open surgery	No	＜270 min	＜100 ml	Yes	No	≥90 %	No	No	Yes	≥0.05 ng/ml	＜10 mg/l	＜10 mg/l	＜3	＜1.2 mg/dL	＜20 mg/dL	No	No	No	External Dataset
896	Female	≥80	＜25 kg/m2	＜3	≥30g/L	＜3	No	No	No	No	No	No	No	No	No	No	General anesthesia	Laparoscopic surgery	No	＜270 min	＜100 ml	No	No	≥90 %	No	No	No	＜0.05 ng/ml	＜10 mg/l	＜10 mg/l	＜3	＜1.2 mg/dL	＜20 mg/dL	No	No	No	External Dataset
897	Female	≥80	＜25 kg/m2	＜3	≥30g/L	＜3	No	No	No	No	Yes	No	No	No	No	No	General anesthesia	Laparoscopic surgery	No	＜270 min	＜100 ml	Yes	No	≥90 %	No	No	No	≥0.05 ng/ml	＜10 mg/l	＜10 mg/l	＜3	＜1.2 mg/dL	＜20 mg/dL	No	No	No	External Dataset
898	Female	≥80	＜25 kg/m2	＜3	≥30g/L	≥3	No	No	No	No	Yes	No	No	No	No	No	General anesthesia	Open surgery	No	＜270 min	＜100 ml	Yes	No	≥90 %	No	No	No	＜0.05 ng/ml	＜10 mg/l	＜10 mg/l	＜3	＜1.2 mg/dL	＜20 mg/dL	No	No	No	External Dataset
899	Female	≥80	＜25 kg/m2	＜3	≥30g/L	≥3	No	No	No	No	No	No	No	No	No	Yes	General anesthesia	Laparoscopic surgery	No	＜270 min	＜100 ml	No	No	≥90 %	No	No	No	＜0.05 ng/ml	＜10 mg/l	＜10 mg/l	＜3	＜1.2 mg/dL	＜20 mg/dL	No	No	No	External Dataset
900	Female	≥80	＜25 kg/m2	＜3	≥30g/L	＜3	No	No	No	No	No	No	No	No	No	No	General anesthesia	Open surgery	No	＜270 min	＜100 ml	Yes	No	≥90 %	No	No	No	≥0.05 ng/ml	＜10 mg/l	＜10 mg/l	＜3	＜1.2 mg/dL	＜20 mg/dL	No	No	No	External Dataset
901	Female	≥80	＜25 kg/m2	＜3	≥30g/L	＜3	No	No	No	No	No	No	No	No	No	Yes	General anesthesia	Laparoscopic surgery	Yes	＜270 min	＜100 ml	No	No	≥90 %	No	No	No	＜0.05 ng/ml	＜10 mg/l	＜10 mg/l	＜3	＜1.2 mg/dL	＜20 mg/dL	No	No	No	External Dataset
902	Female	＜80	＜25 kg/m2	＜3	＜30g/L	＜3	No	No	No	No	No	No	No	No	No	Yes	General anesthesia	Laparoscopic surgery	Yes	＜270 min	＜100 ml	No	No	≥90 %	No	No	No	≥0.05 ng/ml	＜10 mg/l	＜10 mg/l	＜3	＜1.2 mg/dL	＜20 mg/dL	No	No	No	External Dataset
903	Female	≥80	＜25 kg/m2	≥3	＜30g/L	＜3	No	No	No	No	No	No	No	Yes	No	Yes	General anesthesia	Open surgery	No	＜270 min	＜100 ml	Yes	No	≥90 %	No	No	No	＜0.05 ng/ml	＜10 mg/l	＜10 mg/l	＜3	＜1.2 mg/dL	＜20 mg/dL	No	No	No	External Dataset
904	Male	＜80	≥25 kg/m2	≥3	＜30g/L	≥3	No	No	No	No	No	No	No	Yes	No	No	General anesthesia	Laparoscopic surgery	No	＜270 min	＜100 ml	Yes	No	≥90 %	No	No	No	＜0.05 ng/ml	＜10 mg/l	＜10 mg/l	＜3	＜1.2 mg/dL	＜20 mg/dL	No	No	No	External Dataset
905	Male	＜80	≥25 kg/m2	≥3	＜30g/L	≥3	No	No	No	No	No	Yes	Yes	No	No	No	General anesthesia	Open surgery	Yes	＜270 min	＜100 ml	Yes	No	≥90 %	No	No	No	＜0.05 ng/ml	＜10 mg/l	＜10 mg/l	＜3	＜1.2 mg/dL	＜20 mg/dL	No	No	No	External Dataset
906	Male	≥80	＜25 kg/m2	≥3	＜30g/L	＜3	No	No	No	No	No	Yes	No	Yes	No	No	General anesthesia	Open surgery	No	＜270 min	＜100 ml	No	No	≥90 %	No	No	No	＜0.05 ng/ml	＜10 mg/l	＜10 mg/l	＜3	＜1.2 mg/dL	＜20 mg/dL	No	No	No	External Dataset
907	Female	＜80	＜25 kg/m2	＜3	≥30g/L	＜3	No	No	No	No	No	Yes	No	No	No	No	General anesthesia	Open surgery	Yes	＜270 min	＜100 ml	Yes	No	≥90 %	No	No	No	＜0.05 ng/ml	＜10 mg/l	＜10 mg/l	≥3	＜1.2 mg/dL	＜20 mg/dL	No	No	No	External Dataset
908	Male	＜80	≥25 kg/m2	＜3	≥30g/L	＜3	No	No	No	Yes	No	Yes	No	Yes	No	No	General anesthesia	Laparoscopic surgery	Yes	＜270 min	＜100 ml	No	No	≥90 %	No	No	No	＜0.05 ng/ml	≥10 mg/l	≥10 mg/l	＜3	＜1.2 mg/dL	＜20 mg/dL	No	No	No	External Dataset
909	Male	≥80	＜25 kg/m2	＜3	≥30g/L	＜3	No	No	No	No	No	Yes	Yes	No	No	No	General anesthesia	Laparoscopic surgery	No	＜270 min	＜100 ml	Yes	No	≥90 %	No	Yes	No	＜0.05 ng/ml	＜10 mg/l	＜10 mg/l	＜3	＜1.2 mg/dL	＜20 mg/dL	No	No	No	External Dataset
910	Female	≥80	≥25 kg/m2	＜3	≥30g/L	＜3	No	No	No	No	No	No	Yes	Yes	No	No	General anesthesia	Open surgery	Yes	＜270 min	＜100 ml	No	Yes	≥90 %	No	No	No	＜0.05 ng/ml	≥10 mg/l	≥10 mg/l	≥3	＜1.2 mg/dL	＜20 mg/dL	No	No	No	External Dataset
911	Male	＜80	≥25 kg/m2	＜3	≥30g/L	＜3	No	No	No	Yes	No	No	Yes	No	No	No	General anesthesia	Open surgery	No	＜270 min	≥100 ml	Yes	Yes	≥90 %	No	No	No	＜0.05 ng/ml	≥10 mg/l	＜10 mg/l	＜3	＜1.2 mg/dL	＜20 mg/dL	No	No	No	External Dataset
912	Female	≥80	＜25 kg/m2	＜3	＜30g/L	＜3	No	No	No	Yes	No	No	No	No	Yes	No	General anesthesia	Laparoscopic surgery	No	＜270 min	≥100 ml	No	Yes	≥90 %	No	Yes	No	＜0.05 ng/ml	≥10 mg/l	≥10 mg/l	＜3	≥1.2 mg/dL	≥20 mg/dL	No	No	No	External Dataset
913	Female	≥80	＜25 kg/m2	＜3	≥30g/L	＜3	No	No	No	No	Yes	No	No	No	No	No	General anesthesia	Open surgery	No	＜270 min	＜100 ml	Yes	Yes	≥90 %	No	Yes	No	＜0.05 ng/ml	≥10 mg/l	≥10 mg/l	≥3	＜1.2 mg/dL	＜20 mg/dL	No	No	No	External Dataset
914	Male	＜80	＜25 kg/m2	＜3	≥30g/L	＜3	No	No	No	No	No	No	No	No	No	No	General anesthesia	Laparoscopic surgery	No	≥270 min	≥100 ml	Yes	Yes	≥90 %	No	Yes	No	＜0.05 ng/ml	≥10 mg/l	＜10 mg/l	＜3	≥1.2 mg/dL	≥20 mg/dL	No	No	No	External Dataset
915	Female	≥80	＜25 kg/m2	＜3	≥30g/L	＜3	No	No	No	No	No	No	No	No	Yes	No	General anesthesia	Laparoscopic surgery	No	≥270 min	≥100 ml	Yes	No	≥90 %	No	Yes	No	＜0.05 ng/ml	≥10 mg/l	＜10 mg/l	≥3	≥1.2 mg/dL	＜20 mg/dL	No	No	No	External Dataset
916	Female	≥80	＜25 kg/m2	＜3	≥30g/L	＜3	No	No	No	No	No	No	No	No	No	No	General anesthesia	Laparoscopic surgery	No	≥270 min	＜100 ml	Yes	No	≥90 %	No	No	No	＜0.05 ng/ml	＜10 mg/l	＜10 mg/l	＜3	≥1.2 mg/dL	≥20 mg/dL	No	No	No	External Dataset
917	Female	＜80	＜25 kg/m2	≥3	≥30g/L	＜3	No	No	No	No	No	No	No	No	Yes	No	General anesthesia	Open surgery	No	≥270 min	＜100 ml	Yes	No	≥90 %	No	No	No	＜0.05 ng/ml	＜10 mg/l	＜10 mg/l	≥3	＜1.2 mg/dL	＜20 mg/dL	No	No	No	External Dataset
918	Female	≥80	＜25 kg/m2	≥3	≥30g/L	＜3	No	No	No	No	No	No	No	No	Yes	No	Regional anesthesia	Open surgery	No	≥270 min	＜100 ml	Yes	No	≥90 %	No	No	No	＜0.05 ng/ml	≥10 mg/l	＜10 mg/l	＜3	≥1.2 mg/dL	＜20 mg/dL	No	No	No	External Dataset
919	Female	＜80	＜25 kg/m2	＜3	≥30g/L	＜3	No	No	No	No	No	No	No	No	No	No	Regional anesthesia	Open surgery	No	＜270 min	＜100 ml	No	No	≥90 %	No	No	No	＜0.05 ng/ml	≥10 mg/l	＜10 mg/l	≥3	≥1.2 mg/dL	＜20 mg/dL	No	No	No	External Dataset
920	Female	＜80	＜25 kg/m2	≥3	≥30g/L	＜3	No	No	No	No	No	No	No	No	No	No	General anesthesia	Open surgery	No	≥270 min	≥100 ml	Yes	No	≥90 %	No	No	No	＜0.05 ng/ml	＜10 mg/l	＜10 mg/l	＜3	＜1.2 mg/dL	≥20 mg/dL	No	No	No	External Dataset
921	Female	＜80	＜25 kg/m2	≥3	≥30g/L	≥3	Yes	No	No	No	No	No	No	No	No	No	General anesthesia	Open surgery	No	＜270 min	＜100 ml	No	No	≥90 %	No	No	No	＜0.05 ng/ml	＜10 mg/l	＜10 mg/l	＜3	＜1.2 mg/dL	＜20 mg/dL	No	No	No	External Dataset
922	Male	≥80	＜25 kg/m2	≥3	≥30g/L	＜3	Yes	No	No	No	No	No	No	No	No	No	General anesthesia	Laparoscopic surgery	No	≥270 min	＜100 ml	Yes	No	≥90 %	No	No	No	＜0.05 ng/ml	＜10 mg/l	＜10 mg/l	＜3	＜1.2 mg/dL	≥20 mg/dL	No	No	No	External Dataset
923	Male	≥80	＜25 kg/m2	＜3	≥30g/L	＜3	No	Yes	No	No	No	No	No	No	No	No	General anesthesia	Laparoscopic surgery	No	≥270 min	≥100 ml	No	No	≥90 %	No	No	No	＜0.05 ng/ml	＜10 mg/l	＜10 mg/l	＜3	＜1.2 mg/dL	＜20 mg/dL	No	No	No	External Dataset
924	Female	≥80	≥25 kg/m2	≥3	≥30g/L	＜3	Yes	Yes	No	No	No	No	No	No	No	No	General anesthesia	Open surgery	No	≥270 min	≥100 ml	Yes	No	≥90 %	No	No	No	＜0.05 ng/ml	＜10 mg/l	＜10 mg/l	＜3	＜1.2 mg/dL	＜20 mg/dL	No	No	No	External Dataset
925	Female	≥80	≥25 kg/m2	≥3	≥30g/L	≥3	Yes	No	No	No	No	No	No	No	No	No	General anesthesia	Laparoscopic surgery	No	＜270 min	＜100 ml	No	No	≥90 %	No	No	No	＜0.05 ng/ml	＜10 mg/l	＜10 mg/l	＜3	＜1.2 mg/dL	＜20 mg/dL	No	No	No	External Dataset
926	Male	≥80	＜25 kg/m2	≥3	＜30g/L	＜3	Yes	No	Yes	No	No	No	No	No	No	No	General anesthesia	Open surgery	No	≥270 min	＜100 ml	Yes	No	＜90 %	Yes	No	Yes	≥0.05 ng/ml	＜10 mg/l	＜10 mg/l	＜3	＜1.2 mg/dL	＜20 mg/dL	No	No	No	External Dataset
927	Female	≥80	＜25 kg/m2	＜3	＜30g/L	≥3	Yes	No	Yes	No	No	No	No	No	No	No	General anesthesia	Laparoscopic surgery	No	≥270 min	＜100 ml	No	No	＜90 %	Yes	No	No	≥0.05 ng/ml	＜10 mg/l	＜10 mg/l	＜3	＜1.2 mg/dL	＜20 mg/dL	No	No	No	External Dataset
928	Male	≥80	≥25 kg/m2	＜3	＜30g/L	≥3	Yes	Yes	Yes	No	No	No	No	No	No	No	General anesthesia	Laparoscopic surgery	No	≥270 min	＜100 ml	Yes	No	≥90 %	No	No	No	＜0.05 ng/ml	＜10 mg/l	＜10 mg/l	＜3	＜1.2 mg/dL	＜20 mg/dL	No	No	No	External Dataset
929	Male	≥80	＜25 kg/m2	＜3	≥30g/L	＜3	No	Yes	Yes	No	No	No	No	No	No	No	General anesthesia	Laparoscopic surgery	No	＜270 min	＜100 ml	No	No	≥90 %	Yes	No	No	＜0.05 ng/ml	＜10 mg/l	＜10 mg/l	＜3	＜1.2 mg/dL	＜20 mg/dL	No	No	No	External Dataset
930	Female	≥80	＜25 kg/m2	＜3	≥30g/L	＜3	No	No	No	No	No	No	No	No	No	No	General anesthesia	Open surgery	No	＜270 min	≥100 ml	Yes	No	≥90 %	Yes	No	No	＜0.05 ng/ml	＜10 mg/l	＜10 mg/l	＜3	＜1.2 mg/dL	＜20 mg/dL	No	No	No	External Dataset
931	Male	＜80	＜25 kg/m2	＜3	≥30g/L	≥3	Yes	No	No	No	No	No	No	No	No	No	General anesthesia	Laparoscopic surgery	Yes	≥270 min	＜100 ml	No	Yes	≥90 %	Yes	No	No	＜0.05 ng/ml	＜10 mg/l	＜10 mg/l	＜3	＜1.2 mg/dL	＜20 mg/dL	No	No	No	External Dataset
932	Male	≥80	＜25 kg/m2	＜3	＜30g/L	＜3	Yes	No	No	No	No	No	No	No	No	Yes	General anesthesia	Open surgery	No	≥270 min	＜100 ml	Yes	Yes	≥90 %	No	No	Yes	≥0.05 ng/ml	＜10 mg/l	＜10 mg/l	＜3	＜1.2 mg/dL	＜20 mg/dL	No	No	No	External Dataset
933	Male	≥80	＜25 kg/m2	＜3	≥30g/L	＜3	Yes	No	No	No	No	No	No	No	No	No	General anesthesia	Laparoscopic surgery	No	＜270 min	＜100 ml	No	Yes	≥90 %	Yes	No	No	＜0.05 ng/ml	＜10 mg/l	＜10 mg/l	＜3	＜1.2 mg/dL	＜20 mg/dL	No	No	No	External Dataset
934	Female	＜80	＜25 kg/m2	＜3	≥30g/L	＜3	Yes	No	No	No	No	No	No	No	No	Yes	General anesthesia	Open surgery	No	＜270 min	＜100 ml	No	Yes	≥90 %	Yes	No	Yes	＜0.05 ng/ml	＜10 mg/l	＜10 mg/l	＜3	＜1.2 mg/dL	＜20 mg/dL	No	No	No	External Dataset
935	Female	≥80	＜25 kg/m2	＜3	≥30g/L	≥3	Yes	No	No	No	No	No	No	No	No	No	General anesthesia	Laparoscopic surgery	No	＜270 min	＜100 ml	No	Yes	≥90 %	No	No	No	＜0.05 ng/ml	＜10 mg/l	＜10 mg/l	＜3	＜1.2 mg/dL	＜20 mg/dL	No	No	No	External Dataset
936	Female	＜80	＜25 kg/m2	＜3	≥30g/L	＜3	No	No	No	No	No	No	No	No	No	No	General anesthesia	Open surgery	No	＜270 min	＜100 ml	Yes	No	≥90 %	No	No	No	＜0.05 ng/ml	＜10 mg/l	＜10 mg/l	＜3	＜1.2 mg/dL	＜20 mg/dL	No	No	No	External Dataset
937	Female	≥80	＜25 kg/m2	＜3	≥30g/L	≥3	No	No	No	No	No	No	No	No	No	No	General anesthesia	Open surgery	No	＜270 min	＜100 ml	Yes	No	≥90 %	No	No	Yes	＜0.05 ng/ml	＜10 mg/l	＜10 mg/l	＜3	＜1.2 mg/dL	＜20 mg/dL	No	No	No	External Dataset
938	Female	＜80	＜25 kg/m2	＜3	≥30g/L	＜3	No	No	No	No	No	No	No	No	No	Yes	General anesthesia	Open surgery	No	＜270 min	＜100 ml	No	No	≥90 %	No	No	No	＜0.05 ng/ml	＜10 mg/l	＜10 mg/l	＜3	＜1.2 mg/dL	＜20 mg/dL	No	No	No	External Dataset
939	Male	≥80	＜25 kg/m2	＜3	≥30g/L	＜3	Yes	No	No	No	No	No	No	No	No	No	General anesthesia	Laparoscopic surgery	No	＜270 min	＜100 ml	No	No	≥90 %	No	No	No	＜0.05 ng/ml	＜10 mg/l	＜10 mg/l	＜3	＜1.2 mg/dL	＜20 mg/dL	No	No	No	External Dataset
940	Female	＜80	＜25 kg/m2	＜3	≥30g/L	＜3	Yes	No	No	No	No	No	No	Yes	No	No	General anesthesia	Laparoscopic surgery	No	＜270 min	＜100 ml	No	No	≥90 %	No	No	Yes	＜0.05 ng/ml	＜10 mg/l	＜10 mg/l	＜3	＜1.2 mg/dL	＜20 mg/dL	No	No	No	External Dataset
941	Female	≥80	＜25 kg/m2	＜3	≥30g/L	＜3	Yes	No	No	No	No	No	Yes	No	No	No	General anesthesia	Open surgery	No	＜270 min	＜100 ml	No	No	≥90 %	No	No	No	＜0.05 ng/ml	＜10 mg/l	＜10 mg/l	＜3	＜1.2 mg/dL	＜20 mg/dL	No	No	No	External Dataset
942	Female	≥80	＜25 kg/m2	＜3	≥30g/L	＜3	No	No	No	No	No	Yes	No	No	No	No	General anesthesia	Open surgery	No	＜270 min	＜100 ml	No	No	≥90 %	No	No	No	＜0.05 ng/ml	＜10 mg/l	＜10 mg/l	＜3	＜1.2 mg/dL	＜20 mg/dL	No	No	No	External Dataset
943	Female	≥80	＜25 kg/m2	＜3	≥30g/L	＜3	No	No	No	No	No	Yes	Yes	Yes	No	No	General anesthesia	Open surgery	No	＜270 min	＜100 ml	No	No	≥90 %	No	No	No	＜0.05 ng/ml	＜10 mg/l	＜10 mg/l	＜3	＜1.2 mg/dL	＜20 mg/dL	No	No	No	External Dataset
944	Female	≥80	＜25 kg/m2	≥3	≥30g/L	＜3	Yes	No	No	No	No	Yes	No	Yes	No	No	General anesthesia	Laparoscopic surgery	Yes	＜270 min	＜100 ml	Yes	No	≥90 %	No	No	No	＜0.05 ng/ml	＜10 mg/l	＜10 mg/l	＜3	＜1.2 mg/dL	＜20 mg/dL	No	No	No	External Dataset
945	Female	≥80	≥25 kg/m2	＜3	≥30g/L	＜3	No	No	No	No	Yes	No	No	Yes	No	No	General anesthesia	Laparoscopic surgery	Yes	＜270 min	＜100 ml	Yes	No	≥90 %	No	No	No	＜0.05 ng/ml	＜10 mg/l	＜10 mg/l	＜3	＜1.2 mg/dL	＜20 mg/dL	No	No	No	External Dataset
946	Female	≥80	＜25 kg/m2	≥3	≥30g/L	＜3	No	No	No	No	No	Yes	Yes	No	No	No	General anesthesia	Open surgery	Yes	＜270 min	＜100 ml	No	No	≥90 %	No	No	No	＜0.05 ng/ml	＜10 mg/l	＜10 mg/l	＜3	＜1.2 mg/dL	＜20 mg/dL	No	No	No	External Dataset
947	Male	≥80	≥25 kg/m2	≥3	≥30g/L	＜3	Yes	No	No	No	No	No	Yes	Yes	No	No	General anesthesia	Laparoscopic surgery	No	＜270 min	＜100 ml	No	No	≥90 %	No	No	No	＜0.05 ng/ml	＜10 mg/l	＜10 mg/l	＜3	＜1.2 mg/dL	＜20 mg/dL	No	No	No	External Dataset
948	Male	≥80	＜25 kg/m2	＜3	＜30g/L	＜3	No	No	No	No	No	No	No	No	No	No	General anesthesia	Laparoscopic surgery	No	＜270 min	＜100 ml	Yes	No	≥90 %	No	No	No	＜0.05 ng/ml	≥10 mg/l	＜10 mg/l	＜3	＜1.2 mg/dL	＜20 mg/dL	No	No	No	External Dataset
949	Male	≥80	＜25 kg/m2	≥3	≥30g/L	＜3	Yes	No	No	No	No	Yes	No	No	No	No	General anesthesia	Open surgery	No	＜270 min	＜100 ml	Yes	No	＜90 %	No	Yes	No	＜0.05 ng/ml	＜10 mg/l	＜10 mg/l	≥3	＜1.2 mg/dL	＜20 mg/dL	No	No	No	External Dataset
950	Male	＜80	≥25 kg/m2	＜3	＜30g/L	＜3	Yes	No	No	No	No	No	No	No	No	No	General anesthesia	Laparoscopic surgery	No	＜270 min	＜100 ml	Yes	No	≥90 %	No	Yes	No	＜0.05 ng/ml	＜10 mg/l	＜10 mg/l	＜3	＜1.2 mg/dL	＜20 mg/dL	No	No	No	External Dataset
951	Female	≥80	≥25 kg/m2	≥3	≥30g/L	＜3	No	No	No	No	No	No	No	No	No	No	General anesthesia	Open surgery	No	＜270 min	＜100 ml	No	Yes	＜90 %	No	Yes	No	＜0.05 ng/ml	≥10 mg/l	＜10 mg/l	＜3	＜1.2 mg/dL	＜20 mg/dL	No	No	No	External Dataset
952	Female	≥80	＜25 kg/m2	≥3	＜30g/L	＜3	No	No	No	No	No	Yes	No	No	Yes	No	Regional anesthesia	Open surgery	No	＜270 min	＜100 ml	Yes	Yes	≥90 %	No	Yes	No	＜0.05 ng/ml	＜10 mg/l	＜10 mg/l	＜3	＜1.2 mg/dL	＜20 mg/dL	No	No	No	External Dataset
953	Female	≥80	＜25 kg/m2	≥3	＜30g/L	＜3	No	No	No	No	No	Yes	No	No	Yes	No	Regional anesthesia	Laparoscopic surgery	No	＜270 min	＜100 ml	Yes	Yes	≥90 %	No	No	No	≥0.05 ng/ml	＜10 mg/l	＜10 mg/l	≥3	＜1.2 mg/dL	＜20 mg/dL	No	No	No	External Dataset
954	Female	＜80	＜25 kg/m2	＜3	≥30g/L	＜3	No	No	No	No	No	Yes	No	No	Yes	No	Regional anesthesia	Laparoscopic surgery	No	＜270 min	＜100 ml	No	Yes	＜90 %	No	No	No	≥0.05 ng/ml	＜10 mg/l	≥10 mg/l	≥3	＜1.2 mg/dL	＜20 mg/dL	No	No	No	External Dataset
955	Male	＜80	＜25 kg/m2	＜3	≥30g/L	＜3	No	No	No	Yes	No	No	No	No	No	No	Regional anesthesia	Open surgery	No	＜270 min	＜100 ml	No	Yes	≥90 %	No	Yes	No	≥0.05 ng/ml	≥10 mg/l	＜10 mg/l	≥3	＜1.2 mg/dL	＜20 mg/dL	No	No	No	External Dataset
956	Female	＜80	＜25 kg/m2	＜3	≥30g/L	＜3	No	Yes	Yes	Yes	No	No	No	No	No	No	Regional anesthesia	Laparoscopic surgery	No	＜270 min	＜100 ml	No	No	≥90 %	No	No	No	≥0.05 ng/ml	＜10 mg/l	＜10 mg/l	＜3	＜1.2 mg/dL	＜20 mg/dL	No	No	No	External Dataset
957	Male	＜80	＜25 kg/m2	＜3	≥30g/L	＜3	No	No	Yes	Yes	No	Yes	No	No	Yes	No	General anesthesia	Laparoscopic surgery	No	＜270 min	＜100 ml	Yes	No	＜90 %	No	Yes	No	≥0.05 ng/ml	＜10 mg/l	＜10 mg/l	＜3	＜1.2 mg/dL	＜20 mg/dL	No	No	No	External Dataset
958	Female	≥80	＜25 kg/m2	＜3	≥30g/L	＜3	No	No	Yes	No	No	Yes	No	No	Yes	No	General anesthesia	Laparoscopic surgery	No	＜270 min	＜100 ml	Yes	No	＜90 %	No	Yes	No	＜0.05 ng/ml	＜10 mg/l	≥10 mg/l	≥3	＜1.2 mg/dL	＜20 mg/dL	No	Yes	No	External Dataset
959	Female	＜80	＜25 kg/m2	＜3	≥30g/L	＜3	No	No	No	Yes	No	No	No	No	No	No	General anesthesia	Open surgery	No	＜270 min	＜100 ml	Yes	No	＜90 %	No	No	No	＜0.05 ng/ml	≥10 mg/l	＜10 mg/l	≥3	≥1.2 mg/dL	＜20 mg/dL	No	No	No	External Dataset
960	Female	≥80	＜25 kg/m2	＜3	≥30g/L	≥3	No	No	No	No	No	Yes	No	No	Yes	No	General anesthesia	Open surgery	No	＜270 min	＜100 ml	No	No	≥90 %	No	Yes	No	≥0.05 ng/ml	＜10 mg/l	＜10 mg/l	≥3	≥1.2 mg/dL	＜20 mg/dL	No	No	No	External Dataset
961	Female	≥80	≥25 kg/m2	＜3	≥30g/L	≥3	No	Yes	No	No	No	No	No	No	No	No	General anesthesia	Open surgery	No	≥270 min	≥100 ml	No	No	＜90 %	No	No	No	＜0.05 ng/ml	＜10 mg/l	＜10 mg/l	＜3	＜1.2 mg/dL	≥20 mg/dL	No	No	No	External Dataset
962	Female	＜80	≥25 kg/m2	＜3	≥30g/L	≥3	No	Yes	No	No	No	No	No	No	Yes	No	General anesthesia	Open surgery	No	＜270 min	≥100 ml	Yes	No	≥90 %	No	Yes	No	≥0.05 ng/ml	＜10 mg/l	＜10 mg/l	＜3	＜1.2 mg/dL	＜20 mg/dL	No	No	No	External Dataset
963	Female	≥80	＜25 kg/m2	＜3	≥30g/L	＜3	No	No	No	No	No	Yes	No	No	No	Yes	General anesthesia	Open surgery	No	≥270 min	＜100 ml	No	No	≥90 %	No	No	No	≥0.05 ng/ml	＜10 mg/l	＜10 mg/l	＜3	＜1.2 mg/dL	＜20 mg/dL	No	No	No	External Dataset
964	Male	＜80	＜25 kg/m2	＜3	≥30g/L	＜3	No	Yes	No	No	No	No	No	No	No	No	General anesthesia	Laparoscopic surgery	No	≥270 min	≥100 ml	No	No	≥90 %	No	No	No	≥0.05 ng/ml	＜10 mg/l	＜10 mg/l	＜3	＜1.2 mg/dL	≥20 mg/dL	No	No	No	External Dataset
965	Female	＜80	≥25 kg/m2	≥3	≥30g/L	≥3	No	No	No	No	No	No	No	No	Yes	Yes	General anesthesia	Open surgery	No	＜270 min	＜100 ml	No	No	≥90 %	No	No	No	＜0.05 ng/ml	＜10 mg/l	＜10 mg/l	＜3	＜1.2 mg/dL	≥20 mg/dL	No	No	No	External Dataset
966	Male	＜80	≥25 kg/m2	＜3	≥30g/L	≥3	No	No	No	No	No	Yes	No	No	No	No	General anesthesia	Open surgery	No	＜270 min	＜100 ml	Yes	No	≥90 %	No	No	No	≥0.05 ng/ml	＜10 mg/l	＜10 mg/l	＜3	＜1.2 mg/dL	＜20 mg/dL	No	No	No	External Dataset
967	Male	＜80	＜25 kg/m2	＜3	≥30g/L	＜3	No	Yes	No	No	No	Yes	No	No	No	Yes	General anesthesia	Open surgery	Yes	≥270 min	＜100 ml	No	No	≥90 %	No	No	No	≥0.05 ng/ml	＜10 mg/l	＜10 mg/l	＜3	＜1.2 mg/dL	＜20 mg/dL	No	No	No	External Dataset
968	Female	≥80	≥25 kg/m2	＜3	≥30g/L	≥3	No	No	No	No	No	Yes	No	No	No	Yes	General anesthesia	Laparoscopic surgery	No	≥270 min	＜100 ml	No	No	≥90 %	No	No	No	≥0.05 ng/ml	＜10 mg/l	＜10 mg/l	＜3	＜1.2 mg/dL	＜20 mg/dL	No	No	No	External Dataset
969	Male	≥80	＜25 kg/m2	≥3	≥30g/L	≥3	No	No	No	No	No	No	No	No	No	No	General anesthesia	Laparoscopic surgery	No	＜270 min	≥100 ml	No	No	≥90 %	Yes	No	No	＜0.05 ng/ml	＜10 mg/l	＜10 mg/l	＜3	＜1.2 mg/dL	＜20 mg/dL	No	No	No	External Dataset
970	Female	＜80	＜25 kg/m2	≥3	≥30g/L	≥3	No	No	No	No	No	No	No	No	No	No	General anesthesia	Open surgery	No	＜270 min	≥100 ml	Yes	No	≥90 %	Yes	No	No	＜0.05 ng/ml	＜10 mg/l	＜10 mg/l	＜3	＜1.2 mg/dL	＜20 mg/dL	No	No	No	External Dataset
971	Male	＜80	＜25 kg/m2	≥3	≥30g/L	＜3	No	No	No	No	No	No	No	No	No	No	General anesthesia	Laparoscopic surgery	No	≥270 min	＜100 ml	Yes	No	≥90 %	No	No	No	＜0.05 ng/ml	＜10 mg/l	＜10 mg/l	＜3	＜1.2 mg/dL	＜20 mg/dL	No	No	No	External Dataset
972	Male	＜80	≥25 kg/m2	≥3	≥30g/L	＜3	No	No	No	No	No	Yes	Yes	No	No	No	General anesthesia	Open surgery	Yes	≥270 min	≥100 ml	No	No	≥90 %	No	No	Yes	＜0.05 ng/ml	＜10 mg/l	＜10 mg/l	＜3	＜1.2 mg/dL	＜20 mg/dL	No	No	No	External Dataset
973	Female	≥80	＜25 kg/m2	＜3	＜30g/L	＜3	No	No	No	No	No	No	No	No	No	No	General anesthesia	Open surgery	Yes	＜270 min	≥100 ml	No	No	≥90 %	No	No	No	＜0.05 ng/ml	＜10 mg/l	＜10 mg/l	＜3	＜1.2 mg/dL	＜20 mg/dL	No	No	No	External Dataset
974	Female	＜80	＜25 kg/m2	＜3	≥30g/L	≥3	No	No	No	No	No	Yes	No	Yes	No	No	General anesthesia	Laparoscopic surgery	No	＜270 min	≥100 ml	Yes	No	≥90 %	No	No	Yes	＜0.05 ng/ml	＜10 mg/l	＜10 mg/l	＜3	＜1.2 mg/dL	＜20 mg/dL	No	No	No	External Dataset
975	Female	＜80	＜25 kg/m2	＜3	＜30g/L	≥3	No	No	No	No	No	Yes	No	Yes	No	No	General anesthesia	Laparoscopic surgery	No	＜270 min	≥100 ml	No	No	≥90 %	No	No	Yes	＜0.05 ng/ml	＜10 mg/l	＜10 mg/l	＜3	＜1.2 mg/dL	＜20 mg/dL	No	No	No	External Dataset
976	Female	≥80	＜25 kg/m2	＜3	≥30g/L	＜3	No	No	No	No	No	No	Yes	No	No	No	General anesthesia	Open surgery	No	≥270 min	≥100 ml	Yes	No	≥90 %	No	No	Yes	＜0.05 ng/ml	＜10 mg/l	＜10 mg/l	＜3	＜1.2 mg/dL	＜20 mg/dL	No	No	No	External Dataset
977	Female	≥80	＜25 kg/m2	＜3	＜30g/L	＜3	Yes	No	No	No	No	No	No	No	No	No	General anesthesia	Laparoscopic surgery	No	≥270 min	≥100 ml	No	No	≥90 %	No	No	No	＜0.05 ng/ml	＜10 mg/l	＜10 mg/l	＜3	＜1.2 mg/dL	＜20 mg/dL	No	No	No	External Dataset
978	Female	≥80	＜25 kg/m2	＜3	≥30g/L	＜3	No	No	No	No	No	No	No	No	No	No	General anesthesia	Laparoscopic surgery	Yes	＜270 min	≥100 ml	Yes	No	≥90 %	No	No	Yes	＜0.05 ng/ml	＜10 mg/l	＜10 mg/l	＜3	＜1.2 mg/dL	＜20 mg/dL	No	No	No	External Dataset
979	Female	≥80	＜25 kg/m2	＜3	≥30g/L	＜3	No	No	No	No	No	No	No	No	No	No	General anesthesia	Open surgery	Yes	＜270 min	＜100 ml	No	No	≥90 %	No	No	Yes	＜0.05 ng/ml	＜10 mg/l	＜10 mg/l	＜3	＜1.2 mg/dL	＜20 mg/dL	No	No	No	External Dataset
980	Female	≥80	＜25 kg/m2	＜3	≥30g/L	＜3	No	No	No	No	No	No	No	No	No	No	General anesthesia	Open surgery	No	≥270 min	≥100 ml	Yes	No	≥90 %	No	No	Yes	＜0.05 ng/ml	＜10 mg/l	＜10 mg/l	＜3	＜1.2 mg/dL	＜20 mg/dL	No	No	No	External Dataset
981	Female	≥80	＜25 kg/m2	＜3	≥30g/L	＜3	Yes	No	No	No	No	No	No	No	No	No	General anesthesia	Laparoscopic surgery	No	＜270 min	＜100 ml	Yes	No	≥90 %	No	No	No	＜0.05 ng/ml	＜10 mg/l	＜10 mg/l	＜3	＜1.2 mg/dL	＜20 mg/dL	No	No	No	External Dataset
982	Female	≥80	＜25 kg/m2	＜3	≥30g/L	＜3	No	No	No	No	No	No	No	No	No	No	General anesthesia	Open surgery	Yes	≥270 min	＜100 ml	Yes	No	≥90 %	No	No	Yes	＜0.05 ng/ml	＜10 mg/l	＜10 mg/l	＜3	＜1.2 mg/dL	＜20 mg/dL	No	No	No	External Dataset
983	Male	≥80	＜25 kg/m2	＜3	≥30g/L	＜3	Yes	No	No	No	No	No	No	No	No	No	General anesthesia	Open surgery	No	＜270 min	＜100 ml	No	Yes	≥90 %	No	No	No	＜0.05 ng/ml	＜10 mg/l	＜10 mg/l	＜3	＜1.2 mg/dL	＜20 mg/dL	No	No	No	External Dataset
984	Female	≥80	≥25 kg/m2	＜3	≥30g/L	＜3	Yes	No	No	Yes	No	No	No	No	No	No	General anesthesia	Open surgery	Yes	＜270 min	＜100 ml	No	No	≥90 %	No	No	No	＜0.05 ng/ml	＜10 mg/l	＜10 mg/l	＜3	＜1.2 mg/dL	＜20 mg/dL	No	No	No	External Dataset
985	Female	＜80	≥25 kg/m2	＜3	≥30g/L	＜3	No	No	No	Yes	No	No	No	No	No	No	General anesthesia	Laparoscopic surgery	No	＜270 min	＜100 ml	Yes	No	＜90 %	No	No	No	＜0.05 ng/ml	＜10 mg/l	＜10 mg/l	＜3	＜1.2 mg/dL	＜20 mg/dL	No	No	No	External Dataset
986	Female	≥80	＜25 kg/m2	＜3	≥30g/L	＜3	Yes	No	No	No	No	No	No	No	No	No	General anesthesia	Laparoscopic surgery	Yes	＜270 min	＜100 ml	No	Yes	≥90 %	No	No	No	＜0.05 ng/ml	＜10 mg/l	＜10 mg/l	＜3	＜1.2 mg/dL	＜20 mg/dL	No	No	No	External Dataset
987	Male	＜80	≥25 kg/m2	＜3	≥30g/L	＜3	Yes	No	No	No	No	No	No	No	No	No	General anesthesia	Open surgery	No	＜270 min	＜100 ml	Yes	Yes	≥90 %	No	No	Yes	＜0.05 ng/ml	＜10 mg/l	＜10 mg/l	＜3	＜1.2 mg/dL	＜20 mg/dL	No	No	No	External Dataset
988	Female	≥80	＜25 kg/m2	＜3	≥30g/L	＜3	Yes	No	No	No	No	No	No	No	No	No	General anesthesia	Open surgery	Yes	＜270 min	＜100 ml	No	No	≥90 %	No	No	No	＜0.05 ng/ml	≥10 mg/l	＜10 mg/l	＜3	≥1.2 mg/dL	＜20 mg/dL	No	No	No	External Dataset
989	Female	≥80	≥25 kg/m2	＜3	≥30g/L	＜3	Yes	No	No	No	No	No	No	No	No	No	General anesthesia	Laparoscopic surgery	No	＜270 min	＜100 ml	Yes	No	≥90 %	No	No	No	＜0.05 ng/ml	＜10 mg/l	＜10 mg/l	＜3	＜1.2 mg/dL	＜20 mg/dL	No	No	No	External Dataset
990	Male	＜80	≥25 kg/m2	≥3	≥30g/L	＜3	No	No	No	No	No	No	No	No	No	Yes	General anesthesia	Open surgery	No	＜270 min	＜100 ml	No	No	≥90 %	No	No	No	＜0.05 ng/ml	＜10 mg/l	＜10 mg/l	＜3	≥1.2 mg/dL	＜20 mg/dL	No	No	No	External Dataset
991	Female	＜80	＜25 kg/m2	≥3	≥30g/L	＜3	Yes	No	No	No	No	No	No	No	No	Yes	General anesthesia	Laparoscopic surgery	No	＜270 min	＜100 ml	No	No	≥90 %	No	No	No	＜0.05 ng/ml	＜10 mg/l	≥10 mg/l	≥3	＜1.2 mg/dL	＜20 mg/dL	No	No	No	External Dataset
992	Female	＜80	＜25 kg/m2	＜3	≥30g/L	＜3	No	No	No	Yes	No	No	No	No	No	Yes	General anesthesia	Open surgery	No	＜270 min	＜100 ml	No	No	≥90 %	No	Yes	No	＜0.05 ng/ml	≥10 mg/l	＜10 mg/l	＜3	＜1.2 mg/dL	＜20 mg/dL	No	No	No	External Dataset
993	Female	≥80	≥25 kg/m2	＜3	≥30g/L	＜3	No	No	No	No	No	No	No	No	No	No	General anesthesia	Open surgery	No	＜270 min	＜100 ml	Yes	No	≥90 %	No	Yes	No	＜0.05 ng/ml	≥10 mg/l	≥10 mg/l	＜3	≥1.2 mg/dL	＜20 mg/dL	No	No	No	External Dataset
994	Female	＜80	≥25 kg/m2	＜3	≥30g/L	＜3	Yes	No	No	No	No	No	No	No	No	No	General anesthesia	Open surgery	No	＜270 min	＜100 ml	No	No	≥90 %	No	Yes	No	≥0.05 ng/ml	＜10 mg/l	≥10 mg/l	＜3	＜1.2 mg/dL	＜20 mg/dL	Yes	No	No	External Dataset
995	Female	≥80	＜25 kg/m2	＜3	≥30g/L	＜3	No	No	No	No	No	No	No	No	No	No	General anesthesia	Laparoscopic surgery	No	＜270 min	＜100 ml	Yes	No	≥90 %	No	No	No	＜0.05 ng/ml	≥10 mg/l	＜10 mg/l	＜3	＜1.2 mg/dL	＜20 mg/dL	No	No	No	External Dataset
996	Female	≥80	＜25 kg/m2	＜3	＜30g/L	＜3	Yes	No	No	No	Yes	No	No	No	No	No	General anesthesia	Laparoscopic surgery	No	＜270 min	＜100 ml	No	No	≥90 %	No	No	No	≥0.05 ng/ml	＜10 mg/l	＜10 mg/l	＜3	＜1.2 mg/dL	＜20 mg/dL	Yes	Yes	No	External Dataset
997	Female	＜80	＜25 kg/m2	≥3	＜30g/L	＜3	No	No	No	No	No	No	No	No	No	No	Regional anesthesia	Laparoscopic surgery	No	＜270 min	＜100 ml	Yes	No	≥90 %	No	Yes	No	＜0.05 ng/ml	≥10 mg/l	≥10 mg/l	＜3	＜1.2 mg/dL	＜20 mg/dL	No	Yes	No	External Dataset
998	Female	＜80	＜25 kg/m2	≥3	≥30g/L	＜3	No	No	No	Yes	No	No	No	No	No	No	General anesthesia	Open surgery	No	＜270 min	＜100 ml	No	No	≥90 %	No	Yes	No	＜0.05 ng/ml	＜10 mg/l	＜10 mg/l	≥3	＜1.2 mg/dL	＜20 mg/dL	Yes	No	No	External Dataset
999	Female	≥80	＜25 kg/m2	＜3	＜30g/L	＜3	No	No	No	Yes	Yes	No	No	No	No	No	General anesthesia	Open surgery	No	＜270 min	＜100 ml	No	No	≥90 %	Yes	Yes	No	≥0.05 ng/ml	≥10 mg/l	≥10 mg/l	＜3	≥1.2 mg/dL	＜20 mg/dL	No	Yes	No	External Dataset
1000	Female	≥80	＜25 kg/m2	＜3	＜30g/L	＜3	No	No	No	No	No	No	No	No	No	No	General anesthesia	Open surgery	No	＜270 min	＜100 ml	No	No	≥90 %	Yes	No	No	＜0.05 ng/ml	＜10 mg/l	≥10 mg/l	＜3	＜1.2 mg/dL	＜20 mg/dL	No	No	No	External Dataset
1001	Female	＜80	＜25 kg/m2	＜3	≥30g/L	＜3	Yes	No	No	No	No	No	No	No	No	No	Regional anesthesia	Open surgery	No	＜270 min	＜100 ml	Yes	No	≥90 %	Yes	No	No	≥0.05 ng/ml	≥10 mg/l	＜10 mg/l	＜3	＜1.2 mg/dL	＜20 mg/dL	No	No	No	External Dataset
1002	Male	≥80	＜25 kg/m2	≥3	≥30g/L	＜3	No	No	No	No	No	No	No	No	No	No	General anesthesia	Open surgery	No	＜270 min	＜100 ml	No	No	≥90 %	No	No	No	＜0.05 ng/ml	＜10 mg/l	≥10 mg/l	≥3	＜1.2 mg/dL	＜20 mg/dL	No	No	No	External Dataset
1003	Female	≥80	＜25 kg/m2	＜3	≥30g/L	≥3	No	Yes	No	No	No	No	No	No	No	No	General anesthesia	Open surgery	No	＜270 min	＜100 ml	Yes	No	≥90 %	No	No	No	＜0.05 ng/ml	＜10 mg/l	≥10 mg/l	＜3	＜1.2 mg/dL	＜20 mg/dL	No	No	No	External Dataset
1004	Female	＜80	＜25 kg/m2	＜3	≥30g/L	≥3	Yes	No	Yes	No	No	No	No	No	No	No	General anesthesia	Open surgery	No	＜270 min	＜100 ml	Yes	No	＜90 %	No	No	No	＜0.05 ng/ml	＜10 mg/l	＜10 mg/l	＜3	＜1.2 mg/dL	＜20 mg/dL	No	No	No	External Dataset
1005	Male	＜80	≥25 kg/m2	＜3	≥30g/L	＜3	Yes	Yes	Yes	No	No	No	No	No	No	No	General anesthesia	Open surgery	No	＜270 min	＜100 ml	Yes	No	＜90 %	No	No	No	＜0.05 ng/ml	＜10 mg/l	＜10 mg/l	＜3	＜1.2 mg/dL	＜20 mg/dL	No	No	No	External Dataset
1006	Female	≥80	≥25 kg/m2	＜3	≥30g/L	＜3	Yes	Yes	No	No	No	No	No	No	No	No	General anesthesia	Laparoscopic surgery	No	＜270 min	＜100 ml	Yes	No	＜90 %	No	No	No	＜0.05 ng/ml	＜10 mg/l	＜10 mg/l	＜3	＜1.2 mg/dL	＜20 mg/dL	No	No	No	External Dataset
1007	Female	＜80	≥25 kg/m2	＜3	≥30g/L	＜3	No	Yes	Yes	No	No	Yes	No	Yes	No	No	General anesthesia	Laparoscopic surgery	No	＜270 min	＜100 ml	Yes	No	＜90 %	No	No	No	＜0.05 ng/ml	＜10 mg/l	＜10 mg/l	＜3	＜1.2 mg/dL	＜20 mg/dL	No	No	No	External Dataset
1008	Female	≥80	＜25 kg/m2	＜3	≥30g/L	≥3	No	No	No	No	No	No	Yes	No	No	No	General anesthesia	Laparoscopic surgery	No	＜270 min	＜100 ml	No	No	≥90 %	No	No	No	＜0.05 ng/ml	＜10 mg/l	＜10 mg/l	＜3	＜1.2 mg/dL	＜20 mg/dL	No	No	No	External Dataset
1009	Female	＜80	＜25 kg/m2	＜3	≥30g/L	＜3	No	No	No	No	No	Yes	No	Yes	No	No	General anesthesia	Laparoscopic surgery	No	＜270 min	＜100 ml	No	No	＜90 %	No	No	No	＜0.05 ng/ml	＜10 mg/l	＜10 mg/l	＜3	＜1.2 mg/dL	＜20 mg/dL	No	No	No	External Dataset
1010	Male	≥80	＜25 kg/m2	＜3	≥30g/L	＜3	No	No	No	No	No	No	Yes	Yes	No	No	General anesthesia	Open surgery	No	＜270 min	＜100 ml	No	No	＜90 %	No	No	No	＜0.05 ng/ml	＜10 mg/l	＜10 mg/l	＜3	＜1.2 mg/dL	＜20 mg/dL	No	No	No	External Dataset
1011	Male	≥80	≥25 kg/m2	＜3	≥30g/L	＜3	No	No	No	No	No	Yes	Yes	No	No	No	General anesthesia	Open surgery	No	＜270 min	＜100 ml	No	No	＜90 %	No	No	No	＜0.05 ng/ml	＜10 mg/l	＜10 mg/l	＜3	＜1.2 mg/dL	＜20 mg/dL	No	No	No	External Dataset
1012	Female	≥80	＜25 kg/m2	＜3	≥30g/L	＜3	No	No	No	No	No	Yes	Yes	No	No	No	General anesthesia	Laparoscopic surgery	No	＜270 min	＜100 ml	Yes	No	≥90 %	No	No	No	＜0.05 ng/ml	＜10 mg/l	＜10 mg/l	＜3	＜1.2 mg/dL	＜20 mg/dL	No	No	No	External Dataset
1013	Male	≥80	≥25 kg/m2	＜3	≥30g/L	＜3	No	No	No	No	No	Yes	No	Yes	No	Yes	General anesthesia	Open surgery	No	＜270 min	≥100 ml	No	No	＜90 %	No	No	No	＜0.05 ng/ml	＜10 mg/l	＜10 mg/l	＜3	＜1.2 mg/dL	＜20 mg/dL	No	No	No	External Dataset
1014	Male	≥80	≥25 kg/m2	＜3	≥30g/L	＜3	No	No	No	No	No	Yes	No	No	No	Yes	General anesthesia	Laparoscopic surgery	No	＜270 min	≥100 ml	No	No	≥90 %	No	No	No	＜0.05 ng/ml	＜10 mg/l	＜10 mg/l	＜3	＜1.2 mg/dL	＜20 mg/dL	No	No	No	External Dataset
1015	Female	≥80	＜25 kg/m2	＜3	≥30g/L	＜3	No	No	No	No	No	Yes	No	No	No	Yes	General anesthesia	Laparoscopic surgery	No	＜270 min	≥100 ml	Yes	No	≥90 %	No	No	No	＜0.05 ng/ml	＜10 mg/l	＜10 mg/l	＜3	＜1.2 mg/dL	＜20 mg/dL	No	No	No	External Dataset
1016	Female	≥80	≥25 kg/m2	＜3	＜30g/L	＜3	No	No	No	No	No	No	No	No	No	No	General anesthesia	Open surgery	No	≥270 min	＜100 ml	Yes	No	≥90 %	No	No	No	＜0.05 ng/ml	＜10 mg/l	＜10 mg/l	＜3	＜1.2 mg/dL	＜20 mg/dL	No	No	No	External Dataset
1017	Male	≥80	＜25 kg/m2	＜3	＜30g/L	＜3	No	No	No	No	No	No	No	No	No	No	General anesthesia	Laparoscopic surgery	No	≥270 min	＜100 ml	Yes	Yes	≥90 %	No	No	No	＜0.05 ng/ml	＜10 mg/l	＜10 mg/l	＜3	＜1.2 mg/dL	＜20 mg/dL	No	No	No	External Dataset
1018	Female	≥80	＜25 kg/m2	≥3	＜30g/L	＜3	No	No	No	No	No	Yes	No	No	No	No	General anesthesia	Open surgery	Yes	≥270 min	＜100 ml	Yes	No	≥90 %	No	No	No	＜0.05 ng/ml	＜10 mg/l	＜10 mg/l	＜3	＜1.2 mg/dL	＜20 mg/dL	No	No	No	External Dataset
1019	Female	＜80	＜25 kg/m2	＜3	≥30g/L	＜3	No	No	No	No	No	No	No	No	No	No	General anesthesia	Open surgery	No	＜270 min	＜100 ml	No	No	≥90 %	No	No	No	＜0.05 ng/ml	＜10 mg/l	＜10 mg/l	＜3	＜1.2 mg/dL	＜20 mg/dL	No	No	No	External Dataset
1020	Female	＜80	＜25 kg/m2	≥3	＜30g/L	＜3	No	No	No	No	No	No	No	No	No	No	General anesthesia	Laparoscopic surgery	Yes	≥270 min	＜100 ml	Yes	Yes	≥90 %	No	No	No	＜0.05 ng/ml	＜10 mg/l	＜10 mg/l	＜3	＜1.2 mg/dL	＜20 mg/dL	No	No	No	External Dataset
1021	Female	＜80	＜25 kg/m2	＜3	＜30g/L	＜3	No	No	No	No	No	Yes	No	No	No	No	General anesthesia	Laparoscopic surgery	Yes	≥270 min	＜100 ml	No	No	≥90 %	No	No	Yes	＜0.05 ng/ml	＜10 mg/l	＜10 mg/l	＜3	＜1.2 mg/dL	＜20 mg/dL	No	No	No	External Dataset
1022	Female	＜80	＜25 kg/m2	＜3	≥30g/L	＜3	No	No	No	No	No	Yes	No	No	No	No	General anesthesia	Open surgery	No	≥270 min	＜100 ml	No	Yes	≥90 %	No	No	No	＜0.05 ng/ml	＜10 mg/l	＜10 mg/l	＜3	＜1.2 mg/dL	＜20 mg/dL	No	No	No	External Dataset
1023	Female	＜80	＜25 kg/m2	＜3	≥30g/L	＜3	No	No	No	No	No	No	No	No	No	No	General anesthesia	Laparoscopic surgery	No	＜270 min	≥100 ml	Yes	Yes	≥90 %	No	No	No	＜0.05 ng/ml	＜10 mg/l	＜10 mg/l	＜3	＜1.2 mg/dL	＜20 mg/dL	No	No	No	External Dataset
1024	Female	＜80	＜25 kg/m2	≥3	≥30g/L	＜3	No	No	No	No	No	Yes	No	No	No	No	General anesthesia	Laparoscopic surgery	Yes	＜270 min	≥100 ml	No	No	≥90 %	No	No	No	＜0.05 ng/ml	＜10 mg/l	＜10 mg/l	＜3	＜1.2 mg/dL	＜20 mg/dL	No	No	No	External Dataset
1025	Female	＜80	＜25 kg/m2	＜3	≥30g/L	＜3	No	No	No	Yes	No	No	No	No	No	No	Regional anesthesia	Laparoscopic surgery	Yes	＜270 min	＜100 ml	No	No	≥90 %	No	No	No	＜0.05 ng/ml	＜10 mg/l	＜10 mg/l	＜3	＜1.2 mg/dL	＜20 mg/dL	No	No	No	External Dataset
1026	Female	＜80	＜25 kg/m2	＜3	≥30g/L	＜3	No	No	No	No	No	Yes	No	No	Yes	No	Regional anesthesia	Laparoscopic surgery	Yes	＜270 min	≥100 ml	No	No	≥90 %	No	No	No	＜0.05 ng/ml	＜10 mg/l	＜10 mg/l	＜3	＜1.2 mg/dL	＜20 mg/dL	No	No	No	External Dataset
1027	Male	≥80	＜25 kg/m2	＜3	≥30g/L	＜3	No	No	No	No	No	No	No	No	No	No	General anesthesia	Laparoscopic surgery	No	＜270 min	＜100 ml	Yes	No	≥90 %	No	No	Yes	≥0.05 ng/ml	＜10 mg/l	＜10 mg/l	＜3	＜1.2 mg/dL	＜20 mg/dL	No	No	No	External Dataset
1028	Female	≥80	＜25 kg/m2	＜3	≥30g/L	＜3	No	No	No	No	No	No	No	No	No	No	General anesthesia	Laparoscopic surgery	No	≥270 min	≥100 ml	No	No	≥90 %	No	No	Yes	＜0.05 ng/ml	＜10 mg/l	＜10 mg/l	＜3	＜1.2 mg/dL	＜20 mg/dL	No	No	No	External Dataset
1029	Male	≥80	＜25 kg/m2	≥3	≥30g/L	＜3	No	No	No	No	No	No	No	No	Yes	No	General anesthesia	Open surgery	Yes	≥270 min	≥100 ml	Yes	No	≥90 %	No	No	No	＜0.05 ng/ml	＜10 mg/l	＜10 mg/l	＜3	＜1.2 mg/dL	＜20 mg/dL	Yes	Yes	No	External Dataset
1030	Female	≥80	≥25 kg/m2	＜3	≥30g/L	＜3	No	No	No	No	No	No	No	No	No	No	General anesthesia	Open surgery	No	＜270 min	＜100 ml	Yes	No	≥90 %	Yes	No	No	＜0.05 ng/ml	＜10 mg/l	＜10 mg/l	＜3	＜1.2 mg/dL	≥20 mg/dL	No	No	No	External Dataset
1031	Female	≥80	＜25 kg/m2	≥3	≥30g/L	＜3	No	No	No	No	No	No	No	No	No	No	General anesthesia	Open surgery	No	＜270 min	＜100 ml	Yes	No	≥90 %	Yes	No	No	＜0.05 ng/ml	＜10 mg/l	＜10 mg/l	＜3	＜1.2 mg/dL	＜20 mg/dL	No	No	No	External Dataset
1032	Male	≥80	≥25 kg/m2	＜3	≥30g/L	＜3	No	No	No	No	No	No	No	No	No	No	General anesthesia	Open surgery	No	＜270 min	＜100 ml	No	No	≥90 %	No	No	No	＜0.05 ng/ml	＜10 mg/l	＜10 mg/l	＜3	＜1.2 mg/dL	＜20 mg/dL	No	No	No	External Dataset
1033	Female	≥80	＜25 kg/m2	＜3	≥30g/L	＜3	No	No	No	No	No	No	No	No	No	No	Regional anesthesia	Laparoscopic surgery	Yes	＜270 min	＜100 ml	No	No	≥90 %	No	No	No	＜0.05 ng/ml	＜10 mg/l	＜10 mg/l	＜3	＜1.2 mg/dL	≥20 mg/dL	No	No	No	External Dataset
1034	Female	≥80	＜25 kg/m2	＜3	≥30g/L	＜3	No	No	No	No	No	No	No	No	No	No	General anesthesia	Laparoscopic surgery	No	＜270 min	≥100 ml	No	No	≥90 %	No	No	No	＜0.05 ng/ml	＜10 mg/l	＜10 mg/l	＜3	≥1.2 mg/dL	≥20 mg/dL	No	No	No	External Dataset
1035	Male	≥80	≥25 kg/m2	＜3	＜30g/L	＜3	Yes	Yes	No	No	No	No	No	No	No	Yes	General anesthesia	Laparoscopic surgery	No	≥270 min	≥100 ml	No	No	≥90 %	Yes	No	No	＜0.05 ng/ml	≥10 mg/l	≥10 mg/l	≥3	＜1.2 mg/dL	＜20 mg/dL	No	No	No	External Dataset
1036	Female	≥80	＜25 kg/m2	＜3	≥30g/L	＜3	Yes	No	Yes	No	Yes	No	No	No	No	No	General anesthesia	Laparoscopic surgery	No	＜270 min	＜100 ml	Yes	No	≥90 %	No	No	No	＜0.05 ng/ml	＜10 mg/l	≥10 mg/l	＜3	＜1.2 mg/dL	≥20 mg/dL	No	No	No	External Dataset
1037	Male	≥80	＜25 kg/m2	＜3	≥30g/L	＜3	No	Yes	Yes	No	Yes	No	No	Yes	No	Yes	General anesthesia	Open surgery	No	＜270 min	＜100 ml	No	No	≥90 %	No	Yes	No	＜0.05 ng/ml	＜10 mg/l	≥10 mg/l	≥3	＜1.2 mg/dL	≥20 mg/dL	No	No	No	External Dataset
1038	Male	≥80	＜25 kg/m2	＜3	≥30g/L	＜3	No	Yes	No	No	No	No	Yes	Yes	No	No	General anesthesia	Open surgery	No	＜270 min	＜100 ml	Yes	No	＜90 %	No	Yes	No	＜0.05 ng/ml	＜10 mg/l	≥10 mg/l	≥3	＜1.2 mg/dL	＜20 mg/dL	No	No	No	External Dataset
1039	Male	＜80	＜25 kg/m2	＜3	＜30g/L	＜3	Yes	Yes	No	No	No	No	No	Yes	No	No	General anesthesia	Laparoscopic surgery	No	＜270 min	＜100 ml	No	No	≥90 %	Yes	Yes	No	＜0.05 ng/ml	≥10 mg/l	＜10 mg/l	＜3	＜1.2 mg/dL	＜20 mg/dL	No	No	No	External Dataset
1040	Male	＜80	＜25 kg/m2	＜3	≥30g/L	＜3	No	Yes	Yes	No	No	No	No	Yes	No	Yes	General anesthesia	Laparoscopic surgery	No	＜270 min	＜100 ml	No	No	＜90 %	No	Yes	No	＜0.05 ng/ml	≥10 mg/l	＜10 mg/l	≥3	＜1.2 mg/dL	＜20 mg/dL	No	No	No	External Dataset
1041	Female	＜80	＜25 kg/m2	＜3	≥30g/L	＜3	No	No	No	No	No	No	No	No	No	No	General anesthesia	Open surgery	No	＜270 min	＜100 ml	No	No	＜90 %	No	No	No	＜0.05 ng/ml	＜10 mg/l	＜10 mg/l	≥3	＜1.2 mg/dL	＜20 mg/dL	No	No	No	External Dataset
1042	Female	≥80	＜25 kg/m2	＜3	≥30g/L	≥3	No	No	No	No	No	No	Yes	Yes	No	No	General anesthesia	Open surgery	No	＜270 min	＜100 ml	Yes	No	≥90 %	No	Yes	No	＜0.05 ng/ml	＜10 mg/l	＜10 mg/l	≥3	＜1.2 mg/dL	＜20 mg/dL	No	No	No	External Dataset
1043	Female	≥80	＜25 kg/m2	＜3	≥30g/L	＜3	No	No	No	No	No	No	No	Yes	No	Yes	General anesthesia	Open surgery	No	＜270 min	＜100 ml	Yes	No	＜90 %	No	No	No	＜0.05 ng/ml	≥10 mg/l	≥10 mg/l	≥3	＜1.2 mg/dL	＜20 mg/dL	No	No	No	External Dataset
1044	Female	≥80	＜25 kg/m2	＜3	≥30g/L	≥3	Yes	No	No	No	No	No	Yes	Yes	No	Yes	General anesthesia	Open surgery	No	＜270 min	＜100 ml	Yes	No	≥90 %	No	Yes	No	＜0.05 ng/ml	≥10 mg/l	≥10 mg/l	≥3	＜1.2 mg/dL	＜20 mg/dL	No	No	No	External Dataset
1045	Female	≥80	≥25 kg/m2	＜3	≥30g/L	≥3	No	No	No	No	No	No	Yes	No	No	Yes	General anesthesia	Laparoscopic surgery	No	＜270 min	＜100 ml	No	No	＜90 %	No	Yes	No	＜0.05 ng/ml	＜10 mg/l	≥10 mg/l	＜3	＜1.2 mg/dL	＜20 mg/dL	No	No	No	External Dataset
1046	Female	≥80	≥25 kg/m2	＜3	≥30g/L	＜3	Yes	No	No	No	No	No	No	No	No	No	General anesthesia	Open surgery	No	＜270 min	＜100 ml	Yes	No	≥90 %	No	No	No	＜0.05 ng/ml	≥10 mg/l	≥10 mg/l	≥3	＜1.2 mg/dL	＜20 mg/dL	No	No	No	External Dataset
1047	Female	≥80	≥25 kg/m2	＜3	≥30g/L	＜3	Yes	No	No	No	No	No	No	No	No	Yes	General anesthesia	Open surgery	No	＜270 min	＜100 ml	No	Yes	＜90 %	No	No	No	＜0.05 ng/ml	＜10 mg/l	＜10 mg/l	≥3	＜1.2 mg/dL	＜20 mg/dL	No	No	No	External Dataset
1048	Female	≥80	＜25 kg/m2	＜3	≥30g/L	＜3	No	No	No	No	No	No	No	No	No	No	General anesthesia	Laparoscopic surgery	No	＜270 min	＜100 ml	No	No	≥90 %	No	No	No	＜0.05 ng/ml	＜10 mg/l	＜10 mg/l	≥3	＜1.2 mg/dL	＜20 mg/dL	No	No	No	External Dataset
1049	Female	≥80	≥25 kg/m2	＜3	≥30g/L	≥3	Yes	No	No	No	No	No	No	No	No	No	General anesthesia	Laparoscopic surgery	No	＜270 min	＜100 ml	No	No	≥90 %	No	No	No	＜0.05 ng/ml	≥10 mg/l	＜10 mg/l	＜3	＜1.2 mg/dL	＜20 mg/dL	No	No	No	External Dataset
1050	Female	＜80	＜25 kg/m2	≥3	≥30g/L	＜3	No	No	No	No	No	No	No	No	No	No	General anesthesia	Laparoscopic surgery	No	＜270 min	＜100 ml	No	No	≥90 %	No	No	No	＜0.05 ng/ml	≥10 mg/l	＜10 mg/l	＜3	＜1.2 mg/dL	＜20 mg/dL	No	No	No	External Dataset
1051	Male	≥80	≥25 kg/m2	＜3	≥30g/L	＜3	Yes	No	No	No	No	No	No	No	No	No	General anesthesia	Open surgery	No	＜270 min	＜100 ml	Yes	No	≥90 %	No	No	No	＜0.05 ng/ml	＜10 mg/l	＜10 mg/l	＜3	＜1.2 mg/dL	＜20 mg/dL	No	No	No	External Dataset
1052	Female	＜80	＜25 kg/m2	＜3	≥30g/L	≥3	Yes	No	No	No	No	No	No	No	No	No	General anesthesia	Laparoscopic surgery	No	＜270 min	＜100 ml	No	No	≥90 %	No	No	No	＜0.05 ng/ml	≥10 mg/l	＜10 mg/l	＜3	＜1.2 mg/dL	＜20 mg/dL	No	No	No	External Dataset
1053	Female	≥80	＜25 kg/m2	≥3	＜30g/L	＜3	Yes	No	No	No	No	No	No	No	Yes	No	General anesthesia	Open surgery	No	＜270 min	＜100 ml	No	No	≥90 %	No	No	No	＜0.05 ng/ml	≥10 mg/l	＜10 mg/l	＜3	＜1.2 mg/dL	＜20 mg/dL	No	No	No	External Dataset
1054	Female	＜80	＜25 kg/m2	≥3	＜30g/L	＜3	No	No	No	No	No	No	No	No	Yes	No	General anesthesia	Laparoscopic surgery	No	＜270 min	＜100 ml	No	No	≥90 %	No	No	No	≥0.05 ng/ml	≥10 mg/l	＜10 mg/l	＜3	＜1.2 mg/dL	＜20 mg/dL	No	No	No	External Dataset
1055	Female	＜80	＜25 kg/m2	≥3	＜30g/L	＜3	Yes	No	No	No	No	No	No	No	No	No	General anesthesia	Open surgery	No	＜270 min	＜100 ml	No	Yes	≥90 %	No	No	No	≥0.05 ng/ml	≥10 mg/l	＜10 mg/l	＜3	＜1.2 mg/dL	＜20 mg/dL	No	No	No	External Dataset
1056	Male	＜80	＜25 kg/m2	≥3	≥30g/L	≥3	Yes	No	No	No	No	No	No	No	Yes	No	General anesthesia	Open surgery	No	＜270 min	＜100 ml	No	Yes	≥90 %	No	No	No	＜0.05 ng/ml	＜10 mg/l	＜10 mg/l	＜3	＜1.2 mg/dL	＜20 mg/dL	No	No	No	External Dataset
1057	Male	＜80	＜25 kg/m2	≥3	＜30g/L	＜3	No	No	No	No	No	No	No	No	No	No	General anesthesia	Laparoscopic surgery	No	＜270 min	＜100 ml	No	No	≥90 %	No	No	No	＜0.05 ng/ml	＜10 mg/l	＜10 mg/l	＜3	＜1.2 mg/dL	＜20 mg/dL	No	No	No	External Dataset
1058	Male	≥80	＜25 kg/m2	＜3	＜30g/L	≥3	No	No	No	No	No	No	No	No	Yes	No	General anesthesia	Open surgery	No	≥270 min	≥100 ml	No	No	≥90 %	No	No	No	≥0.05 ng/ml	＜10 mg/l	＜10 mg/l	＜3	＜1.2 mg/dL	＜20 mg/dL	No	No	No	External Dataset
1059	Female	≥80	＜25 kg/m2	＜3	＜30g/L	≥3	No	No	No	No	No	No	No	No	Yes	No	General anesthesia	Open surgery	No	＜270 min	＜100 ml	No	Yes	≥90 %	No	No	Yes	≥0.05 ng/ml	＜10 mg/l	＜10 mg/l	＜3	＜1.2 mg/dL	＜20 mg/dL	No	No	No	External Dataset
1060	Male	≥80	＜25 kg/m2	＜3	＜30g/L	≥3	Yes	No	No	No	No	No	No	No	Yes	No	General anesthesia	Open surgery	No	≥270 min	＜100 ml	Yes	Yes	≥90 %	No	No	No	≥0.05 ng/ml	＜10 mg/l	＜10 mg/l	＜3	＜1.2 mg/dL	＜20 mg/dL	No	No	No	External Dataset
1061	Female	≥80	≥25 kg/m2	＜3	＜30g/L	≥3	Yes	No	No	No	No	Yes	No	No	Yes	No	General anesthesia	Open surgery	Yes	≥270 min	＜100 ml	Yes	No	≥90 %	No	No	Yes	＜0.05 ng/ml	＜10 mg/l	＜10 mg/l	＜3	＜1.2 mg/dL	＜20 mg/dL	No	No	No	External Dataset
1062	Female	≥80	≥25 kg/m2	＜3	＜30g/L	＜3	No	No	No	No	No	Yes	No	No	No	No	General anesthesia	Open surgery	No	＜270 min	＜100 ml	Yes	Yes	≥90 %	No	No	No	＜0.05 ng/ml	≥10 mg/l	＜10 mg/l	＜3	＜1.2 mg/dL	＜20 mg/dL	No	No	No	External Dataset
1063	Female	≥80	≥25 kg/m2	＜3	≥30g/L	＜3	No	No	No	No	No	Yes	No	No	Yes	No	General anesthesia	Open surgery	No	＜270 min	＜100 ml	Yes	No	≥90 %	No	No	No	≥0.05 ng/ml	＜10 mg/l	＜10 mg/l	＜3	＜1.2 mg/dL	＜20 mg/dL	No	No	No	External Dataset
1064	Female	≥80	≥25 kg/m2	＜3	＜30g/L	＜3	No	No	No	No	Yes	No	No	No	Yes	No	General anesthesia	Open surgery	Yes	＜270 min	≥100 ml	Yes	No	≥90 %	No	No	Yes	＜0.05 ng/ml	＜10 mg/l	＜10 mg/l	＜3	＜1.2 mg/dL	＜20 mg/dL	Yes	Yes	No	External Dataset
1065	Female	≥80	＜25 kg/m2	＜3	≥30g/L	＜3	No	No	No	No	No	Yes	No	No	No	No	General anesthesia	Open surgery	Yes	≥270 min	＜100 ml	No	No	≥90 %	No	No	Yes	＜0.05 ng/ml	≥10 mg/l	＜10 mg/l	＜3	＜1.2 mg/dL	＜20 mg/dL	No	No	No	External Dataset
1066	Female	≥80	≥25 kg/m2	＜3	≥30g/L	＜3	No	No	No	No	Yes	No	No	No	No	No	General anesthesia	Laparoscopic surgery	No	≥270 min	＜100 ml	No	No	≥90 %	No	No	Yes	＜0.05 ng/ml	＜10 mg/l	＜10 mg/l	＜3	＜1.2 mg/dL	＜20 mg/dL	No	No	No	External Dataset
1067	Female	＜80	＜25 kg/m2	＜3	≥30g/L	＜3	No	No	No	No	No	Yes	No	No	Yes	No	General anesthesia	Laparoscopic surgery	Yes	≥270 min	＜100 ml	Yes	No	≥90 %	No	No	Yes	＜0.05 ng/ml	＜10 mg/l	＜10 mg/l	＜3	＜1.2 mg/dL	＜20 mg/dL	Yes	No	No	External Dataset
1068	Female	≥80	＜25 kg/m2	＜3	≥30g/L	＜3	No	No	No	No	No	Yes	No	No	No	No	General anesthesia	Laparoscopic surgery	No	≥270 min	＜100 ml	No	No	≥90 %	No	No	Yes	＜0.05 ng/ml	＜10 mg/l	＜10 mg/l	＜3	＜1.2 mg/dL	＜20 mg/dL	No	No	No	External Dataset
1069	Female	≥80	≥25 kg/m2	＜3	≥30g/L	＜3	Yes	No	Yes	No	No	No	No	No	No	No	General anesthesia	Laparoscopic surgery	Yes	＜270 min	≥100 ml	Yes	No	≥90 %	No	No	Yes	＜0.05 ng/ml	＜10 mg/l	＜10 mg/l	＜3	＜1.2 mg/dL	＜20 mg/dL	No	No	No	External Dataset
1070	Female	＜80	＜25 kg/m2	＜3	≥30g/L	＜3	No	Yes	No	No	No	Yes	No	No	Yes	Yes	General anesthesia	Open surgery	Yes	≥270 min	≥100 ml	No	No	≥90 %	No	No	Yes	＜0.05 ng/ml	＜10 mg/l	＜10 mg/l	＜3	＜1.2 mg/dL	＜20 mg/dL	No	No	No	External Dataset
1071	Female	＜80	＜25 kg/m2	≥3	≥30g/L	＜3	No	Yes	Yes	No	No	Yes	No	No	No	Yes	General anesthesia	Open surgery	Yes	≥270 min	≥100 ml	Yes	No	≥90 %	No	No	Yes	＜0.05 ng/ml	＜10 mg/l	＜10 mg/l	＜3	＜1.2 mg/dL	＜20 mg/dL	No	No	No	External Dataset
1072	Male	≥80	＜25 kg/m2	＜3	≥30g/L	＜3	Yes	No	Yes	Yes	No	Yes	No	No	No	Yes	General anesthesia	Laparoscopic surgery	No	≥270 min	＜100 ml	No	No	≥90 %	No	No	Yes	＜0.05 ng/ml	＜10 mg/l	＜10 mg/l	＜3	＜1.2 mg/dL	＜20 mg/dL	No	Yes	No	External Dataset
1073	Male	＜80	＜25 kg/m2	≥3	≥30g/L	＜3	No	No	No	No	No	Yes	No	No	No	Yes	General anesthesia	Open surgery	Yes	≥270 min	＜100 ml	No	No	≥90 %	No	Yes	Yes	＜0.05 ng/ml	＜10 mg/l	＜10 mg/l	＜3	＜1.2 mg/dL	＜20 mg/dL	No	No	No	External Dataset
1074	Female	≥80	＜25 kg/m2	＜3	≥30g/L	＜3	No	No	No	Yes	No	No	No	No	No	Yes	General anesthesia	Laparoscopic surgery	Yes	＜270 min	＜100 ml	No	No	≥90 %	No	Yes	Yes	＜0.05 ng/ml	＜10 mg/l	＜10 mg/l	＜3	＜1.2 mg/dL	＜20 mg/dL	No	No	No	External Dataset
1075	Female	＜80	＜25 kg/m2	≥3	≥30g/L	＜3	No	No	No	No	No	Yes	No	No	No	No	General anesthesia	Open surgery	No	＜270 min	≥100 ml	Yes	No	≥90 %	No	No	No	＜0.05 ng/ml	＜10 mg/l	＜10 mg/l	＜3	＜1.2 mg/dL	＜20 mg/dL	No	No	No	External Dataset
1076	Female	≥80	＜25 kg/m2	＜3	≥30g/L	＜3	No	No	No	No	No	No	No	No	No	No	General anesthesia	Laparoscopic surgery	Yes	≥270 min	＜100 ml	No	No	≥90 %	Yes	Yes	Yes	＜0.05 ng/ml	＜10 mg/l	≥10 mg/l	≥3	≥1.2 mg/dL	≥20 mg/dL	No	No	No	External Dataset
1077	Male	≥80	＜25 kg/m2	＜3	＜30g/L	＜3	No	No	No	No	No	Yes	No	No	No	No	General anesthesia	Open surgery	Yes	＜270 min	＜100 ml	No	No	≥90 %	Yes	Yes	No	＜0.05 ng/ml	＜10 mg/l	≥10 mg/l	＜3	＜1.2 mg/dL	＜20 mg/dL	No	No	No	External Dataset
1078	Female	＜80	＜25 kg/m2	≥3	≥30g/L	＜3	No	No	No	No	No	Yes	No	No	No	No	General anesthesia	Laparoscopic surgery	Yes	＜270 min	＜100 ml	No	No	≥90 %	No	No	Yes	＜0.05 ng/ml	＜10 mg/l	≥10 mg/l	≥3	≥1.2 mg/dL	≥20 mg/dL	No	Yes	No	External Dataset
1079	Female	＜80	＜25 kg/m2	≥3	≥30g/L	＜3	No	No	No	No	No	No	No	No	No	No	General anesthesia	Laparoscopic surgery	No	＜270 min	＜100 ml	No	No	≥90 %	No	Yes	No	＜0.05 ng/ml	＜10 mg/l	≥10 mg/l	≥3	＜1.2 mg/dL	＜20 mg/dL	No	No	No	External Dataset
1080	Female	＜80	＜25 kg/m2	＜3	＜30g/L	＜3	No	No	No	No	No	No	No	No	No	No	General anesthesia	Laparoscopic surgery	No	＜270 min	＜100 ml	No	No	≥90 %	No	Yes	No	＜0.05 ng/ml	＜10 mg/l	≥10 mg/l	＜3	＜1.2 mg/dL	＜20 mg/dL	No	No	No	External Dataset
1081	Male	≥80	＜25 kg/m2	≥3	＜30g/L	＜3	No	No	No	No	No	No	No	No	No	No	General anesthesia	Laparoscopic surgery	No	＜270 min	＜100 ml	Yes	No	≥90 %	No	No	No	＜0.05 ng/ml	＜10 mg/l	≥10 mg/l	≥3	＜1.2 mg/dL	＜20 mg/dL	No	No	No	External Dataset
1082	Female	≥80	＜25 kg/m2	＜3	＜30g/L	＜3	No	No	No	No	No	No	No	No	No	No	General anesthesia	Laparoscopic surgery	No	＜270 min	＜100 ml	No	No	≥90 %	No	No	No	＜0.05 ng/ml	＜10 mg/l	≥10 mg/l	＜3	＜1.2 mg/dL	＜20 mg/dL	No	No	No	External Dataset
1083	Female	≥80	＜25 kg/m2	≥3	≥30g/L	＜3	No	No	No	No	No	No	No	No	No	No	General anesthesia	Laparoscopic surgery	No	＜270 min	＜100 ml	Yes	No	≥90 %	No	No	No	＜0.05 ng/ml	＜10 mg/l	＜10 mg/l	≥3	＜1.2 mg/dL	＜20 mg/dL	No	No	No	External Dataset
1084	Female	≥80	≥25 kg/m2	＜3	≥30g/L	＜3	No	No	No	No	No	No	No	Yes	No	No	General anesthesia	Open surgery	No	＜270 min	＜100 ml	No	No	≥90 %	No	Yes	No	＜0.05 ng/ml	＜10 mg/l	＜10 mg/l	＜3	＜1.2 mg/dL	＜20 mg/dL	No	No	No	External Dataset
1085	Female	≥80	≥25 kg/m2	≥3	≥30g/L	＜3	No	No	No	No	No	No	Yes	No	No	No	General anesthesia	Laparoscopic surgery	No	＜270 min	＜100 ml	No	Yes	≥90 %	No	No	No	＜0.05 ng/ml	＜10 mg/l	＜10 mg/l	＜3	＜1.2 mg/dL	＜20 mg/dL	No	No	No	External Dataset
1086	Female	≥80	＜25 kg/m2	≥3	≥30g/L	＜3	No	No	No	No	No	No	Yes	Yes	No	No	General anesthesia	Laparoscopic surgery	No	＜270 min	＜100 ml	Yes	No	≥90 %	No	No	No	＜0.05 ng/ml	＜10 mg/l	＜10 mg/l	＜3	＜1.2 mg/dL	＜20 mg/dL	No	No	No	External Dataset
1087	Female	≥80	＜25 kg/m2	≥3	≥30g/L	＜3	No	No	No	No	No	No	Yes	Yes	No	No	General anesthesia	Laparoscopic surgery	No	＜270 min	＜100 ml	Yes	No	≥90 %	No	No	No	＜0.05 ng/ml	≥10 mg/l	＜10 mg/l	＜3	＜1.2 mg/dL	＜20 mg/dL	No	No	No	External Dataset
1088	Female	≥80	＜25 kg/m2	＜3	≥30g/L	＜3	No	No	No	No	No	No	Yes	No	No	No	General anesthesia	Open surgery	No	＜270 min	＜100 ml	No	No	≥90 %	No	Yes	No	≥0.05 ng/ml	＜10 mg/l	＜10 mg/l	＜3	＜1.2 mg/dL	＜20 mg/dL	No	No	No	External Dataset
1089	Female	＜80	＜25 kg/m2	≥3	≥30g/L	＜3	No	No	No	No	No	No	No	Yes	No	No	General anesthesia	Laparoscopic surgery	No	＜270 min	＜100 ml	Yes	No	≥90 %	No	Yes	No	≥0.05 ng/ml	≥10 mg/l	＜10 mg/l	＜3	＜1.2 mg/dL	＜20 mg/dL	No	No	No	External Dataset
1090	Female	＜80	＜25 kg/m2	＜3	≥30g/L	＜3	No	No	No	No	No	No	Yes	No	No	No	General anesthesia	Open surgery	No	＜270 min	＜100 ml	No	Yes	≥90 %	No	No	No	≥0.05 ng/ml	＜10 mg/l	＜10 mg/l	＜3	＜1.2 mg/dL	＜20 mg/dL	No	No	No	External Dataset
1091	Female	≥80	＜25 kg/m2	＜3	≥30g/L	＜3	No	No	No	No	No	No	Yes	Yes	No	No	General anesthesia	Laparoscopic surgery	No	＜270 min	＜100 ml	Yes	No	≥90 %	No	No	No	＜0.05 ng/ml	≥10 mg/l	＜10 mg/l	＜3	＜1.2 mg/dL	＜20 mg/dL	No	No	No	External Dataset
1092	Female	＜80	＜25 kg/m2	＜3	≥30g/L	＜3	No	No	No	No	No	No	No	Yes	No	No	General anesthesia	Laparoscopic surgery	No	＜270 min	＜100 ml	Yes	Yes	≥90 %	No	Yes	No	≥0.05 ng/ml	≥10 mg/l	＜10 mg/l	＜3	＜1.2 mg/dL	＜20 mg/dL	No	No	No	External Dataset
1093	Female	＜80	≥25 kg/m2	＜3	≥30g/L	＜3	No	No	No	No	No	No	No	Yes	No	No	General anesthesia	Laparoscopic surgery	No	＜270 min	＜100 ml	Yes	Yes	≥90 %	No	No	No	＜0.05 ng/ml	＜10 mg/l	＜10 mg/l	＜3	＜1.2 mg/dL	＜20 mg/dL	No	No	No	External Dataset
1094	Female	＜80	≥25 kg/m2	＜3	≥30g/L	≥3	No	No	No	No	No	No	Yes	Yes	No	No	General anesthesia	Laparoscopic surgery	No	＜270 min	＜100 ml	Yes	No	≥90 %	No	Yes	No	＜0.05 ng/ml	＜10 mg/l	＜10 mg/l	＜3	＜1.2 mg/dL	＜20 mg/dL	No	No	No	External Dataset
1095	Female	≥80	≥25 kg/m2	＜3	≥30g/L	＜3	No	No	No	No	No	No	No	No	No	Yes	General anesthesia	Laparoscopic surgery	No	＜270 min	＜100 ml	Yes	No	≥90 %	No	Yes	No	＜0.05 ng/ml	≥10 mg/l	＜10 mg/l	＜3	＜1.2 mg/dL	＜20 mg/dL	No	No	No	External Dataset
1096	Female	＜80	≥25 kg/m2	＜3	≥30g/L	≥3	Yes	Yes	No	No	No	No	Yes	Yes	Yes	No	General anesthesia	Laparoscopic surgery	No	＜270 min	＜100 ml	No	No	≥90 %	No	Yes	No	＜0.05 ng/ml	＜10 mg/l	＜10 mg/l	＜3	＜1.2 mg/dL	＜20 mg/dL	No	No	No	External Dataset
1097	Male	≥80	≥25 kg/m2	＜3	≥30g/L	＜3	Yes	No	Yes	No	No	No	No	Yes	No	No	General anesthesia	Open surgery	No	＜270 min	＜100 ml	Yes	No	≥90 %	No	No	No	＜0.05 ng/ml	≥10 mg/l	＜10 mg/l	＜3	＜1.2 mg/dL	＜20 mg/dL	No	No	No	External Dataset
1098	Male	＜80	＜25 kg/m2	＜3	＜30g/L	＜3	No	No	Yes	No	No	No	No	No	No	Yes	General anesthesia	Laparoscopic surgery	No	＜270 min	＜100 ml	No	No	≥90 %	No	No	No	＜0.05 ng/ml	＜10 mg/l	＜10 mg/l	＜3	＜1.2 mg/dL	＜20 mg/dL	No	No	No	External Dataset
1099	Male	≥80	＜25 kg/m2	＜3	＜30g/L	≥3	Yes	No	Yes	Yes	No	No	No	No	Yes	No	General anesthesia	Open surgery	No	＜270 min	＜100 ml	Yes	No	≥90 %	No	No	No	＜0.05 ng/ml	≥10 mg/l	＜10 mg/l	＜3	＜1.2 mg/dL	＜20 mg/dL	No	No	No	External Dataset
1100	Male	＜80	≥25 kg/m2	＜3	＜30g/L	≥3	Yes	Yes	Yes	No	No	No	No	No	Yes	No	General anesthesia	Open surgery	No	＜270 min	＜100 ml	No	No	≥90 %	No	No	No	＜0.05 ng/ml	≥10 mg/l	＜10 mg/l	＜3	＜1.2 mg/dL	＜20 mg/dL	No	No	No	External Dataset
1101	Male	≥80	＜25 kg/m2	＜3	≥30g/L	≥3	No	Yes	No	Yes	Yes	No	No	No	No	No	General anesthesia	Open surgery	No	＜270 min	＜100 ml	No	No	≥90 %	Yes	No	No	＜0.05 ng/ml	＜10 mg/l	＜10 mg/l	＜3	＜1.2 mg/dL	＜20 mg/dL	No	No	No	External Dataset
1102	Female	≥80	＜25 kg/m2	＜3	≥30g/L	≥3	No	Yes	No	No	Yes	No	No	No	No	No	General anesthesia	Laparoscopic surgery	No	＜270 min	≥100 ml	No	No	≥90 %	No	No	No	＜0.05 ng/ml	≥10 mg/l	＜10 mg/l	＜3	＜1.2 mg/dL	＜20 mg/dL	No	No	No	External Dataset
1103	Female	≥80	≥25 kg/m2	＜3	≥30g/L	＜3	No	No	No	Yes	Yes	No	No	No	No	No	General anesthesia	Laparoscopic surgery	No	＜270 min	＜100 ml	Yes	No	≥90 %	No	No	No	＜0.05 ng/ml	＜10 mg/l	＜10 mg/l	＜3	＜1.2 mg/dL	＜20 mg/dL	No	No	No	External Dataset
1104	Female	≥80	≥25 kg/m2	＜3	≥30g/L	≥3	No	No	No	Yes	Yes	No	No	No	No	No	General anesthesia	Laparoscopic surgery	No	≥270 min	≥100 ml	Yes	No	≥90 %	Yes	No	No	＜0.05 ng/ml	＜10 mg/l	＜10 mg/l	＜3	＜1.2 mg/dL	＜20 mg/dL	No	No	No	External Dataset
1105	Female	≥80	≥25 kg/m2	＜3	≥30g/L	≥3	No	No	No	No	No	No	No	No	No	No	General anesthesia	Open surgery	No	＜270 min	＜100 ml	Yes	No	≥90 %	Yes	No	No	＜0.05 ng/ml	≥10 mg/l	＜10 mg/l	＜3	＜1.2 mg/dL	＜20 mg/dL	No	No	No	External Dataset
1106	Female	≥80	＜25 kg/m2	≥3	≥30g/L	＜3	No	No	No	No	Yes	No	No	No	No	No	General anesthesia	Laparoscopic surgery	Yes	≥270 min	＜100 ml	Yes	No	≥90 %	No	No	No	＜0.05 ng/ml	＜10 mg/l	＜10 mg/l	＜3	＜1.2 mg/dL	＜20 mg/dL	No	No	No	External Dataset
1107	Female	≥80	＜25 kg/m2	≥3	≥30g/L	＜3	No	No	No	Yes	Yes	No	No	No	Yes	No	General anesthesia	Open surgery	No	＜270 min	≥100 ml	No	No	≥90 %	No	No	No	＜0.05 ng/ml	≥10 mg/l	＜10 mg/l	＜3	＜1.2 mg/dL	＜20 mg/dL	No	No	No	External Dataset
1108	Female	≥80	＜25 kg/m2	≥3	≥30g/L	≥3	No	No	No	Yes	No	No	No	No	No	No	General anesthesia	Laparoscopic surgery	Yes	≥270 min	＜100 ml	Yes	No	≥90 %	No	No	No	＜0.05 ng/ml	＜10 mg/l	＜10 mg/l	＜3	＜1.2 mg/dL	＜20 mg/dL	No	No	No	External Dataset
1109	Female	≥80	＜25 kg/m2	≥3	≥30g/L	＜3	No	No	No	No	No	Yes	No	No	No	No	General anesthesia	Laparoscopic surgery	Yes	＜270 min	≥100 ml	No	No	≥90 %	Yes	No	No	＜0.05 ng/ml	≥10 mg/l	＜10 mg/l	＜3	＜1.2 mg/dL	≥20 mg/dL	No	Yes	No	External Dataset
1110	Female	＜80	＜25 kg/m2	≥3	≥30g/L	＜3	No	No	No	No	No	Yes	No	No	Yes	No	General anesthesia	Laparoscopic surgery	Yes	≥270 min	≥100 ml	Yes	No	≥90 %	No	No	No	＜0.05 ng/ml	＜10 mg/l	＜10 mg/l	＜3	≥1.2 mg/dL	≥20 mg/dL	No	No	No	External Dataset
1111	Female	＜80	＜25 kg/m2	＜3	≥30g/L	≥3	No	No	No	No	No	No	No	No	No	No	General anesthesia	Laparoscopic surgery	Yes	＜270 min	≥100 ml	Yes	No	≥90 %	No	No	No	＜0.05 ng/ml	≥10 mg/l	＜10 mg/l	＜3	＜1.2 mg/dL	＜20 mg/dL	No	Yes	No	External Dataset
1112	Male	＜80	＜25 kg/m2	＜3	≥30g/L	＜3	No	No	No	No	No	Yes	No	No	No	No	General anesthesia	Laparoscopic surgery	No	≥270 min	＜100 ml	Yes	No	≥90 %	No	No	No	＜0.05 ng/ml	＜10 mg/l	＜10 mg/l	＜3	＜1.2 mg/dL	≥20 mg/dL	No	No	No	External Dataset
1113	Female	＜80	＜25 kg/m2	≥3	≥30g/L	＜3	No	No	No	No	No	Yes	No	No	No	No	General anesthesia	Laparoscopic surgery	Yes	＜270 min	≥100 ml	Yes	No	≥90 %	No	No	No	＜0.05 ng/ml	≥10 mg/l	≥10 mg/l	≥3	＜1.2 mg/dL	≥20 mg/dL	No	No	No	External Dataset
1114	Male	≥80	≥25 kg/m2	＜3	≥30g/L	＜3	No	No	No	No	No	Yes	No	No	No	No	General anesthesia	Open surgery	No	＜270 min	≥100 ml	Yes	No	≥90 %	No	No	No	≥0.05 ng/ml	＜10 mg/l	≥10 mg/l	＜3	＜1.2 mg/dL	＜20 mg/dL	No	No	No	External Dataset
1115	Female	＜80	＜25 kg/m2	≥3	≥30g/L	＜3	No	No	No	No	No	Yes	No	No	No	No	General anesthesia	Open surgery	No	＜270 min	≥100 ml	No	Yes	≥90 %	No	No	No	＜0.05 ng/ml	≥10 mg/l	≥10 mg/l	＜3	≥1.2 mg/dL	≥20 mg/dL	No	No	No	External Dataset
1116	Female	＜80	＜25 kg/m2	＜3	＜30g/L	＜3	No	No	No	No	No	Yes	No	No	No	No	General anesthesia	Open surgery	Yes	≥270 min	＜100 ml	Yes	No	≥90 %	No	No	No	＜0.05 ng/ml	＜10 mg/l	≥10 mg/l	＜3	≥1.2 mg/dL	＜20 mg/dL	No	No	No	External Dataset
1117	Female	≥80	＜25 kg/m2	＜3	≥30g/L	＜3	No	No	No	No	No	Yes	No	No	No	No	General anesthesia	Laparoscopic surgery	No	＜270 min	＜100 ml	Yes	No	≥90 %	No	No	No	＜0.05 ng/ml	＜10 mg/l	≥10 mg/l	≥3	＜1.2 mg/dL	＜20 mg/dL	No	No	No	External Dataset
1118	Female	≥80	＜25 kg/m2	＜3	＜30g/L	＜3	No	No	No	No	No	Yes	No	No	No	No	General anesthesia	Laparoscopic surgery	Yes	＜270 min	＜100 ml	No	Yes	≥90 %	No	No	Yes	＜0.05 ng/ml	＜10 mg/l	＜10 mg/l	≥3	≥1.2 mg/dL	＜20 mg/dL	Yes	No	No	External Dataset
1119	Female	≥80	＜25 kg/m2	＜3	＜30g/L	＜3	No	No	No	No	No	No	No	No	No	No	General anesthesia	Open surgery	No	＜270 min	＜100 ml	No	No	≥90 %	No	No	Yes	＜0.05 ng/ml	≥10 mg/l	＜10 mg/l	＜3	＜1.2 mg/dL	＜20 mg/dL	No	No	No	External Dataset
1120	Female	＜80	≥25 kg/m2	＜3	≥30g/L	＜3	No	No	No	No	No	Yes	Yes	No	No	No	General anesthesia	Open surgery	No	＜270 min	＜100 ml	No	No	≥90 %	No	No	Yes	＜0.05 ng/ml	＜10 mg/l	＜10 mg/l	＜3	＜1.2 mg/dL	＜20 mg/dL	No	No	No	External Dataset
1121	Female	＜80	＜25 kg/m2	＜3	＜30g/L	＜3	No	No	No	No	No	No	Yes	Yes	No	No	General anesthesia	Open surgery	No	＜270 min	＜100 ml	No	Yes	≥90 %	No	No	No	＜0.05 ng/ml	＜10 mg/l	＜10 mg/l	＜3	＜1.2 mg/dL	＜20 mg/dL	No	No	No	External Dataset
1122	Female	＜80	＜25 kg/m2	＜3	≥30g/L	＜3	No	No	No	No	No	No	Yes	Yes	No	No	General anesthesia	Open surgery	No	＜270 min	＜100 ml	Yes	Yes	≥90 %	No	No	Yes	＜0.05 ng/ml	＜10 mg/l	＜10 mg/l	＜3	＜1.2 mg/dL	＜20 mg/dL	No	No	No	External Dataset
1123	Female	≥80	＜25 kg/m2	＜3	＜30g/L	＜3	No	No	No	No	No	Yes	No	No	No	Yes	General anesthesia	Open surgery	No	＜270 min	＜100 ml	Yes	Yes	≥90 %	No	No	No	＜0.05 ng/ml	＜10 mg/l	＜10 mg/l	＜3	＜1.2 mg/dL	＜20 mg/dL	No	No	No	External Dataset
1124	Female	≥80	＜25 kg/m2	＜3	＜30g/L	＜3	No	No	No	No	No	No	Yes	No	No	Yes	General anesthesia	Laparoscopic surgery	No	＜270 min	＜100 ml	No	No	≥90 %	No	No	Yes	＜0.05 ng/ml	＜10 mg/l	＜10 mg/l	＜3	＜1.2 mg/dL	＜20 mg/dL	No	No	No	External Dataset
1125	Female	≥80	＜25 kg/m2	＜3	≥30g/L	＜3	No	No	No	No	No	Yes	No	No	No	No	General anesthesia	Laparoscopic surgery	No	＜270 min	＜100 ml	Yes	Yes	≥90 %	No	No	Yes	＜0.05 ng/ml	＜10 mg/l	＜10 mg/l	＜3	＜1.2 mg/dL	＜20 mg/dL	No	No	No	External Dataset
1126	Male	＜80	＜25 kg/m2	＜3	≥30g/L	＜3	No	No	No	No	No	Yes	Yes	No	No	No	General anesthesia	Laparoscopic surgery	No	＜270 min	＜100 ml	Yes	No	≥90 %	No	No	Yes	＜0.05 ng/ml	＜10 mg/l	＜10 mg/l	＜3	＜1.2 mg/dL	＜20 mg/dL	No	No	No	External Dataset
1127	Female	＜80	＜25 kg/m2	＜3	≥30g/L	＜3	No	No	No	No	No	Yes	No	Yes	No	No	General anesthesia	Laparoscopic surgery	No	＜270 min	＜100 ml	No	No	≥90 %	No	No	Yes	＜0.05 ng/ml	＜10 mg/l	＜10 mg/l	＜3	＜1.2 mg/dL	＜20 mg/dL	No	No	No	External Dataset
1128	Female	＜80	＜25 kg/m2	＜3	＜30g/L	＜3	No	No	No	No	No	No	No	No	No	No	General anesthesia	Open surgery	No	＜270 min	＜100 ml	Yes	Yes	≥90 %	No	No	No	＜0.05 ng/ml	＜10 mg/l	＜10 mg/l	＜3	＜1.2 mg/dL	＜20 mg/dL	No	No	No	External Dataset
1129	Female	≥80	＜25 kg/m2	＜3	≥30g/L	＜3	No	No	No	No	No	Yes	No	Yes	No	No	General anesthesia	Laparoscopic surgery	No	＜270 min	＜100 ml	No	No	≥90 %	No	No	Yes	＜0.05 ng/ml	＜10 mg/l	＜10 mg/l	＜3	＜1.2 mg/dL	＜20 mg/dL	No	No	No	External Dataset
1130	Female	≥80	＜25 kg/m2	≥3	≥30g/L	＜3	No	No	No	No	Yes	Yes	No	Yes	No	No	General anesthesia	Open surgery	No	＜270 min	＜100 ml	No	No	≥90 %	No	Yes	No	＜0.05 ng/ml	＜10 mg/l	＜10 mg/l	＜3	＜1.2 mg/dL	＜20 mg/dL	No	No	No	External Dataset
1131	Female	≥80	≥25 kg/m2	≥3	≥30g/L	＜3	No	No	No	No	No	No	No	Yes	No	No	General anesthesia	Open surgery	No	＜270 min	＜100 ml	Yes	No	≥90 %	No	Yes	Yes	＜0.05 ng/ml	＜10 mg/l	＜10 mg/l	＜3	＜1.2 mg/dL	＜20 mg/dL	No	No	No	External Dataset
1132	Male	≥80	≥25 kg/m2	＜3	≥30g/L	＜3	No	No	No	No	No	No	No	No	No	No	General anesthesia	Laparoscopic surgery	No	＜270 min	＜100 ml	No	No	≥90 %	No	No	No	＜0.05 ng/ml	＜10 mg/l	＜10 mg/l	＜3	＜1.2 mg/dL	＜20 mg/dL	No	No	No	External Dataset
1133	Female	≥80	＜25 kg/m2	＜3	≥30g/L	＜3	No	No	No	No	Yes	No	No	No	No	No	General anesthesia	Open surgery	No	＜270 min	＜100 ml	No	No	≥90 %	No	Yes	No	＜0.05 ng/ml	＜10 mg/l	＜10 mg/l	＜3	＜1.2 mg/dL	＜20 mg/dL	No	No	No	External Dataset
1134	Female	≥80	＜25 kg/m2	≥3	≥30g/L	＜3	Yes	No	Yes	No	Yes	No	No	No	No	No	General anesthesia	Laparoscopic surgery	No	＜270 min	＜100 ml	Yes	No	≥90 %	No	Yes	No	＜0.05 ng/ml	＜10 mg/l	＜10 mg/l	＜3	＜1.2 mg/dL	＜20 mg/dL	No	No	No	External Dataset
1135	Male	≥80	＜25 kg/m2	＜3	≥30g/L	＜3	No	Yes	Yes	No	No	No	No	Yes	No	No	General anesthesia	Open surgery	No	＜270 min	＜100 ml	No	No	≥90 %	Yes	No	No	≥0.05 ng/ml	＜10 mg/l	＜10 mg/l	＜3	＜1.2 mg/dL	＜20 mg/dL	No	No	No	External Dataset
1136	Female	≥80	≥25 kg/m2	＜3	≥30g/L	＜3	Yes	Yes	Yes	No	No	No	No	Yes	No	No	General anesthesia	Laparoscopic surgery	No	＜270 min	＜100 ml	Yes	No	≥90 %	No	Yes	No	＜0.05 ng/ml	＜10 mg/l	＜10 mg/l	＜3	＜1.2 mg/dL	＜20 mg/dL	No	No	No	External Dataset
1137	Female	≥80	≥25 kg/m2	＜3	≥30g/L	＜3	Yes	Yes	No	No	No	No	No	No	No	No	General anesthesia	Laparoscopic surgery	No	＜270 min	＜100 ml	Yes	No	≥90 %	No	No	No	≥0.05 ng/ml	＜10 mg/l	＜10 mg/l	＜3	＜1.2 mg/dL	＜20 mg/dL	No	No	No	External Dataset
1138	Female	≥80	≥25 kg/m2	＜3	≥30g/L	＜3	Yes	No	Yes	No	No	Yes	No	No	No	No	General anesthesia	Open surgery	No	＜270 min	＜100 ml	No	No	≥90 %	No	No	No	≥0.05 ng/ml	＜10 mg/l	＜10 mg/l	＜3	＜1.2 mg/dL	＜20 mg/dL	No	No	No	External Dataset
1139	Female	＜80	≥25 kg/m2	＜3	≥30g/L	＜3	Yes	No	No	No	Yes	Yes	No	No	No	No	General anesthesia	Open surgery	No	＜270 min	＜100 ml	No	No	≥90 %	No	Yes	No	≥0.05 ng/ml	＜10 mg/l	＜10 mg/l	＜3	＜1.2 mg/dL	＜20 mg/dL	No	No	No	External Dataset
1140	Female	≥80	＜25 kg/m2	＜3	≥30g/L	≥3	Yes	No	No	No	Yes	No	No	No	No	No	General anesthesia	Laparoscopic surgery	No	＜270 min	＜100 ml	Yes	No	≥90 %	No	No	No	＜0.05 ng/ml	＜10 mg/l	＜10 mg/l	＜3	＜1.2 mg/dL	＜20 mg/dL	No	No	No	External Dataset
1141	Female	＜80	＜25 kg/m2	＜3	≥30g/L	＜3	Yes	Yes	No	No	No	No	No	No	No	No	General anesthesia	Laparoscopic surgery	No	＜270 min	＜100 ml	Yes	No	≥90 %	No	Yes	No	＜0.05 ng/ml	＜10 mg/l	＜10 mg/l	＜3	＜1.2 mg/dL	＜20 mg/dL	No	No	No	External Dataset
1142	Female	＜80	＜25 kg/m2	≥3	＜30g/L	≥3	Yes	Yes	Yes	No	No	No	No	No	No	No	General anesthesia	Open surgery	No	≥270 min	＜100 ml	No	No	≥90 %	No	No	No	＜0.05 ng/ml	＜10 mg/l	＜10 mg/l	＜3	＜1.2 mg/dL	＜20 mg/dL	No	No	No	External Dataset
1143	Female	＜80	＜25 kg/m2	＜3	＜30g/L	≥3	Yes	Yes	Yes	No	No	No	No	No	No	No	General anesthesia	Open surgery	No	≥270 min	≥100 ml	Yes	No	≥90 %	No	Yes	No	＜0.05 ng/ml	＜10 mg/l	＜10 mg/l	＜3	＜1.2 mg/dL	＜20 mg/dL	Yes	Yes	No	External Dataset
1144	Female	＜80	＜25 kg/m2	＜3	＜30g/L	≥3	No	No	No	No	No	No	No	No	No	No	General anesthesia	Open surgery	No	≥270 min	≥100 ml	Yes	No	≥90 %	No	No	No	＜0.05 ng/ml	＜10 mg/l	＜10 mg/l	＜3	＜1.2 mg/dL	≥20 mg/dL	No	No	No	External Dataset
1145	Female	＜80	＜25 kg/m2	＜3	≥30g/L	≥3	No	No	No	No	No	No	No	No	No	No	General anesthesia	Open surgery	No	＜270 min	＜100 ml	Yes	No	≥90 %	No	No	No	＜0.05 ng/ml	＜10 mg/l	＜10 mg/l	＜3	＜1.2 mg/dL	＜20 mg/dL	Yes	No	No	External Dataset
1146	Female	＜80	＜25 kg/m2	≥3	≥30g/L	＜3	Yes	No	Yes	No	No	No	No	No	No	No	General anesthesia	Open surgery	Yes	≥270 min	≥100 ml	Yes	No	≥90 %	No	No	No	＜0.05 ng/ml	＜10 mg/l	＜10 mg/l	＜3	＜1.2 mg/dL	＜20 mg/dL	No	Yes	No	External Dataset
1147	Female	≥80	＜25 kg/m2	＜3	≥30g/L	≥3	No	No	No	No	No	No	No	No	No	No	General anesthesia	Laparoscopic surgery	Yes	＜270 min	≥100 ml	Yes	No	＜90 %	No	No	No	＜0.05 ng/ml	≥10 mg/l	≥10 mg/l	≥3	＜1.2 mg/dL	≥20 mg/dL	No	No	No	External Dataset
1148	Male	＜80	＜25 kg/m2	＜3	≥30g/L	＜3	No	Yes	Yes	No	No	No	No	No	No	No	General anesthesia	Open surgery	Yes	＜270 min	≥100 ml	No	No	＜90 %	No	No	No	＜0.05 ng/ml	＜10 mg/l	＜10 mg/l	≥3	＜1.2 mg/dL	≥20 mg/dL	No	No	No	External Dataset
1149	Male	≥80	＜25 kg/m2	＜3	≥30g/L	≥3	No	Yes	No	No	No	No	No	No	No	No	General anesthesia	Laparoscopic surgery	Yes	≥270 min	＜100 ml	No	No	＜90 %	No	No	No	＜0.05 ng/ml	＜10 mg/l	＜10 mg/l	＜3	＜1.2 mg/dL	＜20 mg/dL	No	No	No	External Dataset
1150	Female	＜80	≥25 kg/m2	＜3	≥30g/L	≥3	No	No	Yes	No	No	No	No	No	No	No	General anesthesia	Laparoscopic surgery	Yes	＜270 min	＜100 ml	Yes	No	＜90 %	No	No	No	＜0.05 ng/ml	＜10 mg/l	＜10 mg/l	＜3	＜1.2 mg/dL	≥20 mg/dL	No	No	No	External Dataset
1151	Female	＜80	≥25 kg/m2	＜3	≥30g/L	≥3	Yes	Yes	No	No	No	No	No	No	No	No	General anesthesia	Laparoscopic surgery	No	≥270 min	≥100 ml	No	No	＜90 %	No	No	No	＜0.05 ng/ml	＜10 mg/l	≥10 mg/l	≥3	≥1.2 mg/dL	≥20 mg/dL	No	No	No	External Dataset
1152	Female	＜80	＜25 kg/m2	＜3	≥30g/L	＜3	Yes	No	Yes	No	No	No	No	No	No	No	General anesthesia	Open surgery	No	≥270 min	≥100 ml	No	No	≥90 %	No	No	No	＜0.05 ng/ml	≥10 mg/l	＜10 mg/l	≥3	＜1.2 mg/dL	＜20 mg/dL	No	No	No	External Dataset
1153	Female	≥80	≥25 kg/m2	＜3	≥30g/L	＜3	Yes	Yes	No	No	No	No	No	No	No	No	General anesthesia	Laparoscopic surgery	No	≥270 min	≥100 ml	Yes	Yes	≥90 %	No	No	No	＜0.05 ng/ml	＜10 mg/l	＜10 mg/l	＜3	＜1.2 mg/dL	＜20 mg/dL	No	No	No	External Dataset
1154	Male	≥80	＜25 kg/m2	＜3	≥30g/L	＜3	No	No	No	No	No	No	No	No	No	No	General anesthesia	Laparoscopic surgery	No	≥270 min	≥100 ml	Yes	Yes	≥90 %	No	No	No	＜0.05 ng/ml	＜10 mg/l	＜10 mg/l	＜3	＜1.2 mg/dL	＜20 mg/dL	No	No	No	External Dataset
1155	Female	≥80	≥25 kg/m2	＜3	≥30g/L	＜3	No	No	No	No	No	No	No	No	No	No	General anesthesia	Laparoscopic surgery	No	≥270 min	＜100 ml	Yes	Yes	＜90 %	No	No	No	＜0.05 ng/ml	＜10 mg/l	＜10 mg/l	＜3	＜1.2 mg/dL	＜20 mg/dL	No	No	No	External Dataset
1156	Female	≥80	≥25 kg/m2	＜3	≥30g/L	＜3	No	No	No	No	No	No	No	No	No	No	General anesthesia	Open surgery	Yes	＜270 min	≥100 ml	Yes	No	≥90 %	No	No	No	＜0.05 ng/ml	＜10 mg/l	＜10 mg/l	＜3	＜1.2 mg/dL	＜20 mg/dL	No	No	No	External Dataset
1157	Male	＜80	＜25 kg/m2	＜3	≥30g/L	≥3	No	No	No	No	No	No	No	No	No	No	General anesthesia	Open surgery	No	＜270 min	＜100 ml	Yes	Yes	≥90 %	No	No	No	＜0.05 ng/ml	＜10 mg/l	＜10 mg/l	＜3	＜1.2 mg/dL	＜20 mg/dL	No	No	No	External Dataset
1158	Female	≥80	＜25 kg/m2	＜3	≥30g/L	＜3	No	No	No	No	No	No	No	No	No	No	General anesthesia	Laparoscopic surgery	No	＜270 min	＜100 ml	Yes	Yes	≥90 %	No	No	No	＜0.05 ng/ml	＜10 mg/l	＜10 mg/l	＜3	＜1.2 mg/dL	＜20 mg/dL	No	No	No	External Dataset
1159	Male	≥80	＜25 kg/m2	＜3	≥30g/L	＜3	No	No	No	No	No	No	No	Yes	No	No	General anesthesia	Laparoscopic surgery	No	＜270 min	＜100 ml	Yes	Yes	≥90 %	No	No	No	＜0.05 ng/ml	＜10 mg/l	＜10 mg/l	＜3	＜1.2 mg/dL	＜20 mg/dL	No	No	No	External Dataset
1160	Female	≥80	＜25 kg/m2	≥3	≥30g/L	＜3	No	No	No	No	No	No	No	No	No	No	General anesthesia	Laparoscopic surgery	No	＜270 min	≥100 ml	No	No	≥90 %	No	No	No	＜0.05 ng/ml	＜10 mg/l	＜10 mg/l	＜3	＜1.2 mg/dL	＜20 mg/dL	No	No	No	External Dataset
1161	Female	≥80	＜25 kg/m2	＜3	≥30g/L	＜3	No	No	No	No	No	No	No	Yes	No	No	General anesthesia	Open surgery	No	＜270 min	＜100 ml	Yes	Yes	≥90 %	No	No	No	＜0.05 ng/ml	＜10 mg/l	＜10 mg/l	＜3	＜1.2 mg/dL	＜20 mg/dL	No	No	No	External Dataset
1162	Female	≥80	＜25 kg/m2	＜3	＜30g/L	＜3	No	No	No	No	No	No	No	No	No	No	General anesthesia	Laparoscopic surgery	No	＜270 min	＜100 ml	Yes	No	≥90 %	No	No	No	＜0.05 ng/ml	＜10 mg/l	＜10 mg/l	＜3	＜1.2 mg/dL	＜20 mg/dL	No	No	No	External Dataset
1163	Female	＜80	＜25 kg/m2	≥3	＜30g/L	＜3	No	No	No	No	No	No	No	No	No	Yes	General anesthesia	Open surgery	No	＜270 min	＜100 ml	Yes	No	≥90 %	No	No	No	＜0.05 ng/ml	＜10 mg/l	＜10 mg/l	＜3	＜1.2 mg/dL	＜20 mg/dL	No	No	No	External Dataset
1164	Female	＜80	≥25 kg/m2	≥3	＜30g/L	＜3	No	No	No	No	No	No	Yes	No	No	Yes	General anesthesia	Open surgery	No	＜270 min	＜100 ml	No	No	≥90 %	Yes	No	Yes	＜0.05 ng/ml	＜10 mg/l	＜10 mg/l	＜3	＜1.2 mg/dL	＜20 mg/dL	No	No	No	External Dataset
1165	Female	≥80	≥25 kg/m2	＜3	＜30g/L	＜3	No	No	No	No	No	No	No	No	No	No	General anesthesia	Open surgery	No	＜270 min	＜100 ml	No	No	≥90 %	No	No	Yes	≥0.05 ng/ml	＜10 mg/l	＜10 mg/l	＜3	＜1.2 mg/dL	＜20 mg/dL	No	No	No	External Dataset
1166	Female	＜80	≥25 kg/m2	≥3	＜30g/L	＜3	No	No	No	No	No	Yes	Yes	No	No	No	General anesthesia	Open surgery	No	＜270 min	＜100 ml	No	No	≥90 %	No	No	No	≥0.05 ng/ml	＜10 mg/l	＜10 mg/l	＜3	＜1.2 mg/dL	＜20 mg/dL	No	No	No	External Dataset
1167	Female	＜80	≥25 kg/m2	＜3	＜30g/L	＜3	No	No	No	No	No	Yes	No	No	No	No	General anesthesia	Open surgery	No	＜270 min	＜100 ml	No	No	≥90 %	No	No	No	≥0.05 ng/ml	＜10 mg/l	＜10 mg/l	＜3	＜1.2 mg/dL	＜20 mg/dL	No	No	No	External Dataset
1168	Female	≥80	≥25 kg/m2	≥3	＜30g/L	＜3	No	No	No	No	No	No	No	No	No	No	General anesthesia	Laparoscopic surgery	No	＜270 min	＜100 ml	No	No	≥90 %	No	No	No	＜0.05 ng/ml	＜10 mg/l	＜10 mg/l	＜3	＜1.2 mg/dL	＜20 mg/dL	No	No	No	External Dataset
1169	Female	≥80	＜25 kg/m2	≥3	≥30g/L	＜3	No	No	No	No	No	No	No	No	No	No	General anesthesia	Open surgery	No	＜270 min	＜100 ml	No	No	≥90 %	No	No	No	＜0.05 ng/ml	＜10 mg/l	＜10 mg/l	＜3	＜1.2 mg/dL	＜20 mg/dL	No	No	No	External Dataset
1170	Male	≥80	＜25 kg/m2	＜3	≥30g/L	＜3	No	No	No	No	No	No	No	No	No	No	General anesthesia	Laparoscopic surgery	No	＜270 min	＜100 ml	Yes	No	≥90 %	Yes	No	No	＜0.05 ng/ml	＜10 mg/l	＜10 mg/l	＜3	＜1.2 mg/dL	＜20 mg/dL	No	No	No	External Dataset
1171	Female	≥80	＜25 kg/m2	≥3	≥30g/L	＜3	No	No	No	Yes	No	No	No	No	No	No	General anesthesia	Open surgery	No	＜270 min	＜100 ml	Yes	No	≥90 %	No	No	No	＜0.05 ng/ml	＜10 mg/l	＜10 mg/l	＜3	＜1.2 mg/dL	＜20 mg/dL	No	No	No	External Dataset
1172	Female	≥80	＜25 kg/m2	＜3	≥30g/L	＜3	No	No	No	No	No	No	No	No	No	No	Regional anesthesia	Laparoscopic surgery	No	＜270 min	＜100 ml	No	No	≥90 %	No	No	No	＜0.05 ng/ml	＜10 mg/l	＜10 mg/l	＜3	＜1.2 mg/dL	＜20 mg/dL	No	No	No	External Dataset
1173	Female	≥80	＜25 kg/m2	＜3	≥30g/L	＜3	No	No	No	No	No	No	No	No	Yes	No	General anesthesia	Open surgery	No	＜270 min	＜100 ml	No	No	≥90 %	No	No	No	≥0.05 ng/ml	＜10 mg/l	＜10 mg/l	＜3	＜1.2 mg/dL	＜20 mg/dL	No	No	No	External Dataset
1174	Female	＜80	＜25 kg/m2	＜3	≥30g/L	＜3	No	No	No	Yes	No	No	No	No	No	No	General anesthesia	Laparoscopic surgery	No	＜270 min	＜100 ml	No	No	≥90 %	No	No	No	＜0.05 ng/ml	＜10 mg/l	＜10 mg/l	＜3	＜1.2 mg/dL	＜20 mg/dL	No	No	No	External Dataset
1175	Female	＜80	＜25 kg/m2	＜3	≥30g/L	＜3	No	No	No	No	No	No	No	No	No	No	General anesthesia	Laparoscopic surgery	No	＜270 min	＜100 ml	No	No	≥90 %	No	No	No	＜0.05 ng/ml	＜10 mg/l	＜10 mg/l	＜3	＜1.2 mg/dL	＜20 mg/dL	No	No	No	External Dataset
1176	Male	≥80	＜25 kg/m2	＜3	≥30g/L	＜3	No	No	No	No	No	No	No	No	Yes	No	General anesthesia	Laparoscopic surgery	No	＜270 min	＜100 ml	Yes	No	≥90 %	No	No	No	＜0.05 ng/ml	＜10 mg/l	＜10 mg/l	＜3	＜1.2 mg/dL	＜20 mg/dL	No	No	No	External Dataset
1177	Female	＜80	＜25 kg/m2	＜3	≥30g/L	＜3	No	No	No	No	No	No	No	No	No	No	General anesthesia	Open surgery	No	＜270 min	＜100 ml	No	No	≥90 %	No	No	No	＜0.05 ng/ml	＜10 mg/l	≥10 mg/l	≥3	≥1.2 mg/dL	＜20 mg/dL	No	No	No	External Dataset
1178	Female	＜80	＜25 kg/m2	＜3	≥30g/L	＜3	No	No	No	No	No	No	No	No	No	No	General anesthesia	Open surgery	No	＜270 min	＜100 ml	No	No	≥90 %	No	No	No	＜0.05 ng/ml	＜10 mg/l	＜10 mg/l	＜3	＜1.2 mg/dL	＜20 mg/dL	No	No	No	External Dataset
1179	Male	＜80	≥25 kg/m2	＜3	≥30g/L	＜3	No	No	No	No	No	No	No	No	No	No	Regional anesthesia	Open surgery	No	＜270 min	＜100 ml	Yes	No	≥90 %	No	No	No	≥0.05 ng/ml	≥10 mg/l	＜10 mg/l	≥3	＜1.2 mg/dL	＜20 mg/dL	No	No	No	External Dataset
1180	Female	＜80	＜25 kg/m2	＜3	≥30g/L	≥3	No	No	No	No	No	No	No	No	No	No	General anesthesia	Laparoscopic surgery	No	＜270 min	＜100 ml	No	No	≥90 %	No	No	No	＜0.05 ng/ml	≥10 mg/l	≥10 mg/l	＜3	＜1.2 mg/dL	＜20 mg/dL	No	No	No	External Dataset
1181	Male	≥80	≥25 kg/m2	＜3	≥30g/L	＜3	No	No	No	Yes	No	No	No	No	No	No	General anesthesia	Laparoscopic surgery	No	＜270 min	＜100 ml	Yes	Yes	≥90 %	No	No	No	≥0.05 ng/ml	≥10 mg/l	≥10 mg/l	＜3	≥1.2 mg/dL	＜20 mg/dL	No	No	No	External Dataset
1182	Female	＜80	＜25 kg/m2	＜3	≥30g/L	≥3	No	No	No	No	No	No	No	No	No	No	General anesthesia	Open surgery	No	＜270 min	＜100 ml	No	No	≥90 %	No	No	No	≥0.05 ng/ml	＜10 mg/l	＜10 mg/l	＜3	≥1.2 mg/dL	≥20 mg/dL	No	No	No	External Dataset
1183	Female	＜80	＜25 kg/m2	＜3	≥30g/L	＜3	No	No	No	Yes	Yes	No	No	No	No	No	General anesthesia	Open surgery	No	＜270 min	＜100 ml	No	No	≥90 %	No	No	No	＜0.05 ng/ml	＜10 mg/l	＜10 mg/l	＜3	≥1.2 mg/dL	≥20 mg/dL	No	No	No	External Dataset
1184	Male	≥80	＜25 kg/m2	＜3	≥30g/L	≥3	No	No	No	Yes	No	No	No	No	No	No	General anesthesia	Laparoscopic surgery	No	＜270 min	＜100 ml	Yes	Yes	≥90 %	No	No	No	＜0.05 ng/ml	＜10 mg/l	＜10 mg/l	＜3	＜1.2 mg/dL	≥20 mg/dL	No	Yes	No	External Dataset
1185	Female	≥80	＜25 kg/m2	＜3	≥30g/L	≥3	No	No	No	No	No	No	No	No	No	No	General anesthesia	Laparoscopic surgery	Yes	＜270 min	＜100 ml	No	Yes	≥90 %	No	No	No	＜0.05 ng/ml	＜10 mg/l	≥10 mg/l	＜3	＜1.2 mg/dL	＜20 mg/dL	Yes	No	No	External Dataset
1186	Male	≥80	＜25 kg/m2	＜3	≥30g/L	＜3	No	No	No	No	No	No	No	No	No	No	General anesthesia	Open surgery	Yes	＜270 min	≥100 ml	No	Yes	≥90 %	No	Yes	No	＜0.05 ng/ml	＜10 mg/l	＜10 mg/l	＜3	＜1.2 mg/dL	＜20 mg/dL	Yes	No	No	External Dataset
1187	Female	≥80	＜25 kg/m2	≥3	≥30g/L	＜3	No	No	No	No	No	No	No	No	No	No	General anesthesia	Open surgery	No	≥270 min	＜100 ml	No	Yes	≥90 %	No	No	No	＜0.05 ng/ml	＜10 mg/l	≥10 mg/l	≥3	≥1.2 mg/dL	≥20 mg/dL	No	No	No	External Dataset
1188	Female	＜80	＜25 kg/m2	≥3	＜30g/L	＜3	No	No	No	No	No	No	No	No	No	Yes	General anesthesia	Laparoscopic surgery	No	＜270 min	＜100 ml	Yes	No	＜90 %	No	No	No	＜0.05 ng/ml	＜10 mg/l	≥10 mg/l	＜3	≥1.2 mg/dL	≥20 mg/dL	Yes	No	No	External Dataset
1189	Female	≥80	＜25 kg/m2	＜3	≥30g/L	＜3	Yes	No	No	No	No	No	No	No	No	No	General anesthesia	Laparoscopic surgery	Yes	≥270 min	≥100 ml	No	No	≥90 %	No	No	No	＜0.05 ng/ml	≥10 mg/l	＜10 mg/l	＜3	＜1.2 mg/dL	≥20 mg/dL	Yes	Yes	No	External Dataset
1190	Female	≥80	＜25 kg/m2	≥3	≥30g/L	＜3	Yes	Yes	No	No	No	No	No	No	No	Yes	General anesthesia	Open surgery	Yes	＜270 min	＜100 ml	No	No	＜90 %	No	No	No	＜0.05 ng/ml	＜10 mg/l	＜10 mg/l	≥3	＜1.2 mg/dL	＜20 mg/dL	No	No	No	External Dataset
1191	Female	≥80	＜25 kg/m2	＜3	＜30g/L	≥3	No	No	No	No	No	No	No	No	No	No	General anesthesia	Laparoscopic surgery	Yes	≥270 min	≥100 ml	Yes	No	≥90 %	No	No	No	＜0.05 ng/ml	＜10 mg/l	≥10 mg/l	＜3	＜1.2 mg/dL	＜20 mg/dL	No	Yes	No	External Dataset
1192	Female	≥80	＜25 kg/m2	≥3	＜30g/L	＜3	No	No	Yes	No	No	No	No	No	No	No	General anesthesia	Laparoscopic surgery	No	≥270 min	≥100 ml	Yes	No	≥90 %	No	Yes	No	＜0.05 ng/ml	＜10 mg/l	＜10 mg/l	＜3	＜1.2 mg/dL	＜20 mg/dL	No	No	No	External Dataset
1193	Female	≥80	＜25 kg/m2	＜3	≥30g/L	≥3	Yes	Yes	No	No	No	No	No	No	No	No	General anesthesia	Open surgery	Yes	＜270 min	≥100 ml	Yes	No	≥90 %	No	No	No	＜0.05 ng/ml	＜10 mg/l	＜10 mg/l	＜3	＜1.2 mg/dL	＜20 mg/dL	No	No	No	External Dataset
1194	Female	≥80	≥25 kg/m2	＜3	＜30g/L	≥3	Yes	Yes	No	No	No	No	No	No	No	No	General anesthesia	Laparoscopic surgery	Yes	≥270 min	≥100 ml	Yes	No	≥90 %	No	No	No	＜0.05 ng/ml	＜10 mg/l	＜10 mg/l	＜3	＜1.2 mg/dL	＜20 mg/dL	No	No	No	External Dataset
1195	Female	≥80	＜25 kg/m2	＜3	≥30g/L	＜3	Yes	Yes	No	No	No	No	No	Yes	No	No	General anesthesia	Open surgery	No	＜270 min	＜100 ml	Yes	No	≥90 %	No	No	Yes	＜0.05 ng/ml	＜10 mg/l	＜10 mg/l	＜3	＜1.2 mg/dL	＜20 mg/dL	No	No	No	External Dataset
1196	Female	≥80	＜25 kg/m2	＜3	＜30g/L	＜3	Yes	Yes	No	No	No	Yes	No	Yes	No	Yes	General anesthesia	Open surgery	No	≥270 min	≥100 ml	Yes	No	≥90 %	Yes	Yes	Yes	＜0.05 ng/ml	＜10 mg/l	＜10 mg/l	＜3	＜1.2 mg/dL	＜20 mg/dL	No	No	No	External Dataset
1197	Female	≥80	＜25 kg/m2	＜3	≥30g/L	＜3	Yes	No	Yes	No	No	No	No	No	No	Yes	General anesthesia	Open surgery	No	≥270 min	≥100 ml	Yes	No	≥90 %	No	No	Yes	＜0.05 ng/ml	＜10 mg/l	＜10 mg/l	＜3	＜1.2 mg/dL	＜20 mg/dL	No	No	No	External Dataset
1198	Female	≥80	＜25 kg/m2	＜3	≥30g/L	≥3	No	No	Yes	No	No	Yes	No	No	No	No	General anesthesia	Open surgery	No	≥270 min	≥100 ml	No	No	≥90 %	Yes	No	No	＜0.05 ng/ml	＜10 mg/l	＜10 mg/l	＜3	＜1.2 mg/dL	＜20 mg/dL	No	No	No	External Dataset
1199	Male	≥80	≥25 kg/m2	＜3	≥30g/L	＜3	Yes	Yes	No	No	No	No	No	No	No	No	General anesthesia	Laparoscopic surgery	No	＜270 min	＜100 ml	Yes	No	≥90 %	No	Yes	No	＜0.05 ng/ml	＜10 mg/l	＜10 mg/l	＜3	＜1.2 mg/dL	＜20 mg/dL	No	No	No	External Dataset
1200	Female	≥80	＜25 kg/m2	＜3	≥30g/L	＜3	Yes	Yes	No	No	No	No	No	No	No	No	General anesthesia	Open surgery	No	≥270 min	＜100 ml	No	No	≥90 %	Yes	No	Yes	＜0.05 ng/ml	＜10 mg/l	＜10 mg/l	＜3	＜1.2 mg/dL	＜20 mg/dL	No	No	No	External Dataset
1201	Female	＜80	＜25 kg/m2	＜3	≥30g/L	＜3	Yes	No	No	No	No	Yes	No	No	No	No	General anesthesia	Laparoscopic surgery	No	＜270 min	≥100 ml	Yes	No	≥90 %	Yes	No	Yes	＜0.05 ng/ml	＜10 mg/l	＜10 mg/l	＜3	＜1.2 mg/dL	＜20 mg/dL	No	No	No	External Dataset
1202	Male	＜80	＜25 kg/m2	＜3	≥30g/L	≥3	No	No	No	No	No	No	No	No	No	No	General anesthesia	Laparoscopic surgery	No	≥270 min	≥100 ml	No	No	≥90 %	Yes	No	Yes	＜0.05 ng/ml	＜10 mg/l	＜10 mg/l	＜3	＜1.2 mg/dL	＜20 mg/dL	No	No	No	External Dataset
1203	Male	＜80	＜25 kg/m2	＜3	≥30g/L	＜3	Yes	No	No	No	No	No	No	No	No	No	General anesthesia	Open surgery	No	≥270 min	＜100 ml	Yes	No	≥90 %	Yes	No	No	＜0.05 ng/ml	＜10 mg/l	＜10 mg/l	＜3	＜1.2 mg/dL	＜20 mg/dL	No	No	No	External Dataset
1204	Female	≥80	＜25 kg/m2	＜3	≥30g/L	＜3	Yes	No	No	No	No	No	No	No	No	No	General anesthesia	Laparoscopic surgery	No	＜270 min	≥100 ml	Yes	No	≥90 %	No	No	No	≥0.05 ng/ml	＜10 mg/l	＜10 mg/l	＜3	＜1.2 mg/dL	＜20 mg/dL	No	No	No	External Dataset
1205	Male	＜80	＜25 kg/m2	＜3	≥30g/L	≥3	Yes	Yes	No	No	No	No	No	No	No	No	General anesthesia	Laparoscopic surgery	No	≥270 min	≥100 ml	No	No	≥90 %	No	No	No	≥0.05 ng/ml	＜10 mg/l	＜10 mg/l	＜3	＜1.2 mg/dL	＜20 mg/dL	No	No	No	External Dataset
1206	Female	＜80	＜25 kg/m2	＜3	≥30g/L	＜3	No	Yes	No	No	No	No	No	No	No	No	General anesthesia	Open surgery	No	＜270 min	≥100 ml	Yes	No	≥90 %	No	No	No	＜0.05 ng/ml	＜10 mg/l	＜10 mg/l	＜3	＜1.2 mg/dL	＜20 mg/dL	No	No	No	External Dataset
1207	Male	＜80	＜25 kg/m2	≥3	≥30g/L	＜3	Yes	No	No	No	No	No	No	No	No	No	General anesthesia	Open surgery	No	≥270 min	＜100 ml	No	No	≥90 %	No	No	No	≥0.05 ng/ml	＜10 mg/l	＜10 mg/l	＜3	＜1.2 mg/dL	＜20 mg/dL	No	No	No	External Dataset
1208	Female	≥80	＜25 kg/m2	≥3	≥30g/L	≥3	No	No	No	No	No	No	No	No	Yes	No	General anesthesia	Laparoscopic surgery	No	≥270 min	＜100 ml	Yes	No	≥90 %	No	No	No	≥0.05 ng/ml	＜10 mg/l	＜10 mg/l	＜3	＜1.2 mg/dL	＜20 mg/dL	No	No	No	External Dataset
1209	Female	≥80	＜25 kg/m2	≥3	≥30g/L	＜3	No	Yes	No	No	Yes	No	No	No	Yes	No	General anesthesia	Open surgery	No	＜270 min	≥100 ml	Yes	No	≥90 %	No	No	No	＜0.05 ng/ml	＜10 mg/l	＜10 mg/l	＜3	＜1.2 mg/dL	＜20 mg/dL	No	No	No	External Dataset
1210	Female	＜80	＜25 kg/m2	≥3	≥30g/L	≥3	No	No	No	No	No	No	No	No	No	No	General anesthesia	Laparoscopic surgery	No	＜270 min	＜100 ml	Yes	No	≥90 %	No	No	No	＜0.05 ng/ml	＜10 mg/l	＜10 mg/l	＜3	＜1.2 mg/dL	＜20 mg/dL	No	No	No	External Dataset
1211	Female	＜80	＜25 kg/m2	＜3	≥30g/L	≥3	No	No	No	No	No	No	No	No	Yes	No	General anesthesia	Laparoscopic surgery	No	≥270 min	＜100 ml	No	No	≥90 %	No	No	No	＜0.05 ng/ml	＜10 mg/l	＜10 mg/l	＜3	＜1.2 mg/dL	＜20 mg/dL	No	No	No	External Dataset
1212	Male	≥80	＜25 kg/m2	≥3	≥30g/L	≥3	No	No	No	No	No	No	No	No	Yes	No	General anesthesia	Laparoscopic surgery	No	＜270 min	≥100 ml	No	No	≥90 %	No	No	No	≥0.05 ng/ml	＜10 mg/l	＜10 mg/l	＜3	＜1.2 mg/dL	＜20 mg/dL	No	No	No	External Dataset
1213	Female	≥80	＜25 kg/m2	≥3	≥30g/L	＜3	No	No	No	Yes	No	No	No	No	No	No	General anesthesia	Laparoscopic surgery	No	＜270 min	＜100 ml	Yes	No	≥90 %	No	No	No	≥0.05 ng/ml	＜10 mg/l	＜10 mg/l	＜3	＜1.2 mg/dL	＜20 mg/dL	No	No	No	External Dataset
1214	Female	≥80	＜25 kg/m2	＜3	＜30g/L	＜3	No	No	No	Yes	No	No	No	No	No	No	General anesthesia	Open surgery	No	＜270 min	≥100 ml	Yes	No	≥90 %	No	No	No	＜0.05 ng/ml	＜10 mg/l	＜10 mg/l	＜3	＜1.2 mg/dL	≥20 mg/dL	No	No	No	External Dataset
1215	Male	≥80	＜25 kg/m2	＜3	＜30g/L	＜3	No	No	No	Yes	No	No	No	No	No	No	General anesthesia	Open surgery	No	＜270 min	＜100 ml	Yes	No	≥90 %	No	No	No	＜0.05 ng/ml	＜10 mg/l	＜10 mg/l	＜3	＜1.2 mg/dL	＜20 mg/dL	Yes	No	No	External Dataset
1216	Female	≥80	＜25 kg/m2	≥3	≥30g/L	≥3	No	No	No	Yes	No	No	No	No	No	No	General anesthesia	Laparoscopic surgery	No	≥270 min	≥100 ml	Yes	Yes	≥90 %	No	No	No	＜0.05 ng/ml	＜10 mg/l	＜10 mg/l	＜3	＜1.2 mg/dL	＜20 mg/dL	No	Yes	No	External Dataset
1217	Male	＜80	≥25 kg/m2	＜3	≥30g/L	＜3	No	No	No	No	Yes	No	No	No	No	No	General anesthesia	Laparoscopic surgery	No	≥270 min	≥100 ml	Yes	Yes	≥90 %	No	No	No	＜0.05 ng/ml	＜10 mg/l	＜10 mg/l	＜3	＜1.2 mg/dL	＜20 mg/dL	No	Yes	No	External Dataset
1218	Female	＜80	≥25 kg/m2	≥3	≥30g/L	＜3	No	No	No	No	Yes	No	No	No	No	No	General anesthesia	Laparoscopic surgery	No	＜270 min	＜100 ml	Yes	Yes	≥90 %	No	No	No	＜0.05 ng/ml	＜10 mg/l	＜10 mg/l	＜3	＜1.2 mg/dL	＜20 mg/dL	Yes	No	No	External Dataset
1219	Female	＜80	＜25 kg/m2	＜3	＜30g/L	＜3	No	No	No	No	No	No	No	No	No	Yes	General anesthesia	Open surgery	No	＜270 min	＜100 ml	No	No	≥90 %	No	No	No	＜0.05 ng/ml	＜10 mg/l	＜10 mg/l	＜3	＜1.2 mg/dL	≥20 mg/dL	No	Yes	No	External Dataset
1220	Female	＜80	＜25 kg/m2	＜3	＜30g/L	＜3	No	No	No	No	Yes	No	No	No	No	Yes	General anesthesia	Laparoscopic surgery	No	≥270 min	＜100 ml	Yes	No	≥90 %	No	No	No	＜0.05 ng/ml	＜10 mg/l	＜10 mg/l	＜3	＜1.2 mg/dL	≥20 mg/dL	Yes	No	No	External Dataset
1221	Female	≥80	≥25 kg/m2	＜3	≥30g/L	＜3	No	No	No	No	Yes	No	No	No	No	No	General anesthesia	Laparoscopic surgery	No	≥270 min	＜100 ml	Yes	No	≥90 %	No	No	No	＜0.05 ng/ml	＜10 mg/l	≥10 mg/l	≥3	＜1.2 mg/dL	≥20 mg/dL	No	Yes	No	External Dataset
1222	Female	≥80	≥25 kg/m2	≥3	≥30g/L	＜3	No	No	Yes	No	No	No	No	No	No	No	General anesthesia	Open surgery	No	≥270 min	≥100 ml	Yes	No	≥90 %	No	No	No	＜0.05 ng/ml	≥10 mg/l	≥10 mg/l	＜3	＜1.2 mg/dL	＜20 mg/dL	No	Yes	No	External Dataset
1223	Female	≥80	＜25 kg/m2	＜3	≥30g/L	＜3	No	No	No	No	No	No	No	No	No	No	General anesthesia	Laparoscopic surgery	Yes	≥270 min	＜100 ml	No	No	≥90 %	No	No	No	＜0.05 ng/ml	≥10 mg/l	＜10 mg/l	≥3	＜1.2 mg/dL	＜20 mg/dL	No	Yes	No	External Dataset
1224	Female	＜80	＜25 kg/m2	＜3	≥30g/L	＜3	No	No	Yes	No	No	No	No	No	No	No	Regional anesthesia	Laparoscopic surgery	No	＜270 min	≥100 ml	Yes	No	≥90 %	No	No	No	＜0.05 ng/ml	≥10 mg/l	≥10 mg/l	＜3	≥1.2 mg/dL	≥20 mg/dL	Yes	No	No	External Dataset
1225	Female	＜80	＜25 kg/m2	＜3	≥30g/L	＜3	No	No	Yes	No	Yes	No	No	No	No	No	General anesthesia	Laparoscopic surgery	No	＜270 min	＜100 ml	Yes	No	≥90 %	No	No	No	＜0.05 ng/ml	≥10 mg/l	≥10 mg/l	≥3	≥1.2 mg/dL	≥20 mg/dL	No	No	No	External Dataset
1226	Female	≥80	＜25 kg/m2	＜3	≥30g/L	＜3	No	No	Yes	No	Yes	No	No	No	No	No	General anesthesia	Open surgery	Yes	＜270 min	＜100 ml	No	No	≥90 %	No	No	No	＜0.05 ng/ml	＜10 mg/l	≥10 mg/l	＜3	＜1.2 mg/dL	＜20 mg/dL	No	Yes	No	External Dataset
1227	Female	＜80	＜25 kg/m2	＜3	≥30g/L	＜3	No	No	No	No	Yes	No	No	No	No	No	General anesthesia	Open surgery	Yes	＜270 min	＜100 ml	No	No	≥90 %	No	No	No	＜0.05 ng/ml	≥10 mg/l	≥10 mg/l	＜3	≥1.2 mg/dL	＜20 mg/dL	No	Yes	No	External Dataset
1228	Female	≥80	＜25 kg/m2	＜3	≥30g/L	＜3	No	No	No	No	No	No	No	No	No	No	Regional anesthesia	Laparoscopic surgery	Yes	＜270 min	＜100 ml	No	No	≥90 %	No	No	No	＜0.05 ng/ml	＜10 mg/l	≥10 mg/l	≥3	≥1.2 mg/dL	＜20 mg/dL	No	No	No	External Dataset
1229	Female	≥80	＜25 kg/m2	＜3	≥30g/L	＜3	No	No	No	No	Yes	No	No	No	No	Yes	General anesthesia	Open surgery	Yes	＜270 min	＜100 ml	No	No	≥90 %	No	No	No	＜0.05 ng/ml	≥10 mg/l	＜10 mg/l	≥3	≥1.2 mg/dL	＜20 mg/dL	No	No	No	External Dataset
1230	Male	≥80	＜25 kg/m2	＜3	≥30g/L	＜3	No	No	No	No	No	No	No	No	No	Yes	General anesthesia	Laparoscopic surgery	Yes	＜270 min	＜100 ml	Yes	No	≥90 %	No	No	No	＜0.05 ng/ml	≥10 mg/l	＜10 mg/l	＜3	≥1.2 mg/dL	＜20 mg/dL	No	Yes	No	External Dataset
1231	Male	≥80	＜25 kg/m2	＜3	≥30g/L	＜3	No	No	No	No	No	No	No	No	No	No	General anesthesia	Open surgery	No	＜270 min	＜100 ml	Yes	No	≥90 %	No	No	No	＜0.05 ng/ml	＜10 mg/l	≥10 mg/l	≥3	＜1.2 mg/dL	＜20 mg/dL	No	No	No	External Dataset
1232	Female	≥80	＜25 kg/m2	＜3	≥30g/L	＜3	No	No	Yes	No	No	No	No	No	No	Yes	General anesthesia	Laparoscopic surgery	No	＜270 min	＜100 ml	Yes	No	≥90 %	No	No	Yes	＜0.05 ng/ml	＜10 mg/l	≥10 mg/l	≥3	＜1.2 mg/dL	＜20 mg/dL	No	No	No	External Dataset
1233	Female	≥80	＜25 kg/m2	＜3	≥30g/L	＜3	No	No	No	No	No	No	No	No	No	Yes	General anesthesia	Open surgery	No	＜270 min	＜100 ml	No	No	≥90 %	Yes	No	No	＜0.05 ng/ml	＜10 mg/l	＜10 mg/l	＜3	＜1.2 mg/dL	＜20 mg/dL	No	No	No	External Dataset
1234	Female	≥80	＜25 kg/m2	＜3	≥30g/L	＜3	No	No	No	No	No	No	No	No	No	Yes	General anesthesia	Laparoscopic surgery	No	＜270 min	＜100 ml	Yes	No	≥90 %	No	No	Yes	＜0.05 ng/ml	＜10 mg/l	＜10 mg/l	＜3	＜1.2 mg/dL	＜20 mg/dL	No	No	No	External Dataset
1235	Male	＜80	≥25 kg/m2	＜3	≥30g/L	＜3	No	No	Yes	No	No	No	No	No	No	No	General anesthesia	Laparoscopic surgery	No	＜270 min	＜100 ml	Yes	No	≥90 %	Yes	No	No	＜0.05 ng/ml	＜10 mg/l	≥10 mg/l	≥3	＜1.2 mg/dL	＜20 mg/dL	No	No	No	External Dataset
1236	Female	＜80	＜25 kg/m2	＜3	≥30g/L	＜3	No	No	Yes	No	No	No	No	No	No	Yes	General anesthesia	Laparoscopic surgery	No	＜270 min	＜100 ml	Yes	No	≥90 %	No	No	No	＜0.05 ng/ml	≥10 mg/l	≥10 mg/l	＜3	＜1.2 mg/dL	＜20 mg/dL	No	No	No	External Dataset
1237	Female	＜80	＜25 kg/m2	＜3	＜30g/L	＜3	No	No	No	No	No	No	No	No	No	No	General anesthesia	Open surgery	No	＜270 min	＜100 ml	Yes	No	≥90 %	No	No	Yes	＜0.05 ng/ml	＜10 mg/l	＜10 mg/l	＜3	＜1.2 mg/dL	＜20 mg/dL	No	No	No	External Dataset
1238	Male	≥80	≥25 kg/m2	≥3	＜30g/L	≥3	No	No	No	No	No	No	No	No	Yes	No	General anesthesia	Laparoscopic surgery	No	＜270 min	＜100 ml	Yes	No	≥90 %	No	No	Yes	＜0.05 ng/ml	＜10 mg/l	＜10 mg/l	＜3	＜1.2 mg/dL	＜20 mg/dL	No	No	No	External Dataset
1239	Female	≥80	＜25 kg/m2	≥3	≥30g/L	≥3	No	No	No	No	No	No	No	No	Yes	Yes	General anesthesia	Open surgery	No	＜270 min	＜100 ml	Yes	No	≥90 %	Yes	Yes	No	≥0.05 ng/ml	＜10 mg/l	＜10 mg/l	＜3	＜1.2 mg/dL	＜20 mg/dL	No	No	No	External Dataset
1240	Male	≥80	＜25 kg/m2	≥3	≥30g/L	≥3	Yes	No	Yes	No	No	No	Yes	Yes	Yes	Yes	General anesthesia	Laparoscopic surgery	No	＜270 min	＜100 ml	Yes	No	≥90 %	No	No	Yes	≥0.05 ng/ml	＜10 mg/l	＜10 mg/l	＜3	＜1.2 mg/dL	＜20 mg/dL	No	No	No	External Dataset
1241	Female	≥80	≥25 kg/m2	＜3	≥30g/L	≥3	Yes	Yes	Yes	No	No	Yes	Yes	No	Yes	Yes	General anesthesia	Laparoscopic surgery	No	＜270 min	＜100 ml	Yes	No	≥90 %	No	No	Yes	＜0.05 ng/ml	＜10 mg/l	＜10 mg/l	＜3	＜1.2 mg/dL	＜20 mg/dL	No	No	No	External Dataset
1242	Male	≥80	≥25 kg/m2	≥3	≥30g/L	≥3	No	No	Yes	No	No	Yes	No	No	Yes	Yes	General anesthesia	Open surgery	No	＜270 min	＜100 ml	No	No	≥90 %	Yes	No	No	＜0.05 ng/ml	＜10 mg/l	＜10 mg/l	＜3	＜1.2 mg/dL	＜20 mg/dL	No	No	No	External Dataset
1243	Female	＜80	＜25 kg/m2	≥3	≥30g/L	＜3	Yes	No	No	No	No	Yes	Yes	Yes	No	Yes	General anesthesia	Laparoscopic surgery	No	＜270 min	＜100 ml	Yes	No	≥90 %	Yes	Yes	No	＜0.05 ng/ml	＜10 mg/l	＜10 mg/l	＜3	＜1.2 mg/dL	＜20 mg/dL	No	No	No	External Dataset
1244	Female	≥80	＜25 kg/m2	＜3	≥30g/L	＜3	Yes	Yes	No	No	No	Yes	Yes	Yes	No	No	General anesthesia	Laparoscopic surgery	No	＜270 min	＜100 ml	Yes	No	≥90 %	No	Yes	Yes	≥0.05 ng/ml	＜10 mg/l	＜10 mg/l	＜3	＜1.2 mg/dL	＜20 mg/dL	No	No	No	External Dataset
1245	Female	≥80	＜25 kg/m2	≥3	＜30g/L	≥3	Yes	No	Yes	No	No	No	No	No	No	Yes	General anesthesia	Laparoscopic surgery	No	＜270 min	＜100 ml	No	No	≥90 %	No	No	Yes	＜0.05 ng/ml	＜10 mg/l	＜10 mg/l	＜3	＜1.2 mg/dL	＜20 mg/dL	No	No	No	External Dataset
1246	Female	＜80	＜25 kg/m2	≥3	≥30g/L	≥3	No	Yes	Yes	No	No	Yes	No	No	No	No	General anesthesia	Open surgery	No	＜270 min	＜100 ml	Yes	Yes	≥90 %	No	No	Yes	≥0.05 ng/ml	＜10 mg/l	＜10 mg/l	＜3	＜1.2 mg/dL	＜20 mg/dL	No	No	No	External Dataset
1247	Female	≥80	＜25 kg/m2	≥3	≥30g/L	＜3	No	No	No	No	No	No	No	No	No	No	General anesthesia	Open surgery	No	＜270 min	＜100 ml	Yes	Yes	＜90 %	No	Yes	No	≥0.05 ng/ml	＜10 mg/l	＜10 mg/l	＜3	＜1.2 mg/dL	＜20 mg/dL	No	No	No	External Dataset
1248	Female	＜80	＜25 kg/m2	＜3	≥30g/L	＜3	No	Yes	No	No	No	Yes	No	No	No	Yes	General anesthesia	Laparoscopic surgery	No	＜270 min	＜100 ml	No	No	＜90 %	No	Yes	No	＜0.05 ng/ml	＜10 mg/l	＜10 mg/l	＜3	＜1.2 mg/dL	＜20 mg/dL	No	No	No	External Dataset
1249	Female	＜80	＜25 kg/m2	＜3	≥30g/L	≥3	No	Yes	No	No	No	Yes	No	No	Yes	No	General anesthesia	Open surgery	No	＜270 min	＜100 ml	Yes	Yes	＜90 %	No	Yes	No	＜0.05 ng/ml	＜10 mg/l	＜10 mg/l	＜3	＜1.2 mg/dL	＜20 mg/dL	No	No	No	External Dataset
1250	Female	≥80	＜25 kg/m2	＜3	＜30g/L	＜3	Yes	Yes	No	No	No	Yes	No	No	Yes	No	General anesthesia	Laparoscopic surgery	No	＜270 min	＜100 ml	Yes	Yes	≥90 %	No	Yes	No	＜0.05 ng/ml	＜10 mg/l	＜10 mg/l	＜3	＜1.2 mg/dL	＜20 mg/dL	Yes	Yes	No	External Dataset
1251	Female	＜80	＜25 kg/m2	＜3	＜30g/L	≥3	No	No	No	No	No	No	No	No	No	Yes	General anesthesia	Open surgery	No	＜270 min	＜100 ml	Yes	Yes	≥90 %	No	Yes	No	≥0.05 ng/ml	＜10 mg/l	＜10 mg/l	＜3	＜1.2 mg/dL	＜20 mg/dL	Yes	No	No	External Dataset
1252	Female	＜80	≥25 kg/m2	＜3	≥30g/L	≥3	Yes	Yes	No	No	No	Yes	No	No	No	Yes	General anesthesia	Laparoscopic surgery	No	＜270 min	＜100 ml	Yes	Yes	≥90 %	No	Yes	No	＜0.05 ng/ml	＜10 mg/l	＜10 mg/l	＜3	＜1.2 mg/dL	＜20 mg/dL	No	No	No	External Dataset
1253	Female	＜80	＜25 kg/m2	＜3	≥30g/L	≥3	No	No	No	No	Yes	Yes	No	No	Yes	Yes	General anesthesia	Laparoscopic surgery	No	＜270 min	＜100 ml	Yes	No	＜90 %	No	Yes	No	＜0.05 ng/ml	＜10 mg/l	＜10 mg/l	＜3	＜1.2 mg/dL	＜20 mg/dL	No	No	No	External Dataset
1254	Female	＜80	≥25 kg/m2	＜3	≥30g/L	≥3	No	Yes	No	No	Yes	Yes	No	No	No	Yes	General anesthesia	Open surgery	No	＜270 min	＜100 ml	Yes	Yes	＜90 %	No	No	No	＜0.05 ng/ml	＜10 mg/l	＜10 mg/l	＜3	＜1.2 mg/dL	＜20 mg/dL	No	Yes	No	External Dataset
1255	Female	≥80	≥25 kg/m2	＜3	≥30g/L	≥3	Yes	Yes	No	No	Yes	No	No	No	No	Yes	General anesthesia	Laparoscopic surgery	No	＜270 min	≥100 ml	No	Yes	≥90 %	No	Yes	No	＜0.05 ng/ml	＜10 mg/l	＜10 mg/l	＜3	＜1.2 mg/dL	＜20 mg/dL	No	No	No	External Dataset
1256	Female	≥80	≥25 kg/m2	＜3	≥30g/L	≥3	Yes	Yes	No	No	No	Yes	No	No	No	No	General anesthesia	Laparoscopic surgery	No	≥270 min	＜100 ml	No	No	＜90 %	No	No	No	＜0.05 ng/ml	＜10 mg/l	＜10 mg/l	＜3	＜1.2 mg/dL	＜20 mg/dL	No	No	No	External Dataset
1257	Female	＜80	＜25 kg/m2	＜3	≥30g/L	＜3	No	Yes	No	No	No	No	No	No	No	Yes	General anesthesia	Laparoscopic surgery	No	≥270 min	≥100 ml	Yes	No	≥90 %	No	Yes	No	＜0.05 ng/ml	＜10 mg/l	＜10 mg/l	＜3	＜1.2 mg/dL	＜20 mg/dL	No	No	No	External Dataset
1258	Female	≥80	≥25 kg/m2	＜3	≥30g/L	＜3	No	No	No	No	Yes	No	No	No	No	No	General anesthesia	Open surgery	No	≥270 min	≥100 ml	Yes	No	＜90 %	No	No	No	＜0.05 ng/ml	＜10 mg/l	＜10 mg/l	＜3	＜1.2 mg/dL	＜20 mg/dL	No	No	No	External Dataset
1259	Female	≥80	＜25 kg/m2	＜3	≥30g/L	≥3	No	No	No	No	No	Yes	No	No	No	No	General anesthesia	Open surgery	No	≥270 min	＜100 ml	Yes	No	＜90 %	No	No	No	＜0.05 ng/ml	＜10 mg/l	＜10 mg/l	＜3	＜1.2 mg/dL	＜20 mg/dL	No	No	No	External Dataset
1260	Female	＜80	＜25 kg/m2	＜3	≥30g/L	＜3	No	No	No	No	No	Yes	No	No	No	No	General anesthesia	Laparoscopic surgery	No	＜270 min	＜100 ml	No	No	≥90 %	No	No	No	＜0.05 ng/ml	＜10 mg/l	＜10 mg/l	＜3	＜1.2 mg/dL	＜20 mg/dL	No	No	No	External Dataset
1261	Female	＜80	＜25 kg/m2	＜3	≥30g/L	＜3	No	No	No	No	No	No	No	No	No	No	General anesthesia	Laparoscopic surgery	No	≥270 min	＜100 ml	No	No	≥90 %	No	No	No	＜0.05 ng/ml	＜10 mg/l	＜10 mg/l	＜3	＜1.2 mg/dL	＜20 mg/dL	No	No	No	External Dataset
1262	Male	≥80	＜25 kg/m2	＜3	≥30g/L	＜3	No	No	No	No	No	No	No	No	No	Yes	General anesthesia	Laparoscopic surgery	No	＜270 min	＜100 ml	Yes	No	≥90 %	No	No	No	＜0.05 ng/ml	＜10 mg/l	＜10 mg/l	＜3	＜1.2 mg/dL	＜20 mg/dL	No	No	No	External Dataset
1263	Male	≥80	＜25 kg/m2	＜3	≥30g/L	＜3	No	No	No	No	No	No	No	No	No	No	Regional anesthesia	Laparoscopic surgery	No	＜270 min	≥100 ml	Yes	No	≥90 %	No	No	No	＜0.05 ng/ml	＜10 mg/l	＜10 mg/l	＜3	＜1.2 mg/dL	＜20 mg/dL	No	No	No	External Dataset
1264	Male	＜80	＜25 kg/m2	＜3	≥30g/L	＜3	No	No	No	No	No	No	No	No	No	Yes	General anesthesia	Laparoscopic surgery	No	＜270 min	＜100 ml	No	No	≥90 %	No	No	No	＜0.05 ng/ml	＜10 mg/l	＜10 mg/l	＜3	＜1.2 mg/dL	＜20 mg/dL	No	No	No	External Dataset
1265	Male	＜80	≥25 kg/m2	≥3	≥30g/L	＜3	No	No	No	No	No	No	No	No	No	No	General anesthesia	Laparoscopic surgery	No	＜270 min	＜100 ml	No	No	≥90 %	No	No	No	＜0.05 ng/ml	＜10 mg/l	＜10 mg/l	＜3	＜1.2 mg/dL	＜20 mg/dL	No	No	No	External Dataset
1266	Male	≥80	≥25 kg/m2	≥3	≥30g/L	＜3	No	No	No	No	No	No	No	No	No	No	General anesthesia	Open surgery	No	≥270 min	＜100 ml	Yes	No	≥90 %	No	No	No	＜0.05 ng/ml	＜10 mg/l	＜10 mg/l	＜3	＜1.2 mg/dL	＜20 mg/dL	No	No	No	External Dataset
1267	Male	≥80	≥25 kg/m2	＜3	≥30g/L	＜3	No	No	No	No	No	No	No	No	No	No	General anesthesia	Open surgery	No	≥270 min	≥100 ml	No	No	≥90 %	No	No	No	＜0.05 ng/ml	＜10 mg/l	＜10 mg/l	＜3	＜1.2 mg/dL	＜20 mg/dL	No	No	No	External Dataset
1268	Male	≥80	＜25 kg/m2	≥3	≥30g/L	＜3	No	No	No	No	No	No	No	No	No	No	General anesthesia	Laparoscopic surgery	No	＜270 min	＜100 ml	Yes	No	≥90 %	No	No	No	＜0.05 ng/ml	＜10 mg/l	＜10 mg/l	＜3	＜1.2 mg/dL	＜20 mg/dL	No	No	No	External Dataset
1269	Female	＜80	≥25 kg/m2	＜3	≥30g/L	＜3	No	No	No	No	No	No	No	No	No	No	General anesthesia	Open surgery	No	＜270 min	≥100 ml	Yes	No	≥90 %	No	No	No	≥0.05 ng/ml	＜10 mg/l	＜10 mg/l	＜3	＜1.2 mg/dL	＜20 mg/dL	No	No	No	External Dataset
1270	Male	＜80	＜25 kg/m2	≥3	≥30g/L	＜3	No	No	No	No	No	No	No	No	No	No	General anesthesia	Laparoscopic surgery	No	≥270 min	≥100 ml	No	No	≥90 %	No	No	No	≥0.05 ng/ml	＜10 mg/l	＜10 mg/l	＜3	＜1.2 mg/dL	＜20 mg/dL	No	No	No	External Dataset
1271	Female	≥80	＜25 kg/m2	＜3	≥30g/L	＜3	No	No	No	No	No	No	No	No	No	No	General anesthesia	Open surgery	No	≥270 min	＜100 ml	Yes	No	≥90 %	No	No	No	≥0.05 ng/ml	＜10 mg/l	＜10 mg/l	＜3	＜1.2 mg/dL	＜20 mg/dL	No	No	No	External Dataset
1272	Male	≥80	＜25 kg/m2	≥3	≥30g/L	＜3	No	No	Yes	No	No	No	No	No	No	No	General anesthesia	Laparoscopic surgery	No	＜270 min	＜100 ml	No	No	≥90 %	Yes	No	No	＜0.05 ng/ml	＜10 mg/l	＜10 mg/l	＜3	＜1.2 mg/dL	＜20 mg/dL	No	No	No	External Dataset
1273	Female	≥80	＜25 kg/m2	＜3	≥30g/L	＜3	No	No	Yes	No	No	No	No	No	No	No	General anesthesia	Open surgery	Yes	≥270 min	≥100 ml	Yes	No	≥90 %	No	No	No	＜0.05 ng/ml	≥10 mg/l	＜10 mg/l	＜3	＜1.2 mg/dL	＜20 mg/dL	No	No	No	External Dataset
1274	Female	≥80	＜25 kg/m2	＜3	≥30g/L	＜3	No	No	Yes	No	No	No	No	No	No	Yes	General anesthesia	Laparoscopic surgery	No	≥270 min	＜100 ml	No	No	≥90 %	Yes	No	No	＜0.05 ng/ml	＜10 mg/l	≥10 mg/l	＜3	＜1.2 mg/dL	＜20 mg/dL	No	No	No	External Dataset
1275	Male	≥80	＜25 kg/m2	＜3	＜30g/L	＜3	No	No	Yes	No	No	No	No	No	No	Yes	General anesthesia	Laparoscopic surgery	Yes	≥270 min	≥100 ml	No	No	≥90 %	Yes	No	Yes	≥0.05 ng/ml	≥10 mg/l	≥10 mg/l	＜3	＜1.2 mg/dL	＜20 mg/dL	No	No	No	External Dataset
1276	Male	＜80	＜25 kg/m2	＜3	＜30g/L	＜3	No	No	No	No	No	No	No	No	No	Yes	General anesthesia	Laparoscopic surgery	Yes	＜270 min	≥100 ml	No	No	≥90 %	No	No	No	≥0.05 ng/ml	≥10 mg/l	≥10 mg/l	＜3	＜1.2 mg/dL	＜20 mg/dL	No	No	No	External Dataset
1277	Female	＜80	＜25 kg/m2	＜3	≥30g/L	＜3	No	No	No	No	No	No	No	No	No	Yes	General anesthesia	Laparoscopic surgery	Yes	＜270 min	＜100 ml	Yes	No	≥90 %	No	No	Yes	＜0.05 ng/ml	＜10 mg/l	≥10 mg/l	≥3	＜1.2 mg/dL	＜20 mg/dL	No	No	No	External Dataset
1278	Male	＜80	＜25 kg/m2	＜3	＜30g/L	＜3	No	No	Yes	No	No	No	No	No	No	Yes	General anesthesia	Open surgery	Yes	≥270 min	＜100 ml	No	No	≥90 %	No	No	Yes	＜0.05 ng/ml	＜10 mg/l	＜10 mg/l	≥3	＜1.2 mg/dL	＜20 mg/dL	No	No	No	External Dataset
1279	Female	＜80	≥25 kg/m2	＜3	≥30g/L	＜3	No	No	No	No	No	No	No	No	Yes	Yes	General anesthesia	Open surgery	No	≥270 min	≥100 ml	No	No	≥90 %	Yes	No	Yes	＜0.05 ng/ml	＜10 mg/l	＜10 mg/l	＜3	＜1.2 mg/dL	＜20 mg/dL	No	No	No	External Dataset
1280	Female	＜80	＜25 kg/m2	＜3	≥30g/L	＜3	No	No	Yes	No	No	No	No	No	Yes	Yes	General anesthesia	Laparoscopic surgery	No	≥270 min	≥100 ml	Yes	No	≥90 %	Yes	No	No	＜0.05 ng/ml	＜10 mg/l	＜10 mg/l	＜3	＜1.2 mg/dL	＜20 mg/dL	No	No	No	External Dataset
1281	Female	＜80	≥25 kg/m2	＜3	＜30g/L	＜3	No	Yes	Yes	No	No	No	No	No	No	No	General anesthesia	Laparoscopic surgery	No	＜270 min	＜100 ml	No	No	≥90 %	No	No	No	＜0.05 ng/ml	＜10 mg/l	＜10 mg/l	＜3	＜1.2 mg/dL	＜20 mg/dL	No	No	No	External Dataset
1282	Female	＜80	＜25 kg/m2	＜3	≥30g/L	＜3	No	No	No	No	No	No	No	No	No	No	General anesthesia	Laparoscopic surgery	Yes	＜270 min	≥100 ml	No	No	≥90 %	No	No	Yes	＜0.05 ng/ml	＜10 mg/l	≥10 mg/l	≥3	＜1.2 mg/dL	＜20 mg/dL	No	No	No	External Dataset
1283	Female	≥80	＜25 kg/m2	＜3	＜30g/L	≥3	No	Yes	No	No	No	No	No	No	No	Yes	General anesthesia	Open surgery	No	≥270 min	＜100 ml	Yes	No	≥90 %	No	No	No	＜0.05 ng/ml	＜10 mg/l	≥10 mg/l	＜3	＜1.2 mg/dL	＜20 mg/dL	No	No	No	External Dataset
1284	Female	＜80	＜25 kg/m2	＜3	≥30g/L	＜3	Yes	No	Yes	No	No	No	No	No	Yes	No	General anesthesia	Open surgery	No	≥270 min	＜100 ml	No	No	≥90 %	No	No	Yes	＜0.05 ng/ml	＜10 mg/l	≥10 mg/l	≥3	＜1.2 mg/dL	＜20 mg/dL	No	No	No	External Dataset
1285	Female	≥80	＜25 kg/m2	＜3	＜30g/L	＜3	Yes	Yes	No	Yes	No	No	No	No	No	No	General anesthesia	Open surgery	No	＜270 min	≥100 ml	Yes	No	≥90 %	No	No	No	＜0.05 ng/ml	＜10 mg/l	＜10 mg/l	≥3	＜1.2 mg/dL	＜20 mg/dL	No	No	No	External Dataset
1286	Female	≥80	＜25 kg/m2	＜3	≥30g/L	≥3	Yes	No	No	Yes	Yes	No	No	No	No	No	General anesthesia	Laparoscopic surgery	No	≥270 min	＜100 ml	No	Yes	≥90 %	No	No	No	＜0.05 ng/ml	＜10 mg/l	≥10 mg/l	＜3	＜1.2 mg/dL	＜20 mg/dL	No	No	No	External Dataset
1287	Female	＜80	＜25 kg/m2	＜3	≥30g/L	＜3	No	Yes	Yes	No	Yes	No	No	No	No	No	General anesthesia	Laparoscopic surgery	No	＜270 min	＜100 ml	No	No	≥90 %	No	No	No	＜0.05 ng/ml	＜10 mg/l	≥10 mg/l	≥3	＜1.2 mg/dL	＜20 mg/dL	No	No	No	External Dataset
1288	Female	≥80	＜25 kg/m2	＜3	≥30g/L	≥3	No	No	Yes	No	Yes	No	No	No	No	Yes	General anesthesia	Laparoscopic surgery	No	＜270 min	＜100 ml	Yes	No	≥90 %	No	No	No	＜0.05 ng/ml	＜10 mg/l	＜10 mg/l	≥3	＜1.2 mg/dL	＜20 mg/dL	No	No	No	External Dataset
1289	Female	＜80	≥25 kg/m2	≥3	≥30g/L	＜3	No	Yes	No	Yes	Yes	No	No	No	No	No	General anesthesia	Open surgery	No	＜270 min	＜100 ml	No	No	≥90 %	No	Yes	No	＜0.05 ng/ml	＜10 mg/l	≥10 mg/l	≥3	＜1.2 mg/dL	＜20 mg/dL	No	No	No	External Dataset
1290	Female	＜80	＜25 kg/m2	≥3	≥30g/L	＜3	Yes	Yes	No	No	No	No	No	No	No	No	General anesthesia	Laparoscopic surgery	No	＜270 min	＜100 ml	Yes	No	≥90 %	No	No	No	＜0.05 ng/ml	＜10 mg/l	≥10 mg/l	≥3	＜1.2 mg/dL	≥20 mg/dL	No	No	No	External Dataset
1291	Male	≥80	＜25 kg/m2	≥3	≥30g/L	＜3	Yes	No	Yes	No	No	No	No	No	No	No	Regional anesthesia	Open surgery	No	＜270 min	＜100 ml	Yes	Yes	≥90 %	No	Yes	No	＜0.05 ng/ml	＜10 mg/l	＜10 mg/l	＜3	≥1.2 mg/dL	≥20 mg/dL	No	Yes	No	External Dataset
1292	Female	＜80	＜25 kg/m2	＜3	≥30g/L	＜3	No	Yes	No	No	No	No	No	No	No	Yes	General anesthesia	Open surgery	No	＜270 min	＜100 ml	Yes	Yes	≥90 %	No	No	No	＜0.05 ng/ml	＜10 mg/l	＜10 mg/l	＜3	≥1.2 mg/dL	＜20 mg/dL	Yes	Yes	No	External Dataset
1293	Male	≥80	＜25 kg/m2	＜3	≥30g/L	≥3	No	Yes	No	No	No	No	No	No	No	Yes	General anesthesia	Laparoscopic surgery	No	＜270 min	＜100 ml	Yes	Yes	≥90 %	No	Yes	No	＜0.05 ng/ml	＜10 mg/l	≥10 mg/l	＜3	≥1.2 mg/dL	≥20 mg/dL	No	No	No	External Dataset
1294	Male	≥80	＜25 kg/m2	＜3	≥30g/L	≥3	No	No	No	No	No	No	No	No	No	No	General anesthesia	Laparoscopic surgery	No	＜270 min	＜100 ml	Yes	Yes	≥90 %	No	Yes	No	＜0.05 ng/ml	＜10 mg/l	＜10 mg/l	＜3	＜1.2 mg/dL	≥20 mg/dL	Yes	Yes	No	External Dataset
1295	Female	＜80	＜25 kg/m2	≥3	≥30g/L	≥3	No	No	No	No	No	Yes	No	No	No	Yes	General anesthesia	Laparoscopic surgery	No	＜270 min	＜100 ml	No	No	≥90 %	No	Yes	No	＜0.05 ng/ml	＜10 mg/l	＜10 mg/l	＜3	≥1.2 mg/dL	＜20 mg/dL	Yes	No	No	External Dataset
1296	Female	＜80	＜25 kg/m2	＜3	≥30g/L	≥3	No	No	No	No	No	No	No	No	No	No	General anesthesia	Laparoscopic surgery	No	＜270 min	＜100 ml	No	Yes	≥90 %	No	No	No	＜0.05 ng/ml	＜10 mg/l	≥10 mg/l	＜3	＜1.2 mg/dL	≥20 mg/dL	No	No	No	External Dataset
1297	Male	≥80	＜25 kg/m2	≥3	≥30g/L	＜3	No	No	No	No	No	Yes	No	No	No	No	General anesthesia	Open surgery	No	＜270 min	＜100 ml	No	No	≥90 %	No	No	No	＜0.05 ng/ml	＜10 mg/l	＜10 mg/l	≥3	≥1.2 mg/dL	≥20 mg/dL	Yes	Yes	No	External Dataset
1298	Female	＜80	＜25 kg/m2	＜3	≥30g/L	≥3	No	No	No	No	No	Yes	No	No	No	Yes	General anesthesia	Laparoscopic surgery	No	＜270 min	＜100 ml	Yes	No	≥90 %	No	Yes	No	＜0.05 ng/ml	＜10 mg/l	＜10 mg/l	＜3	＜1.2 mg/dL	≥20 mg/dL	Yes	Yes	No	External Dataset
1299	Male	≥80	＜25 kg/m2	＜3	≥30g/L	≥3	No	No	No	No	No	No	No	No	No	Yes	General anesthesia	Laparoscopic surgery	No	＜270 min	＜100 ml	No	No	≥90 %	No	No	No	＜0.05 ng/ml	＜10 mg/l	＜10 mg/l	＜3	＜1.2 mg/dL	≥20 mg/dL	Yes	No	No	External Dataset
1300	Male	＜80	≥25 kg/m2	＜3	≥30g/L	＜3	No	No	No	No	No	No	No	No	No	No	Regional anesthesia	Open surgery	No	＜270 min	＜100 ml	No	No	≥90 %	No	No	No	＜0.05 ng/ml	＜10 mg/l	＜10 mg/l	＜3	＜1.2 mg/dL	＜20 mg/dL	No	No	No	External Dataset
1301	Female	≥80	＜25 kg/m2	＜3	≥30g/L	＜3	No	No	No	No	No	No	No	No	No	Yes	General anesthesia	Open surgery	No	＜270 min	＜100 ml	Yes	No	≥90 %	No	Yes	No	＜0.05 ng/ml	＜10 mg/l	≥10 mg/l	≥3	＜1.2 mg/dL	＜20 mg/dL	No	Yes	No	External Dataset
1302	Female	≥80	≥25 kg/m2	＜3	≥30g/L	＜3	No	No	No	No	No	No	No	No	No	Yes	General anesthesia	Laparoscopic surgery	No	＜270 min	＜100 ml	Yes	No	≥90 %	No	Yes	No	＜0.05 ng/ml	＜10 mg/l	＜10 mg/l	＜3	＜1.2 mg/dL	＜20 mg/dL	No	Yes	No	External Dataset
1303	Female	≥80	＜25 kg/m2	＜3	≥30g/L	＜3	No	No	No	No	No	No	No	No	No	No	General anesthesia	Laparoscopic surgery	No	＜270 min	＜100 ml	Yes	No	≥90 %	No	Yes	No	＜0.05 ng/ml	＜10 mg/l	＜10 mg/l	＜3	＜1.2 mg/dL	＜20 mg/dL	No	No	No	External Dataset
1304	Female	≥80	＜25 kg/m2	＜3	≥30g/L	＜3	No	No	No	No	No	No	No	No	No	Yes	General anesthesia	Laparoscopic surgery	No	＜270 min	＜100 ml	Yes	No	≥90 %	No	No	No	≥0.05 ng/ml	＜10 mg/l	＜10 mg/l	＜3	＜1.2 mg/dL	＜20 mg/dL	No	No	No	External Dataset
1305	Female	＜80	≥25 kg/m2	＜3	≥30g/L	＜3	No	No	No	No	No	Yes	No	No	No	No	General anesthesia	Laparoscopic surgery	No	＜270 min	＜100 ml	Yes	No	≥90 %	No	Yes	No	≥0.05 ng/ml	＜10 mg/l	＜10 mg/l	＜3	＜1.2 mg/dL	＜20 mg/dL	No	No	No	External Dataset
1306	Female	＜80	≥25 kg/m2	＜3	＜30g/L	＜3	No	No	No	No	No	No	No	No	No	Yes	General anesthesia	Laparoscopic surgery	No	＜270 min	＜100 ml	Yes	No	≥90 %	Yes	No	No	≥0.05 ng/ml	＜10 mg/l	＜10 mg/l	＜3	＜1.2 mg/dL	＜20 mg/dL	No	No	No	External Dataset
1307	Female	≥80	＜25 kg/m2	＜3	＜30g/L	＜3	No	No	No	No	No	Yes	No	No	No	No	General anesthesia	Open surgery	No	＜270 min	＜100 ml	Yes	No	≥90 %	No	No	No	≥0.05 ng/ml	＜10 mg/l	＜10 mg/l	＜3	＜1.2 mg/dL	＜20 mg/dL	No	No	No	External Dataset
1308	Female	＜80	＜25 kg/m2	＜3	≥30g/L	＜3	No	No	No	No	No	Yes	No	No	No	No	General anesthesia	Open surgery	No	＜270 min	＜100 ml	No	No	≥90 %	Yes	No	No	＜0.05 ng/ml	＜10 mg/l	＜10 mg/l	＜3	＜1.2 mg/dL	＜20 mg/dL	No	No	No	External Dataset
1309	Female	＜80	＜25 kg/m2	＜3	＜30g/L	＜3	No	No	No	No	No	Yes	No	No	No	No	General anesthesia	Open surgery	No	＜270 min	＜100 ml	Yes	No	≥90 %	Yes	No	No	＜0.05 ng/ml	＜10 mg/l	＜10 mg/l	＜3	＜1.2 mg/dL	＜20 mg/dL	No	No	No	External Dataset
1310	Female	＜80	＜25 kg/m2	＜3	＜30g/L	＜3	No	No	No	No	No	No	No	No	No	No	General anesthesia	Open surgery	No	≥270 min	＜100 ml	No	No	≥90 %	No	No	No	≥0.05 ng/ml	＜10 mg/l	＜10 mg/l	＜3	＜1.2 mg/dL	＜20 mg/dL	No	No	No	External Dataset
1311	Female	≥80	＜25 kg/m2	＜3	＜30g/L	＜3	No	No	No	No	No	No	No	No	No	Yes	General anesthesia	Open surgery	No	＜270 min	≥100 ml	No	No	≥90 %	No	No	No	≥0.05 ng/ml	＜10 mg/l	＜10 mg/l	＜3	＜1.2 mg/dL	＜20 mg/dL	No	No	No	External Dataset
1312	Female	＜80	＜25 kg/m2	＜3	≥30g/L	＜3	No	No	No	No	No	No	No	No	No	No	General anesthesia	Laparoscopic surgery	Yes	＜270 min	＜100 ml	Yes	No	≥90 %	No	No	No	＜0.05 ng/ml	＜10 mg/l	＜10 mg/l	＜3	＜1.2 mg/dL	＜20 mg/dL	No	No	No	External Dataset
1313	Male	＜80	＜25 kg/m2	＜3	＜30g/L	＜3	No	No	No	No	No	No	No	No	No	No	General anesthesia	Open surgery	No	≥270 min	＜100 ml	No	No	≥90 %	No	No	No	＜0.05 ng/ml	＜10 mg/l	＜10 mg/l	＜3	＜1.2 mg/dL	＜20 mg/dL	No	No	No	External Dataset
1314	Female	≥80	＜25 kg/m2	＜3	≥30g/L	＜3	No	No	No	No	No	No	No	No	No	No	General anesthesia	Open surgery	Yes	＜270 min	≥100 ml	Yes	No	≥90 %	Yes	No	No	＜0.05 ng/ml	＜10 mg/l	＜10 mg/l	＜3	＜1.2 mg/dL	＜20 mg/dL	No	No	No	External Dataset
1315	Male	＜80	＜25 kg/m2	＜3	≥30g/L	＜3	No	No	No	No	No	No	No	No	No	Yes	General anesthesia	Laparoscopic surgery	No	＜270 min	＜100 ml	Yes	No	≥90 %	No	No	No	＜0.05 ng/ml	＜10 mg/l	＜10 mg/l	＜3	＜1.2 mg/dL	＜20 mg/dL	No	No	No	External Dataset
1316	Male	＜80	＜25 kg/m2	＜3	≥30g/L	＜3	No	No	No	No	No	No	No	No	No	Yes	General anesthesia	Open surgery	No	＜270 min	≥100 ml	No	No	≥90 %	Yes	No	Yes	＜0.05 ng/ml	＜10 mg/l	＜10 mg/l	＜3	＜1.2 mg/dL	＜20 mg/dL	No	No	No	External Dataset
1317	Male	＜80	＜25 kg/m2	＜3	≥30g/L	＜3	No	No	No	No	No	No	No	No	No	No	General anesthesia	Laparoscopic surgery	Yes	≥270 min	≥100 ml	No	No	≥90 %	No	No	No	＜0.05 ng/ml	＜10 mg/l	＜10 mg/l	＜3	＜1.2 mg/dL	＜20 mg/dL	No	No	No	External Dataset
1318	Female	＜80	＜25 kg/m2	＜3	≥30g/L	＜3	No	No	No	No	No	No	No	No	No	Yes	General anesthesia	Open surgery	No	＜270 min	＜100 ml	No	No	≥90 %	No	No	No	＜0.05 ng/ml	＜10 mg/l	＜10 mg/l	＜3	＜1.2 mg/dL	＜20 mg/dL	No	No	No	External Dataset
1319	Female	≥80	＜25 kg/m2	＜3	≥30g/L	＜3	No	No	Yes	No	No	Yes	No	No	No	No	General anesthesia	Open surgery	Yes	＜270 min	＜100 ml	Yes	No	≥90 %	No	No	No	＜0.05 ng/ml	＜10 mg/l	＜10 mg/l	＜3	＜1.2 mg/dL	＜20 mg/dL	No	No	No	External Dataset
1320	Male	＜80	＜25 kg/m2	＜3	≥30g/L	＜3	No	No	Yes	No	No	No	No	No	No	Yes	General anesthesia	Open surgery	No	＜270 min	≥100 ml	Yes	No	≥90 %	No	No	No	＜0.05 ng/ml	＜10 mg/l	＜10 mg/l	＜3	＜1.2 mg/dL	＜20 mg/dL	No	No	No	External Dataset
1321	Female	＜80	＜25 kg/m2	≥3	≥30g/L	＜3	Yes	No	No	No	No	Yes	No	No	No	No	General anesthesia	Laparoscopic surgery	Yes	≥270 min	≥100 ml	No	Yes	≥90 %	No	No	No	＜0.05 ng/ml	＜10 mg/l	＜10 mg/l	＜3	＜1.2 mg/dL	＜20 mg/dL	No	No	No	External Dataset
1322	Female	＜80	＜25 kg/m2	＜3	≥30g/L	＜3	No	Yes	No	No	No	Yes	No	No	No	Yes	General anesthesia	Open surgery	Yes	≥270 min	＜100 ml	No	Yes	≥90 %	No	No	No	＜0.05 ng/ml	＜10 mg/l	＜10 mg/l	＜3	＜1.2 mg/dL	＜20 mg/dL	No	No	No	External Dataset
1323	Female	≥80	＜25 kg/m2	＜3	≥30g/L	＜3	Yes	No	No	No	No	No	No	No	No	No	General anesthesia	Open surgery	Yes	≥270 min	＜100 ml	Yes	No	≥90 %	No	No	No	＜0.05 ng/ml	＜10 mg/l	＜10 mg/l	＜3	＜1.2 mg/dL	＜20 mg/dL	No	No	No	External Dataset
1324	Female	≥80	≥25 kg/m2	＜3	≥30g/L	＜3	No	Yes	Yes	No	No	No	No	No	No	Yes	General anesthesia	Open surgery	Yes	＜270 min	≥100 ml	No	Yes	≥90 %	No	No	No	＜0.05 ng/ml	＜10 mg/l	＜10 mg/l	＜3	＜1.2 mg/dL	＜20 mg/dL	No	No	No	External Dataset
1325	Male	≥80	＜25 kg/m2	≥3	≥30g/L	＜3	No	No	No	No	No	No	No	No	No	No	General anesthesia	Laparoscopic surgery	No	＜270 min	≥100 ml	Yes	No	≥90 %	No	No	No	＜0.05 ng/ml	＜10 mg/l	＜10 mg/l	＜3	＜1.2 mg/dL	＜20 mg/dL	No	No	No	External Dataset
1326	Female	≥80	≥25 kg/m2	＜3	≥30g/L	＜3	No	No	No	No	No	Yes	Yes	No	Yes	Yes	General anesthesia	Laparoscopic surgery	No	＜270 min	≥100 ml	No	No	≥90 %	No	No	No	＜0.05 ng/ml	＜10 mg/l	＜10 mg/l	＜3	＜1.2 mg/dL	＜20 mg/dL	No	No	No	External Dataset
1327	Female	≥80	＜25 kg/m2	≥3	≥30g/L	＜3	Yes	Yes	Yes	No	No	No	Yes	Yes	No	No	General anesthesia	Open surgery	No	＜270 min	＜100 ml	Yes	Yes	≥90 %	No	No	No	＜0.05 ng/ml	＜10 mg/l	＜10 mg/l	＜3	＜1.2 mg/dL	＜20 mg/dL	No	No	No	External Dataset
1328	Female	＜80	＜25 kg/m2	≥3	≥30g/L	≥3	Yes	Yes	No	No	No	No	No	No	No	Yes	General anesthesia	Laparoscopic surgery	No	＜270 min	＜100 ml	No	No	≥90 %	No	No	No	＜0.05 ng/ml	＜10 mg/l	＜10 mg/l	＜3	＜1.2 mg/dL	＜20 mg/dL	No	No	No	External Dataset
1329	Male	≥80	＜25 kg/m2	＜3	≥30g/L	＜3	Yes	No	Yes	No	No	Yes	Yes	No	No	No	General anesthesia	Laparoscopic surgery	No	＜270 min	＜100 ml	Yes	Yes	≥90 %	No	No	No	＜0.05 ng/ml	＜10 mg/l	＜10 mg/l	＜3	＜1.2 mg/dL	＜20 mg/dL	No	No	No	External Dataset
1330	Female	≥80	＜25 kg/m2	＜3	≥30g/L	≥3	Yes	Yes	Yes	No	No	No	No	Yes	No	No	General anesthesia	Open surgery	No	＜270 min	＜100 ml	Yes	Yes	＜90 %	No	No	No	＜0.05 ng/ml	＜10 mg/l	＜10 mg/l	＜3	＜1.2 mg/dL	＜20 mg/dL	No	No	No	External Dataset
1331	Female	＜80	＜25 kg/m2	＜3	≥30g/L	＜3	No	No	No	No	No	Yes	Yes	Yes	No	Yes	General anesthesia	Laparoscopic surgery	No	＜270 min	＜100 ml	Yes	No	≥90 %	No	No	No	＜0.05 ng/ml	＜10 mg/l	＜10 mg/l	＜3	＜1.2 mg/dL	＜20 mg/dL	No	No	No	External Dataset
1332	Female	≥80	≥25 kg/m2	＜3	≥30g/L	≥3	No	No	No	No	No	No	No	Yes	No	Yes	General anesthesia	Open surgery	No	＜270 min	＜100 ml	No	No	≥90 %	No	No	No	＜0.05 ng/ml	＜10 mg/l	＜10 mg/l	＜3	＜1.2 mg/dL	＜20 mg/dL	No	No	No	External Dataset
1333	Female	＜80	≥25 kg/m2	＜3	≥30g/L	＜3	Yes	No	No	No	No	Yes	No	Yes	No	No	General anesthesia	Open surgery	No	＜270 min	＜100 ml	Yes	No	≥90 %	No	No	No	＜0.05 ng/ml	＜10 mg/l	＜10 mg/l	＜3	＜1.2 mg/dL	＜20 mg/dL	No	No	No	External Dataset
1334	Female	≥80	＜25 kg/m2	＜3	＜30g/L	≥3	Yes	No	No	No	No	No	Yes	No	No	Yes	General anesthesia	Open surgery	No	＜270 min	＜100 ml	No	No	≥90 %	No	No	No	＜0.05 ng/ml	＜10 mg/l	＜10 mg/l	＜3	＜1.2 mg/dL	＜20 mg/dL	No	No	No	External Dataset
1335	Female	＜80	＜25 kg/m2	＜3	＜30g/L	≥3	No	No	No	No	No	Yes	Yes	No	No	No	General anesthesia	Open surgery	No	＜270 min	＜100 ml	Yes	No	≥90 %	No	No	No	＜0.05 ng/ml	＜10 mg/l	＜10 mg/l	＜3	＜1.2 mg/dL	≥20 mg/dL	No	No	No	External Dataset
1336	Female	＜80	＜25 kg/m2	＜3	＜30g/L	≥3	No	No	No	No	No	Yes	Yes	No	No	Yes	General anesthesia	Open surgery	No	＜270 min	＜100 ml	No	No	≥90 %	No	No	No	＜0.05 ng/ml	＜10 mg/l	≥10 mg/l	≥3	≥1.2 mg/dL	＜20 mg/dL	Yes	No	No	External Dataset
1337	Female	＜80	＜25 kg/m2	＜3	＜30g/L	＜3	Yes	No	No	No	No	Yes	No	No	No	Yes	General anesthesia	Laparoscopic surgery	No	＜270 min	＜100 ml	No	No	≥90 %	No	Yes	No	＜0.05 ng/ml	＜10 mg/l	＜10 mg/l	≥3	≥1.2 mg/dL	＜20 mg/dL	No	No	No	External Dataset
1338	Female	≥80	＜25 kg/m2	＜3	≥30g/L	＜3	No	No	No	No	No	No	No	No	No	No	General anesthesia	Laparoscopic surgery	No	＜270 min	＜100 ml	No	No	≥90 %	No	Yes	No	＜0.05 ng/ml	＜10 mg/l	≥10 mg/l	＜3	＜1.2 mg/dL	≥20 mg/dL	No	No	No	External Dataset
1339	Female	≥80	＜25 kg/m2	＜3	≥30g/L	≥3	Yes	No	No	No	No	No	No	No	No	No	General anesthesia	Laparoscopic surgery	No	＜270 min	＜100 ml	Yes	No	≥90 %	No	No	No	＜0.05 ng/ml	≥10 mg/l	＜10 mg/l	＜3	≥1.2 mg/dL	＜20 mg/dL	No	No	No	External Dataset
1340	Male	≥80	＜25 kg/m2	＜3	≥30g/L	＜3	Yes	No	No	No	No	No	No	No	No	No	General anesthesia	Laparoscopic surgery	No	＜270 min	＜100 ml	Yes	No	≥90 %	No	No	No	≥0.05 ng/ml	≥10 mg/l	＜10 mg/l	＜3	≥1.2 mg/dL	≥20 mg/dL	No	No	No	External Dataset
1341	Female	≥80	＜25 kg/m2	＜3	≥30g/L	＜3	No	No	No	No	No	No	No	No	No	No	General anesthesia	Laparoscopic surgery	No	＜270 min	＜100 ml	No	No	≥90 %	No	No	No	＜0.05 ng/ml	＜10 mg/l	＜10 mg/l	≥3	＜1.2 mg/dL	＜20 mg/dL	No	No	No	External Dataset
1342	Male	＜80	＜25 kg/m2	＜3	＜30g/L	＜3	Yes	No	No	No	No	No	No	No	No	Yes	General anesthesia	Open surgery	No	＜270 min	＜100 ml	Yes	No	≥90 %	No	No	No	≥0.05 ng/ml	＜10 mg/l	≥10 mg/l	≥3	＜1.2 mg/dL	＜20 mg/dL	No	Yes	No	External Dataset
1343	Male	＜80	≥25 kg/m2	＜3	≥30g/L	≥3	Yes	No	No	No	No	No	No	No	No	Yes	General anesthesia	Open surgery	No	＜270 min	＜100 ml	Yes	No	≥90 %	No	No	No	≥0.05 ng/ml	≥10 mg/l	＜10 mg/l	＜3	＜1.2 mg/dL	＜20 mg/dL	No	No	No	External Dataset
1344	Female	≥80	≥25 kg/m2	＜3	≥30g/L	≥3	Yes	No	No	No	No	No	No	No	No	Yes	General anesthesia	Open surgery	No	＜270 min	＜100 ml	Yes	No	≥90 %	No	No	No	＜0.05 ng/ml	≥10 mg/l	＜10 mg/l	≥3	＜1.2 mg/dL	＜20 mg/dL	No	No	No	External Dataset
1345	Female	≥80	≥25 kg/m2	＜3	＜30g/L	＜3	No	No	No	No	No	No	No	No	Yes	Yes	General anesthesia	Laparoscopic surgery	No	＜270 min	＜100 ml	Yes	No	≥90 %	No	No	No	＜0.05 ng/ml	＜10 mg/l	＜10 mg/l	＜3	＜1.2 mg/dL	＜20 mg/dL	No	No	No	External Dataset
1346	Male	＜80	＜25 kg/m2	≥3	≥30g/L	＜3	Yes	No	No	No	No	No	No	No	Yes	Yes	General anesthesia	Open surgery	No	＜270 min	＜100 ml	No	No	≥90 %	No	No	No	＜0.05 ng/ml	＜10 mg/l	＜10 mg/l	＜3	≥1.2 mg/dL	＜20 mg/dL	No	No	No	External Dataset
1347	Male	≥80	＜25 kg/m2	≥3	≥30g/L	＜3	No	No	No	No	No	No	No	No	No	No	General anesthesia	Open surgery	No	＜270 min	＜100 ml	Yes	No	≥90 %	Yes	No	No	≥0.05 ng/ml	≥10 mg/l	＜10 mg/l	≥3	≥1.2 mg/dL	≥20 mg/dL	No	No	No	External Dataset
1348	Female	≥80	＜25 kg/m2	≥3	＜30g/L	＜3	Yes	No	No	No	No	No	No	No	No	Yes	General anesthesia	Open surgery	No	＜270 min	＜100 ml	No	No	≥90 %	No	No	No	＜0.05 ng/ml	＜10 mg/l	＜10 mg/l	≥3	≥1.2 mg/dL	＜20 mg/dL	No	No	No	External Dataset
1349	Female	≥80	＜25 kg/m2	＜3	≥30g/L	＜3	Yes	No	No	No	No	No	No	No	No	Yes	General anesthesia	Laparoscopic surgery	No	＜270 min	＜100 ml	No	No	≥90 %	No	No	Yes	＜0.05 ng/ml	≥10 mg/l	＜10 mg/l	≥3	＜1.2 mg/dL	＜20 mg/dL	No	No	No	External Dataset
1350	Female	＜80	＜25 kg/m2	＜3	≥30g/L	＜3	No	No	No	No	No	No	No	No	No	Yes	General anesthesia	Open surgery	Yes	＜270 min	＜100 ml	Yes	No	≥90 %	Yes	No	Yes	≥0.05 ng/ml	＜10 mg/l	＜10 mg/l	＜3	≥1.2 mg/dL	＜20 mg/dL	No	No	No	External Dataset
1351	Male	＜80	＜25 kg/m2	＜3	≥30g/L	＜3	No	No	No	Yes	Yes	No	No	No	No	Yes	General anesthesia	Laparoscopic surgery	Yes	＜270 min	≥100 ml	Yes	No	≥90 %	No	No	Yes	＜0.05 ng/ml	≥10 mg/l	＜10 mg/l	＜3	＜1.2 mg/dL	≥20 mg/dL	No	No	No	External Dataset
1352	Male	＜80	＜25 kg/m2	＜3	≥30g/L	＜3	No	No	No	Yes	No	No	No	No	No	Yes	General anesthesia	Laparoscopic surgery	No	≥270 min	≥100 ml	No	No	≥90 %	Yes	No	No	＜0.05 ng/ml	≥10 mg/l	＜10 mg/l	＜3	＜1.2 mg/dL	＜20 mg/dL	No	No	No	External Dataset
1353	Female	≥80	＜25 kg/m2	＜3	≥30g/L	＜3	No	No	No	No	No	No	No	No	No	Yes	General anesthesia	Laparoscopic surgery	No	≥270 min	＜100 ml	No	No	≥90 %	No	No	No	＜0.05 ng/ml	≥10 mg/l	＜10 mg/l	＜3	＜1.2 mg/dL	≥20 mg/dL	No	No	No	External Dataset
1354	Female	≥80	＜25 kg/m2	≥3	≥30g/L	＜3	Yes	No	No	No	No	No	No	No	No	Yes	General anesthesia	Laparoscopic surgery	Yes	＜270 min	＜100 ml	Yes	No	≥90 %	No	No	No	＜0.05 ng/ml	≥10 mg/l	＜10 mg/l	≥3	＜1.2 mg/dL	＜20 mg/dL	No	No	No	External Dataset
1355	Male	≥80	＜25 kg/m2	≥3	≥30g/L	＜3	No	No	No	Yes	Yes	No	No	No	No	Yes	General anesthesia	Open surgery	Yes	≥270 min	≥100 ml	No	No	≥90 %	No	No	No	＜0.05 ng/ml	≥10 mg/l	＜10 mg/l	＜3	＜1.2 mg/dL	＜20 mg/dL	No	No	No	External Dataset
1356	Male	＜80	＜25 kg/m2	≥3	≥30g/L	＜3	No	No	No	Yes	Yes	No	No	No	No	Yes	General anesthesia	Open surgery	Yes	＜270 min	≥100 ml	No	No	≥90 %	No	No	No	＜0.05 ng/ml	≥10 mg/l	≥10 mg/l	＜3	＜1.2 mg/dL	＜20 mg/dL	No	No	No	External Dataset
1357	Female	≥80	＜25 kg/m2	＜3	≥30g/L	＜3	No	No	No	No	Yes	No	No	No	No	No	General anesthesia	Open surgery	No	≥270 min	≥100 ml	No	No	≥90 %	No	No	No	＜0.05 ng/ml	≥10 mg/l	≥10 mg/l	＜3	＜1.2 mg/dL	＜20 mg/dL	No	No	No	External Dataset
1358	Female	≥80	＜25 kg/m2	＜3	≥30g/L	＜3	Yes	No	No	No	No	No	No	No	No	Yes	General anesthesia	Open surgery	Yes	＜270 min	≥100 ml	No	No	≥90 %	No	No	No	＜0.05 ng/ml	＜10 mg/l	＜10 mg/l	＜3	＜1.2 mg/dL	＜20 mg/dL	No	No	No	External Dataset
1359	Female	≥80	≥25 kg/m2	≥3	≥30g/L	＜3	Yes	No	No	Yes	Yes	No	No	No	No	No	Regional anesthesia	Open surgery	Yes	≥270 min	≥100 ml	Yes	No	≥90 %	No	No	No	＜0.05 ng/ml	≥10 mg/l	＜10 mg/l	＜3	＜1.2 mg/dL	＜20 mg/dL	No	No	No	External Dataset
1360	Female	＜80	＜25 kg/m2	＜3	≥30g/L	＜3	Yes	No	No	Yes	Yes	No	No	No	No	Yes	General anesthesia	Laparoscopic surgery	No	＜270 min	≥100 ml	No	No	≥90 %	No	No	No	＜0.05 ng/ml	≥10 mg/l	≥10 mg/l	＜3	＜1.2 mg/dL	＜20 mg/dL	No	No	No	External Dataset
1361	Female	＜80	＜25 kg/m2	＜3	≥30g/L	＜3	Yes	No	No	No	Yes	No	No	No	No	No	General anesthesia	Laparoscopic surgery	Yes	≥270 min	＜100 ml	No	No	＜90 %	No	No	No	＜0.05 ng/ml	≥10 mg/l	≥10 mg/l	＜3	＜1.2 mg/dL	＜20 mg/dL	No	No	No	External Dataset
1362	Female	≥80	≥25 kg/m2	＜3	≥30g/L	＜3	No	No	No	Yes	Yes	No	No	No	No	No	General anesthesia	Laparoscopic surgery	No	＜270 min	＜100 ml	No	No	≥90 %	No	No	No	＜0.05 ng/ml	＜10 mg/l	≥10 mg/l	＜3	＜1.2 mg/dL	＜20 mg/dL	No	No	No	External Dataset
1363	Female	≥80	＜25 kg/m2	＜3	≥30g/L	＜3	No	No	No	No	Yes	No	No	No	No	Yes	General anesthesia	Laparoscopic surgery	No	＜270 min	≥100 ml	No	No	≥90 %	No	No	No	＜0.05 ng/ml	≥10 mg/l	≥10 mg/l	＜3	＜1.2 mg/dL	＜20 mg/dL	No	No	No	External Dataset
1364	Female	＜80	＜25 kg/m2	＜3	≥30g/L	＜3	No	No	No	No	No	No	No	No	No	No	General anesthesia	Open surgery	No	≥270 min	≥100 ml	No	Yes	≥90 %	No	No	No	＜0.05 ng/ml	＜10 mg/l	＜10 mg/l	＜3	＜1.2 mg/dL	＜20 mg/dL	No	No	No	External Dataset
1365	Female	＜80	＜25 kg/m2	＜3	≥30g/L	＜3	No	No	No	No	No	No	No	No	No	No	General anesthesia	Open surgery	No	＜270 min	＜100 ml	Yes	No	≥90 %	No	Yes	No	＜0.05 ng/ml	＜10 mg/l	＜10 mg/l	＜3	＜1.2 mg/dL	＜20 mg/dL	No	No	No	External Dataset
1366	Female	＜80	＜25 kg/m2	＜3	＜30g/L	＜3	No	No	No	No	No	No	No	No	No	No	General anesthesia	Open surgery	No	≥270 min	＜100 ml	Yes	Yes	＜90 %	No	No	No	＜0.05 ng/ml	＜10 mg/l	＜10 mg/l	＜3	＜1.2 mg/dL	＜20 mg/dL	No	No	No	External Dataset
1367	Female	≥80	＜25 kg/m2	＜3	≥30g/L	＜3	No	No	No	No	No	No	No	No	No	Yes	General anesthesia	Open surgery	No	≥270 min	＜100 ml	Yes	Yes	≥90 %	No	Yes	No	＜0.05 ng/ml	＜10 mg/l	＜10 mg/l	＜3	＜1.2 mg/dL	＜20 mg/dL	No	No	No	External Dataset
1368	Male	≥80	＜25 kg/m2	＜3	≥30g/L	＜3	No	No	No	No	No	No	No	No	No	Yes	General anesthesia	Laparoscopic surgery	No	≥270 min	≥100 ml	Yes	Yes	≥90 %	No	No	No	＜0.05 ng/ml	＜10 mg/l	＜10 mg/l	＜3	＜1.2 mg/dL	＜20 mg/dL	No	No	No	External Dataset
1369	Male	＜80	＜25 kg/m2	＜3	≥30g/L	＜3	No	No	No	No	No	No	No	No	No	Yes	General anesthesia	Open surgery	No	≥270 min	≥100 ml	Yes	Yes	≥90 %	No	No	No	＜0.05 ng/ml	＜10 mg/l	＜10 mg/l	＜3	＜1.2 mg/dL	＜20 mg/dL	No	No	No	External Dataset
1370	Male	＜80	＜25 kg/m2	＜3	＜30g/L	≥3	No	Yes	Yes	No	No	Yes	No	No	No	No	General anesthesia	Laparoscopic surgery	No	≥270 min	＜100 ml	Yes	No	≥90 %	No	Yes	No	＜0.05 ng/ml	＜10 mg/l	＜10 mg/l	＜3	＜1.2 mg/dL	＜20 mg/dL	No	No	No	External Dataset
1371	Female	＜80	＜25 kg/m2	＜3	≥30g/L	≥3	No	No	Yes	No	No	No	No	No	No	Yes	General anesthesia	Laparoscopic surgery	No	≥270 min	＜100 ml	Yes	No	≥90 %	No	Yes	No	＜0.05 ng/ml	＜10 mg/l	＜10 mg/l	＜3	＜1.2 mg/dL	＜20 mg/dL	No	No	No	External Dataset
1372	Male	≥80	＜25 kg/m2	＜3	＜30g/L	＜3	No	No	Yes	No	No	No	No	No	No	No	General anesthesia	Laparoscopic surgery	No	＜270 min	≥100 ml	No	No	≥90 %	No	No	No	≥0.05 ng/ml	＜10 mg/l	＜10 mg/l	＜3	＜1.2 mg/dL	＜20 mg/dL	No	No	No	External Dataset
1373	Male	≥80	＜25 kg/m2	＜3	≥30g/L	≥3	No	Yes	Yes	No	No	No	Yes	No	Yes	Yes	General anesthesia	Laparoscopic surgery	No	＜270 min	≥100 ml	No	No	≥90 %	No	No	No	＜0.05 ng/ml	＜10 mg/l	＜10 mg/l	＜3	＜1.2 mg/dL	＜20 mg/dL	No	No	No	External Dataset
1374	Male	≥80	≥25 kg/m2	≥3	＜30g/L	≥3	No	Yes	No	No	No	Yes	No	No	Yes	Yes	General anesthesia	Open surgery	No	≥270 min	＜100 ml	Yes	No	≥90 %	No	Yes	No	≥0.05 ng/ml	＜10 mg/l	＜10 mg/l	＜3	＜1.2 mg/dL	＜20 mg/dL	No	No	No	External Dataset
1375	Female	＜80	＜25 kg/m2	＜3	≥30g/L	＜3	No	No	No	No	No	Yes	Yes	No	No	Yes	General anesthesia	Laparoscopic surgery	No	≥270 min	≥100 ml	Yes	No	≥90 %	No	No	No	≥0.05 ng/ml	＜10 mg/l	＜10 mg/l	＜3	＜1.2 mg/dL	≥20 mg/dL	No	No	No	External Dataset
1376	Male	≥80	≥25 kg/m2	＜3	≥30g/L	＜3	No	Yes	No	No	No	No	No	No	No	No	General anesthesia	Laparoscopic surgery	No	≥270 min	≥100 ml	No	No	≥90 %	No	No	No	≥0.05 ng/ml	＜10 mg/l	＜10 mg/l	＜3	＜1.2 mg/dL	＜20 mg/dL	No	No	No	External Dataset
1377	Female	≥80	＜25 kg/m2	＜3	≥30g/L	＜3	No	No	No	No	No	No	No	No	No	No	General anesthesia	Open surgery	No	≥270 min	＜100 ml	Yes	No	≥90 %	No	Yes	No	＜0.05 ng/ml	＜10 mg/l	＜10 mg/l	＜3	＜1.2 mg/dL	＜20 mg/dL	No	No	No	External Dataset
1378	Female	≥80	≥25 kg/m2	＜3	＜30g/L	＜3	No	No	No	No	No	No	No	No	No	No	General anesthesia	Open surgery	No	≥270 min	＜100 ml	No	No	≥90 %	No	Yes	No	＜0.05 ng/ml	＜10 mg/l	＜10 mg/l	＜3	＜1.2 mg/dL	≥20 mg/dL	No	No	No	External Dataset
1379	Male	≥80	＜25 kg/m2	＜3	＜30g/L	≥3	No	No	No	No	No	No	No	No	No	No	General anesthesia	Open surgery	No	≥270 min	＜100 ml	No	No	≥90 %	Yes	No	No	＜0.05 ng/ml	＜10 mg/l	＜10 mg/l	＜3	＜1.2 mg/dL	＜20 mg/dL	No	No	No	External Dataset
1380	Male	＜80	≥25 kg/m2	＜3	≥30g/L	≥3	No	No	No	No	No	No	No	No	No	No	General anesthesia	Laparoscopic surgery	No	≥270 min	≥100 ml	Yes	No	≥90 %	Yes	No	No	＜0.05 ng/ml	＜10 mg/l	＜10 mg/l	＜3	＜1.2 mg/dL	＜20 mg/dL	No	No	No	External Dataset
1381	Male	＜80	＜25 kg/m2	≥3	≥30g/L	＜3	No	No	No	No	No	No	No	No	No	No	General anesthesia	Laparoscopic surgery	No	≥270 min	＜100 ml	Yes	No	≥90 %	No	No	No	＜0.05 ng/ml	＜10 mg/l	＜10 mg/l	＜3	＜1.2 mg/dL	≥20 mg/dL	No	No	No	External Dataset
1382	Male	≥80	≥25 kg/m2	≥3	≥30g/L	≥3	No	No	No	No	No	No	No	No	No	Yes	General anesthesia	Laparoscopic surgery	No	≥270 min	＜100 ml	Yes	No	≥90 %	Yes	No	No	＜0.05 ng/ml	＜10 mg/l	＜10 mg/l	＜3	＜1.2 mg/dL	＜20 mg/dL	No	No	No	External Dataset
1383	Female	≥80	＜25 kg/m2	≥3	≥30g/L	＜3	No	No	No	No	No	No	No	No	No	No	General anesthesia	Laparoscopic surgery	No	≥270 min	＜100 ml	Yes	No	≥90 %	No	No	No	＜0.05 ng/ml	＜10 mg/l	＜10 mg/l	＜3	＜1.2 mg/dL	＜20 mg/dL	No	No	No	External Dataset
1384	Female	＜80	＜25 kg/m2	＜3	≥30g/L	≥3	No	No	No	No	No	No	No	No	No	Yes	General anesthesia	Open surgery	No	＜270 min	≥100 ml	No	No	≥90 %	Yes	No	No	＜0.05 ng/ml	＜10 mg/l	＜10 mg/l	＜3	＜1.2 mg/dL	＜20 mg/dL	No	No	No	External Dataset
1385	Female	＜80	＜25 kg/m2	≥3	≥30g/L	＜3	No	No	No	No	Yes	No	No	No	No	Yes	General anesthesia	Laparoscopic surgery	No	＜270 min	≥100 ml	No	No	≥90 %	No	No	No	＜0.05 ng/ml	＜10 mg/l	＜10 mg/l	＜3	＜1.2 mg/dL	＜20 mg/dL	No	Yes	No	External Dataset
1386	Male	＜80	＜25 kg/m2	≥3	≥30g/L	＜3	No	No	No	No	No	No	No	No	No	No	General anesthesia	Open surgery	No	＜270 min	＜100 ml	Yes	No	≥90 %	No	No	No	＜0.05 ng/ml	＜10 mg/l	＜10 mg/l	＜3	＜1.2 mg/dL	＜20 mg/dL	No	Yes	No	External Dataset
1387	Male	＜80	＜25 kg/m2	＜3	≥30g/L	＜3	No	No	No	No	No	No	No	No	No	Yes	General anesthesia	Open surgery	No	＜270 min	≥100 ml	No	No	≥90 %	No	No	No	＜0.05 ng/ml	＜10 mg/l	＜10 mg/l	＜3	＜1.2 mg/dL	＜20 mg/dL	No	No	No	External Dataset
1388	Female	≥80	＜25 kg/m2	＜3	≥30g/L	＜3	No	No	No	No	No	No	No	No	No	No	General anesthesia	Open surgery	Yes	＜270 min	≥100 ml	Yes	No	≥90 %	No	No	Yes	＜0.05 ng/ml	＜10 mg/l	＜10 mg/l	＜3	＜1.2 mg/dL	＜20 mg/dL	No	Yes	No	External Dataset
1389	Female	＜80	＜25 kg/m2	＜3	≥30g/L	＜3	No	No	No	No	No	No	No	No	No	Yes	General anesthesia	Laparoscopic surgery	No	＜270 min	＜100 ml	No	No	≥90 %	No	No	No	＜0.05 ng/ml	＜10 mg/l	＜10 mg/l	＜3	＜1.2 mg/dL	＜20 mg/dL	Yes	Yes	No	External Dataset
1390	Female	≥80	＜25 kg/m2	＜3	≥30g/L	＜3	No	No	No	No	No	No	No	No	No	No	General anesthesia	Laparoscopic surgery	No	＜270 min	＜100 ml	Yes	No	≥90 %	No	No	Yes	＜0.05 ng/ml	＜10 mg/l	＜10 mg/l	＜3	＜1.2 mg/dL	＜20 mg/dL	Yes	No	No	External Dataset
1391	Female	≥80	＜25 kg/m2	＜3	≥30g/L	＜3	Yes	No	No	No	No	No	No	No	No	No	General anesthesia	Open surgery	Yes	＜270 min	≥100 ml	Yes	No	≥90 %	No	No	Yes	＜0.05 ng/ml	＜10 mg/l	＜10 mg/l	＜3	＜1.2 mg/dL	＜20 mg/dL	No	No	No	External Dataset
1392	Female	＜80	＜25 kg/m2	＜3	＜30g/L	＜3	Yes	No	No	Yes	No	No	No	No	No	Yes	General anesthesia	Open surgery	Yes	＜270 min	≥100 ml	Yes	No	≥90 %	No	No	Yes	＜0.05 ng/ml	≥10 mg/l	≥10 mg/l	＜3	＜1.2 mg/dL	＜20 mg/dL	No	No	No	External Dataset
1393	Female	≥80	≥25 kg/m2	＜3	≥30g/L	＜3	No	No	No	Yes	No	No	No	No	No	No	Regional anesthesia	Open surgery	Yes	≥270 min	≥100 ml	Yes	No	≥90 %	No	No	No	＜0.05 ng/ml	＜10 mg/l	＜10 mg/l	≥3	＜1.2 mg/dL	＜20 mg/dL	No	No	No	External Dataset
1394	Female	＜80	≥25 kg/m2	＜3	＜30g/L	＜3	No	No	No	No	No	No	No	No	No	Yes	General anesthesia	Open surgery	No	＜270 min	≥100 ml	No	No	≥90 %	No	No	No	＜0.05 ng/ml	≥10 mg/l	＜10 mg/l	≥3	＜1.2 mg/dL	＜20 mg/dL	No	No	No	External Dataset
1395	Female	＜80	＜25 kg/m2	＜3	≥30g/L	＜3	Yes	No	No	No	No	No	No	No	No	No	General anesthesia	Open surgery	Yes	＜270 min	＜100 ml	Yes	No	≥90 %	No	No	No	＜0.05 ng/ml	＜10 mg/l	＜10 mg/l	＜3	＜1.2 mg/dL	＜20 mg/dL	No	No	No	External Dataset
1396	Female	＜80	≥25 kg/m2	＜3	≥30g/L	＜3	No	No	No	Yes	No	No	No	No	No	No	General anesthesia	Laparoscopic surgery	No	≥270 min	＜100 ml	Yes	No	≥90 %	No	No	No	＜0.05 ng/ml	＜10 mg/l	≥10 mg/l	＜3	≥1.2 mg/dL	＜20 mg/dL	No	No	No	External Dataset
1397	Female	＜80	≥25 kg/m2	＜3	≥30g/L	＜3	Yes	No	No	Yes	No	No	No	No	No	Yes	General anesthesia	Open surgery	No	≥270 min	≥100 ml	No	No	≥90 %	No	No	No	＜0.05 ng/ml	＜10 mg/l	≥10 mg/l	≥3	≥1.2 mg/dL	＜20 mg/dL	No	No	No	External Dataset
1398	Female	≥80	≥25 kg/m2	＜3	≥30g/L	＜3	No	Yes	No	No	No	No	No	No	No	Yes	General anesthesia	Open surgery	No	≥270 min	＜100 ml	Yes	No	≥90 %	No	No	No	＜0.05 ng/ml	＜10 mg/l	＜10 mg/l	≥3	＜1.2 mg/dL	＜20 mg/dL	No	No	No	External Dataset
1399	Female	≥80	＜25 kg/m2	＜3	≥30g/L	＜3	No	No	No	No	No	No	No	No	No	Yes	General anesthesia	Laparoscopic surgery	No	＜270 min	≥100 ml	No	No	＜90 %	No	No	No	＜0.05 ng/ml	＜10 mg/l	≥10 mg/l	≥3	＜1.2 mg/dL	＜20 mg/dL	No	No	No	External Dataset
1400	Male	＜80	＜25 kg/m2	＜3	＜30g/L	＜3	Yes	Yes	Yes	No	No	No	No	No	No	No	General anesthesia	Laparoscopic surgery	No	≥270 min	＜100 ml	No	No	≥90 %	No	No	No	≥0.05 ng/ml	＜10 mg/l	≥10 mg/l	≥3	≥1.2 mg/dL	＜20 mg/dL	No	No	No	External Dataset
1401	Male	＜80	＜25 kg/m2	＜3	≥30g/L	＜3	No	Yes	No	No	No	No	No	No	No	Yes	General anesthesia	Laparoscopic surgery	No	≥270 min	＜100 ml	Yes	No	≥90 %	No	No	No	＜0.05 ng/ml	＜10 mg/l	≥10 mg/l	＜3	≥1.2 mg/dL	＜20 mg/dL	No	No	No	External Dataset
1402	Female	≥80	＜25 kg/m2	＜3	≥30g/L	＜3	Yes	No	No	No	No	No	No	No	No	Yes	General anesthesia	Laparoscopic surgery	No	≥270 min	＜100 ml	No	No	＜90 %	No	No	No	≥0.05 ng/ml	≥10 mg/l	≥10 mg/l	≥3	≥1.2 mg/dL	＜20 mg/dL	No	No	No	External Dataset
1403	Female	＜80	＜25 kg/m2	＜3	≥30g/L	＜3	No	Yes	No	No	No	No	No	No	Yes	Yes	General anesthesia	Laparoscopic surgery	No	＜270 min	＜100 ml	Yes	Yes	＜90 %	No	No	No	＜0.05 ng/ml	≥10 mg/l	≥10 mg/l	＜3	＜1.2 mg/dL	＜20 mg/dL	No	No	No	External Dataset
1404	Female	＜80	＜25 kg/m2	＜3	≥30g/L	＜3	Yes	No	Yes	No	No	No	No	No	No	Yes	General anesthesia	Open surgery	No	≥270 min	＜100 ml	Yes	No	＜90 %	No	No	No	＜0.05 ng/ml	≥10 mg/l	＜10 mg/l	＜3	≥1.2 mg/dL	＜20 mg/dL	No	No	No	External Dataset
1405	Male	≥80	＜25 kg/m2	＜3	≥30g/L	＜3	Yes	No	Yes	No	No	No	No	No	Yes	Yes	General anesthesia	Open surgery	No	≥270 min	＜100 ml	No	No	≥90 %	No	No	No	＜0.05 ng/ml	≥10 mg/l	＜10 mg/l	＜3	＜1.2 mg/dL	＜20 mg/dL	No	No	No	External Dataset
1406	Male	＜80	＜25 kg/m2	＜3	＜30g/L	＜3	Yes	Yes	No	No	No	Yes	No	No	No	No	General anesthesia	Laparoscopic surgery	No	＜270 min	≥100 ml	Yes	No	＜90 %	No	No	No	＜0.05 ng/ml	＜10 mg/l	＜10 mg/l	＜3	＜1.2 mg/dL	＜20 mg/dL	No	No	No	External Dataset
1407	Male	＜80	＜25 kg/m2	＜3	≥30g/L	＜3	No	Yes	Yes	No	No	Yes	No	No	Yes	Yes	General anesthesia	Laparoscopic surgery	No	≥270 min	≥100 ml	No	No	≥90 %	No	No	No	≥0.05 ng/ml	≥10 mg/l	＜10 mg/l	＜3	＜1.2 mg/dL	＜20 mg/dL	No	No	No	External Dataset
1408	Female	＜80	＜25 kg/m2	＜3	≥30g/L	＜3	Yes	Yes	Yes	No	No	Yes	No	No	No	Yes	General anesthesia	Laparoscopic surgery	No	≥270 min	＜100 ml	No	No	≥90 %	No	No	No	＜0.05 ng/ml	≥10 mg/l	＜10 mg/l	＜3	＜1.2 mg/dL	＜20 mg/dL	No	No	No	External Dataset
1409	Male	≥80	＜25 kg/m2	≥3	≥30g/L	＜3	No	Yes	No	No	No	Yes	No	No	No	Yes	General anesthesia	Open surgery	No	≥270 min	≥100 ml	Yes	No	≥90 %	Yes	No	No	＜0.05 ng/ml	＜10 mg/l	＜10 mg/l	＜3	＜1.2 mg/dL	＜20 mg/dL	No	No	No	External Dataset
1410	Male	＜80	≥25 kg/m2	＜3	≥30g/L	＜3	No	Yes	No	No	No	Yes	No	No	No	Yes	General anesthesia	Laparoscopic surgery	No	＜270 min	≥100 ml	No	No	≥90 %	No	No	No	＜0.05 ng/ml	＜10 mg/l	＜10 mg/l	＜3	＜1.2 mg/dL	＜20 mg/dL	No	No	No	External Dataset
1411	Female	＜80	＜25 kg/m2	≥3	≥30g/L	≥3	No	No	No	No	No	Yes	No	No	No	Yes	General anesthesia	Open surgery	No	＜270 min	＜100 ml	No	No	≥90 %	Yes	No	No	＜0.05 ng/ml	＜10 mg/l	＜10 mg/l	＜3	＜1.2 mg/dL	＜20 mg/dL	No	No	No	External Dataset
1412	Female	≥80	＜25 kg/m2	≥3	≥30g/L	≥3	No	No	No	No	No	Yes	No	No	No	Yes	General anesthesia	Open surgery	No	＜270 min	≥100 ml	No	No	≥90 %	Yes	No	No	＜0.05 ng/ml	≥10 mg/l	＜10 mg/l	＜3	＜1.2 mg/dL	＜20 mg/dL	No	No	No	External Dataset
1413	Male	＜80	＜25 kg/m2	＜3	≥30g/L	＜3	No	No	No	No	No	No	No	No	No	No	General anesthesia	Laparoscopic surgery	No	≥270 min	≥100 ml	Yes	No	≥90 %	No	No	No	＜0.05 ng/ml	＜10 mg/l	＜10 mg/l	＜3	＜1.2 mg/dL	＜20 mg/dL	No	No	No	External Dataset
1414	Female	＜80	≥25 kg/m2	＜3	≥30g/L	≥3	No	No	No	No	No	No	No	No	No	Yes	General anesthesia	Laparoscopic surgery	No	≥270 min	≥100 ml	No	No	≥90 %	No	No	No	＜0.05 ng/ml	≥10 mg/l	＜10 mg/l	＜3	＜1.2 mg/dL	＜20 mg/dL	No	No	No	External Dataset
1415	Female	＜80	≥25 kg/m2	＜3	≥30g/L	＜3	No	No	No	No	No	Yes	No	No	No	Yes	General anesthesia	Open surgery	No	≥270 min	＜100 ml	Yes	No	≥90 %	No	No	No	＜0.05 ng/ml	≥10 mg/l	＜10 mg/l	＜3	＜1.2 mg/dL	＜20 mg/dL	No	No	No	External Dataset
1416	Male	＜80	＜25 kg/m2	＜3	≥30g/L	≥3	No	No	No	No	No	No	No	No	No	No	General anesthesia	Open surgery	No	≥270 min	＜100 ml	No	No	≥90 %	No	No	No	＜0.05 ng/ml	＜10 mg/l	＜10 mg/l	＜3	＜1.2 mg/dL	＜20 mg/dL	No	No	No	External Dataset
1417	Male	＜80	＜25 kg/m2	＜3	≥30g/L	＜3	No	No	No	No	No	Yes	No	No	No	Yes	General anesthesia	Laparoscopic surgery	No	≥270 min	＜100 ml	Yes	No	≥90 %	No	No	No	＜0.05 ng/ml	＜10 mg/l	＜10 mg/l	＜3	＜1.2 mg/dL	＜20 mg/dL	No	No	No	External Dataset
1418	Female	＜80	＜25 kg/m2	＜3	≥30g/L	＜3	No	No	No	No	No	Yes	No	Yes	No	No	General anesthesia	Laparoscopic surgery	No	≥270 min	≥100 ml	Yes	No	≥90 %	No	Yes	No	＜0.05 ng/ml	＜10 mg/l	＜10 mg/l	＜3	＜1.2 mg/dL	＜20 mg/dL	No	No	No	External Dataset
1419	Female	＜80	＜25 kg/m2	＜3	≥30g/L	≥3	No	No	No	No	No	Yes	No	No	No	No	General anesthesia	Laparoscopic surgery	No	＜270 min	＜100 ml	No	No	≥90 %	No	Yes	No	＜0.05 ng/ml	≥10 mg/l	＜10 mg/l	＜3	＜1.2 mg/dL	＜20 mg/dL	No	No	No	External Dataset
1420	Male	≥80	＜25 kg/m2	＜3	≥30g/L	＜3	No	No	No	No	No	Yes	No	No	No	No	General anesthesia	Laparoscopic surgery	No	≥270 min	≥100 ml	Yes	Yes	≥90 %	No	Yes	No	＜0.05 ng/ml	＜10 mg/l	＜10 mg/l	＜3	＜1.2 mg/dL	＜20 mg/dL	No	No	No	External Dataset
1421	Male	≥80	＜25 kg/m2	＜3	≥30g/L	≥3	No	No	No	No	No	No	No	Yes	No	Yes	General anesthesia	Laparoscopic surgery	Yes	＜270 min	＜100 ml	No	No	≥90 %	No	No	No	＜0.05 ng/ml	≥10 mg/l	＜10 mg/l	＜3	＜1.2 mg/dL	＜20 mg/dL	No	No	No	External Dataset
1422	Female	≥80	＜25 kg/m2	＜3	≥30g/L	≥3	No	No	No	No	No	Yes	No	No	No	No	General anesthesia	Open surgery	No	＜270 min	＜100 ml	Yes	No	≥90 %	No	No	Yes	＜0.05 ng/ml	≥10 mg/l	＜10 mg/l	＜3	＜1.2 mg/dL	＜20 mg/dL	No	No	No	External Dataset
1423	Male	＜80	＜25 kg/m2	＜3	≥30g/L	＜3	No	No	No	No	No	No	No	No	No	No	General anesthesia	Open surgery	Yes	≥270 min	＜100 ml	No	No	≥90 %	No	Yes	Yes	＜0.05 ng/ml	＜10 mg/l	＜10 mg/l	＜3	＜1.2 mg/dL	＜20 mg/dL	No	Yes	No	External Dataset
1424	Female	＜80	＜25 kg/m2	＜3	≥30g/L	＜3	No	No	No	Yes	No	No	No	Yes	No	No	General anesthesia	Open surgery	No	＜270 min	≥100 ml	Yes	Yes	≥90 %	No	No	No	＜0.05 ng/ml	＜10 mg/l	＜10 mg/l	＜3	＜1.2 mg/dL	＜20 mg/dL	No	No	No	External Dataset
1425	Female	≥80	≥25 kg/m2	＜3	≥30g/L	＜3	No	No	No	No	No	No	No	No	No	No	General anesthesia	Laparoscopic surgery	Yes	≥270 min	＜100 ml	No	Yes	≥90 %	No	No	No	＜0.05 ng/ml	＜10 mg/l	＜10 mg/l	＜3	＜1.2 mg/dL	＜20 mg/dL	Yes	No	No	External Dataset
1426	Female	＜80	＜25 kg/m2	＜3	≥30g/L	＜3	No	No	No	No	No	No	No	Yes	No	No	General anesthesia	Open surgery	No	≥270 min	≥100 ml	No	No	≥90 %	No	No	No	＜0.05 ng/ml	≥10 mg/l	＜10 mg/l	＜3	＜1.2 mg/dL	＜20 mg/dL	No	No	No	External Dataset
1427	Female	≥80	≥25 kg/m2	≥3	＜30g/L	＜3	No	No	No	No	No	No	No	No	No	Yes	General anesthesia	Laparoscopic surgery	Yes	≥270 min	＜100 ml	No	Yes	≥90 %	No	Yes	No	＜0.05 ng/ml	＜10 mg/l	＜10 mg/l	＜3	＜1.2 mg/dL	＜20 mg/dL	Yes	No	No	External Dataset
1428	Female	≥80	＜25 kg/m2	≥3	＜30g/L	＜3	No	No	No	No	No	No	No	No	No	No	General anesthesia	Laparoscopic surgery	Yes	≥270 min	＜100 ml	No	Yes	≥90 %	No	Yes	No	＜0.05 ng/ml	≥10 mg/l	＜10 mg/l	＜3	＜1.2 mg/dL	＜20 mg/dL	Yes	No	No	External Dataset
1429	Female	≥80	＜25 kg/m2	＜3	≥30g/L	＜3	No	No	No	Yes	No	No	No	No	No	No	General anesthesia	Open surgery	No	≥270 min	＜100 ml	Yes	Yes	≥90 %	No	Yes	No	≥0.05 ng/ml	≥10 mg/l	＜10 mg/l	＜3	＜1.2 mg/dL	＜20 mg/dL	No	No	No	External Dataset
1430	Female	＜80	≥25 kg/m2	≥3	＜30g/L	＜3	No	No	No	Yes	No	No	No	No	No	No	General anesthesia	Open surgery	Yes	＜270 min	≥100 ml	Yes	No	≥90 %	No	Yes	No	＜0.05 ng/ml	＜10 mg/l	＜10 mg/l	≥3	＜1.2 mg/dL	＜20 mg/dL	No	No	No	External Dataset
1431	Female	＜80	＜25 kg/m2	＜3	≥30g/L	＜3	No	No	No	No	No	No	No	No	No	No	General anesthesia	Open surgery	No	≥270 min	＜100 ml	No	No	≥90 %	No	Yes	No	≥0.05 ng/ml	＜10 mg/l	＜10 mg/l	≥3	＜1.2 mg/dL	＜20 mg/dL	No	No	No	External Dataset
1432	Female	≥80	＜25 kg/m2	＜3	≥30g/L	＜3	No	No	No	No	No	No	No	No	No	No	General anesthesia	Open surgery	No	＜270 min	≥100 ml	Yes	Yes	≥90 %	No	No	No	＜0.05 ng/ml	≥10 mg/l	＜10 mg/l	＜3	＜1.2 mg/dL	＜20 mg/dL	No	No	No	External Dataset
1433	Female	＜80	＜25 kg/m2	＜3	≥30g/L	＜3	No	No	No	No	No	No	No	No	No	Yes	General anesthesia	Open surgery	No	＜270 min	≥100 ml	No	No	≥90 %	No	Yes	No	≥0.05 ng/ml	＜10 mg/l	＜10 mg/l	≥3	＜1.2 mg/dL	＜20 mg/dL	No	No	No	External Dataset
1434	Female	≥80	＜25 kg/m2	＜3	≥30g/L	＜3	No	No	No	No	No	No	No	No	No	No	Regional anesthesia	Open surgery	Yes	＜270 min	≥100 ml	Yes	No	＜90 %	No	No	No	＜0.05 ng/ml	＜10 mg/l	≥10 mg/l	＜3	＜1.2 mg/dL	＜20 mg/dL	No	No	No	External Dataset
1435	Male	≥80	＜25 kg/m2	＜3	≥30g/L	＜3	Yes	No	No	Yes	No	No	No	No	No	No	General anesthesia	Open surgery	Yes	＜270 min	≥100 ml	No	No	＜90 %	No	No	No	＜0.05 ng/ml	≥10 mg/l	＜10 mg/l	≥3	＜1.2 mg/dL	＜20 mg/dL	No	No	No	External Dataset
1436	Female	≥80	＜25 kg/m2	＜3	≥30g/L	＜3	No	No	Yes	Yes	No	No	No	No	No	No	General anesthesia	Laparoscopic surgery	Yes	＜270 min	≥100 ml	Yes	No	＜90 %	No	No	No	＜0.05 ng/ml	＜10 mg/l	＜10 mg/l	≥3	＜1.2 mg/dL	＜20 mg/dL	No	No	No	External Dataset
1437	Male	＜80	＜25 kg/m2	＜3	≥30g/L	＜3	No	Yes	Yes	Yes	No	No	No	No	No	No	Regional anesthesia	Laparoscopic surgery	No	＜270 min	＜100 ml	Yes	No	≥90 %	No	Yes	No	＜0.05 ng/ml	＜10 mg/l	≥10 mg/l	＜3	＜1.2 mg/dL	＜20 mg/dL	No	No	No	External Dataset
1438	Female	＜80	＜25 kg/m2	＜3	≥30g/L	＜3	No	Yes	No	No	No	No	No	No	No	Yes	General anesthesia	Laparoscopic surgery	No	≥270 min	≥100 ml	Yes	No	≥90 %	No	Yes	No	＜0.05 ng/ml	≥10 mg/l	＜10 mg/l	≥3	＜1.2 mg/dL	＜20 mg/dL	No	No	No	External Dataset
1439	Male	＜80	＜25 kg/m2	＜3	≥30g/L	＜3	No	No	No	Yes	No	No	No	No	Yes	No	General anesthesia	Laparoscopic surgery	Yes	≥270 min	＜100 ml	Yes	No	≥90 %	No	No	No	≥0.05 ng/ml	≥10 mg/l	≥10 mg/l	＜3	＜1.2 mg/dL	＜20 mg/dL	No	No	No	External Dataset
1440	Female	＜80	＜25 kg/m2	＜3	≥30g/L	＜3	Yes	Yes	No	No	No	No	No	No	No	Yes	General anesthesia	Open surgery	No	≥270 min	≥100 ml	No	No	＜90 %	No	Yes	No	≥0.05 ng/ml	＜10 mg/l	≥10 mg/l	≥3	＜1.2 mg/dL	＜20 mg/dL	No	No	No	External Dataset
1441	Female	＜80	＜25 kg/m2	＜3	≥30g/L	＜3	No	No	Yes	No	No	No	No	No	Yes	No	General anesthesia	Open surgery	No	≥270 min	≥100 ml	No	No	≥90 %	No	No	No	＜0.05 ng/ml	≥10 mg/l	≥10 mg/l	≥3	＜1.2 mg/dL	＜20 mg/dL	No	No	No	External Dataset
1442	Female	＜80	≥25 kg/m2	＜3	≥30g/L	＜3	Yes	Yes	Yes	No	No	No	No	No	No	Yes	General anesthesia	Laparoscopic surgery	No	≥270 min	≥100 ml	No	No	＜90 %	No	Yes	No	＜0.05 ng/ml	≥10 mg/l	＜10 mg/l	＜3	＜1.2 mg/dL	＜20 mg/dL	No	No	No	External Dataset
1443	Female	≥80	＜25 kg/m2	＜3	≥30g/L	＜3	Yes	No	No	No	No	No	No	No	No	Yes	General anesthesia	Laparoscopic surgery	No	＜270 min	≥100 ml	Yes	No	≥90 %	Yes	Yes	No	＜0.05 ng/ml	≥10 mg/l	≥10 mg/l	≥3	＜1.2 mg/dL	＜20 mg/dL	No	No	No	External Dataset
1444	Female	＜80	≥25 kg/m2	＜3	≥30g/L	＜3	No	No	No	Yes	No	No	No	No	Yes	Yes	General anesthesia	Open surgery	No	＜270 min	＜100 ml	No	No	≥90 %	Yes	No	No	＜0.05 ng/ml	＜10 mg/l	≥10 mg/l	≥3	＜1.2 mg/dL	＜20 mg/dL	No	No	No	External Dataset
1445	Female	≥80	＜25 kg/m2	＜3	≥30g/L	＜3	No	Yes	Yes	Yes	No	No	No	No	No	Yes	General anesthesia	Open surgery	No	≥270 min	≥100 ml	No	No	≥90 %	Yes	No	No	＜0.05 ng/ml	＜10 mg/l	≥10 mg/l	＜3	＜1.2 mg/dL	＜20 mg/dL	No	No	No	External Dataset
1446	Female	≥80	≥25 kg/m2	≥3	≥30g/L	≥3	Yes	Yes	No	No	No	No	No	No	No	No	General anesthesia	Open surgery	No	＜270 min	＜100 ml	No	No	≥90 %	Yes	No	No	＜0.05 ng/ml	≥10 mg/l	≥10 mg/l	≥3	＜1.2 mg/dL	＜20 mg/dL	No	No	No	External Dataset
1447	Female	≥80	＜25 kg/m2	＜3	≥30g/L	≥3	No	Yes	Yes	No	No	Yes	No	No	No	Yes	General anesthesia	Open surgery	No	＜270 min	≥100 ml	No	No	≥90 %	Yes	Yes	No	＜0.05 ng/ml	＜10 mg/l	≥10 mg/l	＜3	＜1.2 mg/dL	＜20 mg/dL	No	No	No	External Dataset
1448	Male	≥80	＜25 kg/m2	≥3	≥30g/L	≥3	No	No	No	No	No	No	No	No	No	No	General anesthesia	Laparoscopic surgery	No	＜270 min	＜100 ml	No	No	≥90 %	Yes	No	No	＜0.05 ng/ml	＜10 mg/l	＜10 mg/l	＜3	＜1.2 mg/dL	＜20 mg/dL	No	No	No	External Dataset
1449	Female	＜80	≥25 kg/m2	≥3	≥30g/L	＜3	No	No	No	No	No	Yes	No	No	No	No	General anesthesia	Open surgery	No	＜270 min	≥100 ml	No	No	≥90 %	Yes	Yes	No	＜0.05 ng/ml	＜10 mg/l	＜10 mg/l	＜3	＜1.2 mg/dL	＜20 mg/dL	No	No	No	External Dataset
1450	Female	≥80	≥25 kg/m2	＜3	≥30g/L	≥3	No	No	No	No	No	Yes	No	No	No	Yes	General anesthesia	Laparoscopic surgery	No	≥270 min	＜100 ml	Yes	No	≥90 %	No	Yes	No	＜0.05 ng/ml	＜10 mg/l	＜10 mg/l	＜3	＜1.2 mg/dL	＜20 mg/dL	No	No	No	External Dataset
1451	Female	＜80	≥25 kg/m2	≥3	＜30g/L	＜3	No	No	No	No	No	Yes	No	No	No	Yes	General anesthesia	Laparoscopic surgery	No	＜270 min	≥100 ml	No	No	≥90 %	No	Yes	No	＜0.05 ng/ml	＜10 mg/l	＜10 mg/l	＜3	＜1.2 mg/dL	＜20 mg/dL	No	No	No	External Dataset
1452	Female	≥80	＜25 kg/m2	≥3	＜30g/L	≥3	No	No	No	No	Yes	No	No	No	No	No	General anesthesia	Open surgery	No	＜270 min	≥100 ml	Yes	No	≥90 %	No	No	Yes	＜0.05 ng/ml	＜10 mg/l	＜10 mg/l	＜3	＜1.2 mg/dL	＜20 mg/dL	No	No	No	External Dataset
1453	Female	≥80	＜25 kg/m2	≥3	≥30g/L	≥3	No	No	No	No	No	Yes	No	No	No	Yes	General anesthesia	Open surgery	No	≥270 min	＜100 ml	Yes	Yes	≥90 %	No	Yes	Yes	＜0.05 ng/ml	＜10 mg/l	＜10 mg/l	＜3	＜1.2 mg/dL	＜20 mg/dL	No	No	No	External Dataset
1454	Female	＜80	＜25 kg/m2	≥3	≥30g/L	＜3	No	No	No	No	Yes	Yes	No	No	No	Yes	General anesthesia	Open surgery	No	＜270 min	≥100 ml	Yes	No	≥90 %	No	Yes	Yes	＜0.05 ng/ml	＜10 mg/l	＜10 mg/l	＜3	＜1.2 mg/dL	＜20 mg/dL	No	No	No	External Dataset
1455	Female	≥80	＜25 kg/m2	＜3	＜30g/L	＜3	No	No	No	No	No	No	No	No	No	No	General anesthesia	Open surgery	No	＜270 min	≥100 ml	No	Yes	≥90 %	No	Yes	Yes	＜0.05 ng/ml	＜10 mg/l	＜10 mg/l	＜3	＜1.2 mg/dL	＜20 mg/dL	No	No	No	External Dataset
1456	Female	＜80	＜25 kg/m2	＜3	≥30g/L	≥3	No	No	No	No	No	Yes	No	No	No	No	General anesthesia	Open surgery	No	≥270 min	＜100 ml	Yes	No	≥90 %	No	No	No	＜0.05 ng/ml	＜10 mg/l	＜10 mg/l	＜3	＜1.2 mg/dL	＜20 mg/dL	No	No	No	External Dataset
1457	Female	≥80	＜25 kg/m2	＜3	≥30g/L	＜3	No	No	No	No	No	No	Yes	No	No	No	General anesthesia	Open surgery	No	≥270 min	≥100 ml	Yes	Yes	≥90 %	No	No	No	＜0.05 ng/ml	＜10 mg/l	＜10 mg/l	＜3	＜1.2 mg/dL	＜20 mg/dL	No	No	No	External Dataset
1458	Female	≥80	＜25 kg/m2	＜3	＜30g/L	＜3	No	No	No	No	No	No	No	No	No	No	General anesthesia	Open surgery	No	≥270 min	≥100 ml	Yes	Yes	≥90 %	No	Yes	Yes	＜0.05 ng/ml	＜10 mg/l	＜10 mg/l	＜3	＜1.2 mg/dL	＜20 mg/dL	No	No	No	External Dataset
1459	Female	≥80	＜25 kg/m2	＜3	＜30g/L	≥3	No	No	No	No	Yes	No	Yes	No	No	Yes	General anesthesia	Open surgery	No	≥270 min	≥100 ml	No	Yes	≥90 %	No	No	No	＜0.05 ng/ml	＜10 mg/l	＜10 mg/l	＜3	＜1.2 mg/dL	＜20 mg/dL	No	No	No	External Dataset
1460	Female	＜80	＜25 kg/m2	＜3	≥30g/L	≥3	No	No	No	No	No	Yes	Yes	Yes	No	Yes	General anesthesia	Open surgery	No	≥270 min	≥100 ml	Yes	No	≥90 %	No	No	No	＜0.05 ng/ml	＜10 mg/l	＜10 mg/l	＜3	＜1.2 mg/dL	＜20 mg/dL	No	No	No	External Dataset
1461	Female	≥80	＜25 kg/m2	＜3	＜30g/L	＜3	No	No	No	No	No	No	No	No	No	Yes	General anesthesia	Laparoscopic surgery	No	≥270 min	＜100 ml	No	Yes	≥90 %	No	Yes	Yes	＜0.05 ng/ml	＜10 mg/l	＜10 mg/l	＜3	＜1.2 mg/dL	＜20 mg/dL	No	No	No	External Dataset
1462	Female	＜80	≥25 kg/m2	＜3	≥30g/L	＜3	No	No	No	No	Yes	No	No	No	No	No	General anesthesia	Open surgery	No	≥270 min	≥100 ml	No	No	≥90 %	No	No	Yes	＜0.05 ng/ml	＜10 mg/l	＜10 mg/l	＜3	＜1.2 mg/dL	＜20 mg/dL	No	No	No	External Dataset
1463	Male	≥80	＜25 kg/m2	＜3	≥30g/L	＜3	No	No	No	No	Yes	No	No	No	No	No	General anesthesia	Open surgery	No	≥270 min	≥100 ml	No	Yes	≥90 %	No	Yes	No	＜0.05 ng/ml	＜10 mg/l	＜10 mg/l	＜3	＜1.2 mg/dL	＜20 mg/dL	No	No	No	External Dataset
1464	Female	≥80	≥25 kg/m2	＜3	＜30g/L	＜3	No	No	No	No	No	No	No	No	No	No	General anesthesia	Open surgery	No	≥270 min	≥100 ml	Yes	No	≥90 %	No	No	No	＜0.05 ng/ml	＜10 mg/l	＜10 mg/l	＜3	＜1.2 mg/dL	＜20 mg/dL	No	No	No	External Dataset
1465	Female	≥80	≥25 kg/m2	＜3	＜30g/L	＜3	No	No	No	No	Yes	No	No	No	No	No	Regional anesthesia	Open surgery	No	≥270 min	＜100 ml	No	Yes	≥90 %	No	Yes	No	＜0.05 ng/ml	＜10 mg/l	＜10 mg/l	＜3	＜1.2 mg/dL	＜20 mg/dL	No	No	No	External Dataset
1466	Female	＜80	＜25 kg/m2	＜3	≥30g/L	＜3	No	No	No	No	No	No	No	No	No	No	General anesthesia	Open surgery	No	≥270 min	≥100 ml	Yes	Yes	≥90 %	No	No	No	≥0.05 ng/ml	＜10 mg/l	＜10 mg/l	＜3	＜1.2 mg/dL	＜20 mg/dL	No	No	No	External Dataset
1467	Male	≥80	＜25 kg/m2	＜3	≥30g/L	＜3	No	No	No	No	No	No	No	No	No	Yes	General anesthesia	Open surgery	Yes	＜270 min	＜100 ml	No	No	≥90 %	No	No	No	＜0.05 ng/ml	＜10 mg/l	＜10 mg/l	＜3	＜1.2 mg/dL	＜20 mg/dL	No	Yes	No	External Dataset
1468	Male	＜80	＜25 kg/m2	＜3	≥30g/L	＜3	No	No	No	No	No	No	No	No	No	Yes	General anesthesia	Laparoscopic surgery	Yes	＜270 min	＜100 ml	Yes	Yes	≥90 %	No	No	No	≥0.05 ng/ml	＜10 mg/l	＜10 mg/l	＜3	＜1.2 mg/dL	＜20 mg/dL	No	Yes	No	External Dataset
1469	Female	＜80	＜25 kg/m2	＜3	≥30g/L	＜3	No	No	No	No	Yes	No	No	No	No	No	Regional anesthesia	Laparoscopic surgery	Yes	＜270 min	≥100 ml	Yes	No	≥90 %	No	No	No	＜0.05 ng/ml	＜10 mg/l	＜10 mg/l	＜3	＜1.2 mg/dL	＜20 mg/dL	No	No	No	External Dataset
1470	Female	＜80	＜25 kg/m2	＜3	≥30g/L	＜3	No	No	No	No	No	No	No	No	No	Yes	General anesthesia	Open surgery	No	＜270 min	＜100 ml	No	No	≥90 %	No	No	No	＜0.05 ng/ml	＜10 mg/l	＜10 mg/l	＜3	＜1.2 mg/dL	＜20 mg/dL	No	No	No	External Dataset
1471	Male	＜80	＜25 kg/m2	＜3	≥30g/L	＜3	No	No	No	Yes	No	No	No	No	No	No	General anesthesia	Open surgery	No	＜270 min	＜100 ml	No	No	≥90 %	No	No	No	＜0.05 ng/ml	＜10 mg/l	＜10 mg/l	＜3	＜1.2 mg/dL	＜20 mg/dL	No	No	No	External Dataset
1472	Female	＜80	＜25 kg/m2	≥3	≥30g/L	＜3	No	No	No	No	No	No	No	No	No	Yes	General anesthesia	Laparoscopic surgery	No	＜270 min	≥100 ml	No	No	≥90 %	No	No	No	＜0.05 ng/ml	＜10 mg/l	＜10 mg/l	＜3	＜1.2 mg/dL	＜20 mg/dL	No	No	No	External Dataset
1473	Female	＜80	＜25 kg/m2	≥3	≥30g/L	＜3	No	No	No	No	No	No	No	No	Yes	No	General anesthesia	Open surgery	Yes	≥270 min	≥100 ml	Yes	No	≥90 %	No	Yes	No	＜0.05 ng/ml	≥10 mg/l	≥10 mg/l	≥3	＜1.2 mg/dL	＜20 mg/dL	No	No	No	External Dataset
1474	Female	＜80	＜25 kg/m2	＜3	≥30g/L	＜3	No	No	No	No	No	No	No	No	No	No	General anesthesia	Open surgery	No	＜270 min	＜100 ml	Yes	No	≥90 %	No	Yes	No	＜0.05 ng/ml	＜10 mg/l	＜10 mg/l	≥3	≥1.2 mg/dL	＜20 mg/dL	No	No	No	External Dataset
1475	Female	≥80	＜25 kg/m2	＜3	≥30g/L	＜3	No	No	No	No	No	No	No	No	Yes	No	General anesthesia	Laparoscopic surgery	Yes	＜270 min	≥100 ml	Yes	No	≥90 %	No	No	No	＜0.05 ng/ml	≥10 mg/l	＜10 mg/l	＜3	＜1.2 mg/dL	＜20 mg/dL	No	No	No	External Dataset
1476	Male	＜80	＜25 kg/m2	≥3	≥30g/L	＜3	No	No	No	No	No	No	No	No	No	No	General anesthesia	Laparoscopic surgery	Yes	≥270 min	≥100 ml	No	No	≥90 %	Yes	Yes	No	＜0.05 ng/ml	＜10 mg/l	＜10 mg/l	≥3	＜1.2 mg/dL	＜20 mg/dL	No	No	No	External Dataset
1477	Male	≥80	＜25 kg/m2	＜3	≥30g/L	＜3	No	No	No	No	No	No	No	No	No	Yes	General anesthesia	Open surgery	Yes	＜270 min	≥100 ml	No	No	≥90 %	No	No	No	＜0.05 ng/ml	＜10 mg/l	＜10 mg/l	＜3	＜1.2 mg/dL	＜20 mg/dL	No	No	No	External Dataset
1478	Male	≥80	≥25 kg/m2	＜3	≥30g/L	＜3	No	No	No	No	No	No	No	No	Yes	Yes	General anesthesia	Laparoscopic surgery	Yes	＜270 min	＜100 ml	No	No	≥90 %	Yes	No	No	＜0.05 ng/ml	≥10 mg/l	＜10 mg/l	＜3	≥1.2 mg/dL	＜20 mg/dL	No	No	No	External Dataset
1479	Male	≥80	≥25 kg/m2	＜3	≥30g/L	＜3	No	No	No	No	No	No	No	No	No	Yes	General anesthesia	Laparoscopic surgery	Yes	≥270 min	＜100 ml	No	No	≥90 %	No	Yes	No	＜0.05 ng/ml	＜10 mg/l	＜10 mg/l	＜3	＜1.2 mg/dL	＜20 mg/dL	No	No	No	External Dataset
1480	Female	≥80	≥25 kg/m2	＜3	≥30g/L	＜3	No	No	No	No	No	No	No	No	Yes	No	General anesthesia	Laparoscopic surgery	Yes	≥270 min	≥100 ml	Yes	No	≥90 %	No	No	No	＜0.05 ng/ml	≥10 mg/l	≥10 mg/l	＜3	＜1.2 mg/dL	＜20 mg/dL	No	No	No	External Dataset
1481	Female	＜80	≥25 kg/m2	＜3	≥30g/L	＜3	No	No	No	No	No	No	No	No	Yes	No	General anesthesia	Laparoscopic surgery	No	≥270 min	≥100 ml	Yes	No	≥90 %	No	No	No	＜0.05 ng/ml	＜10 mg/l	≥10 mg/l	＜3	＜1.2 mg/dL	＜20 mg/dL	No	No	No	External Dataset
1482	Female	＜80	≥25 kg/m2	＜3	≥30g/L	＜3	No	No	No	No	No	No	No	No	No	No	General anesthesia	Open surgery	No	＜270 min	＜100 ml	Yes	No	≥90 %	No	Yes	No	＜0.05 ng/ml	＜10 mg/l	≥10 mg/l	＜3	＜1.2 mg/dL	＜20 mg/dL	No	No	No	External Dataset
1483	Female	≥80	＜25 kg/m2	＜3	≥30g/L	＜3	No	No	No	No	No	No	No	No	No	Yes	General anesthesia	Open surgery	No	＜270 min	≥100 ml	No	No	≥90 %	No	No	No	＜0.05 ng/ml	≥10 mg/l	≥10 mg/l	＜3	＜1.2 mg/dL	＜20 mg/dL	No	No	No	External Dataset
1484	Female	＜80	≥25 kg/m2	＜3	≥30g/L	＜3	No	No	No	No	No	No	No	No	No	Yes	General anesthesia	Open surgery	No	＜270 min	≥100 ml	Yes	No	≥90 %	No	No	No	＜0.05 ng/ml	≥10 mg/l	≥10 mg/l	＜3	＜1.2 mg/dL	＜20 mg/dL	No	No	No	External Dataset
1485	Female	≥80	＜25 kg/m2	＜3	≥30g/L	＜3	No	No	No	No	No	No	No	No	No	No	General anesthesia	Laparoscopic surgery	No	≥270 min	≥100 ml	Yes	No	≥90 %	No	No	No	＜0.05 ng/ml	＜10 mg/l	＜10 mg/l	＜3	＜1.2 mg/dL	＜20 mg/dL	No	No	No	External Dataset
1486	Female	≥80	≥25 kg/m2	＜3	≥30g/L	＜3	No	No	No	No	No	No	No	No	No	No	General anesthesia	Laparoscopic surgery	No	≥270 min	≥100 ml	Yes	No	≥90 %	No	Yes	No	＜0.05 ng/ml	≥10 mg/l	≥10 mg/l	＜3	＜1.2 mg/dL	＜20 mg/dL	No	No	No	External Dataset
1487	Female	＜80	≥25 kg/m2	＜3	＜30g/L	≥3	No	No	No	No	No	No	No	No	No	No	General anesthesia	Laparoscopic surgery	No	＜270 min	≥100 ml	No	No	≥90 %	No	Yes	No	＜0.05 ng/ml	≥10 mg/l	≥10 mg/l	＜3	＜1.2 mg/dL	＜20 mg/dL	No	No	No	External Dataset
1488	Female	＜80	＜25 kg/m2	＜3	＜30g/L	≥3	No	No	No	No	No	No	No	No	No	No	General anesthesia	Open surgery	No	＜270 min	≥100 ml	Yes	No	≥90 %	No	Yes	No	＜0.05 ng/ml	＜10 mg/l	＜10 mg/l	＜3	＜1.2 mg/dL	＜20 mg/dL	No	No	No	External Dataset
1489	Female	＜80	＜25 kg/m2	＜3	＜30g/L	＜3	No	Yes	No	No	No	No	No	No	No	No	General anesthesia	Open surgery	No	≥270 min	＜100 ml	Yes	No	≥90 %	No	Yes	No	≥0.05 ng/ml	＜10 mg/l	＜10 mg/l	＜3	＜1.2 mg/dL	＜20 mg/dL	No	No	No	External Dataset
1490	Female	＜80	＜25 kg/m2	≥3	＜30g/L	＜3	Yes	No	Yes	No	No	No	No	No	No	Yes	General anesthesia	Open surgery	No	≥270 min	＜100 ml	No	No	≥90 %	No	No	No	≥0.05 ng/ml	≥10 mg/l	＜10 mg/l	＜3	＜1.2 mg/dL	＜20 mg/dL	No	No	No	External Dataset
1491	Female	≥80	＜25 kg/m2	＜3	≥30g/L	≥3	No	Yes	Yes	No	No	No	No	No	No	No	General anesthesia	Open surgery	No	≥270 min	≥100 ml	No	No	≥90 %	No	No	No	≥0.05 ng/ml	＜10 mg/l	≥10 mg/l	＜3	＜1.2 mg/dL	＜20 mg/dL	No	No	No	External Dataset
1492	Female	≥80	＜25 kg/m2	＜3	≥30g/L	＜3	No	Yes	No	No	No	No	No	No	No	No	General anesthesia	Open surgery	No	≥270 min	≥100 ml	No	No	≥90 %	No	No	No	＜0.05 ng/ml	＜10 mg/l	＜10 mg/l	＜3	＜1.2 mg/dL	＜20 mg/dL	No	No	No	External Dataset
1493	Female	≥80	＜25 kg/m2	＜3	≥30g/L	≥3	Yes	Yes	Yes	No	No	No	No	No	No	No	General anesthesia	Open surgery	No	＜270 min	＜100 ml	No	No	≥90 %	No	Yes	No	＜0.05 ng/ml	＜10 mg/l	＜10 mg/l	＜3	＜1.2 mg/dL	＜20 mg/dL	No	No	No	External Dataset
1494	Female	≥80	＜25 kg/m2	≥3	≥30g/L	≥3	Yes	No	No	No	No	No	No	No	No	No	General anesthesia	Laparoscopic surgery	No	≥270 min	＜100 ml	Yes	Yes	≥90 %	No	Yes	No	＜0.05 ng/ml	＜10 mg/l	＜10 mg/l	＜3	＜1.2 mg/dL	＜20 mg/dL	No	No	No	External Dataset
1495	Female	≥80	＜25 kg/m2	＜3	≥30g/L	＜3	Yes	No	Yes	No	No	No	No	No	No	No	General anesthesia	Open surgery	No	≥270 min	＜100 ml	No	Yes	≥90 %	No	No	Yes	≥0.05 ng/ml	＜10 mg/l	＜10 mg/l	＜3	＜1.2 mg/dL	＜20 mg/dL	No	No	No	External Dataset
1496	Female	＜80	＜25 kg/m2	＜3	≥30g/L	≥3	Yes	Yes	No	No	No	No	No	No	No	No	General anesthesia	Laparoscopic surgery	No	≥270 min	≥100 ml	Yes	Yes	≥90 %	No	Yes	No	≥0.05 ng/ml	＜10 mg/l	＜10 mg/l	＜3	＜1.2 mg/dL	＜20 mg/dL	No	No	No	External Dataset
1497	Female	≥80	＜25 kg/m2	≥3	≥30g/L	≥3	Yes	No	Yes	No	No	No	No	No	No	Yes	General anesthesia	Laparoscopic surgery	No	≥270 min	＜100 ml	Yes	No	≥90 %	No	No	Yes	＜0.05 ng/ml	＜10 mg/l	＜10 mg/l	＜3	＜1.2 mg/dL	＜20 mg/dL	No	No	No	External Dataset
1498	Male	≥80	＜25 kg/m2	≥3	≥30g/L	＜3	No	No	No	No	No	No	No	No	No	Yes	General anesthesia	Laparoscopic surgery	No	＜270 min	＜100 ml	Yes	No	≥90 %	No	Yes	Yes	≥0.05 ng/ml	＜10 mg/l	＜10 mg/l	＜3	＜1.2 mg/dL	＜20 mg/dL	No	No	No	External Dataset
1499	Female	≥80	＜25 kg/m2	＜3	≥30g/L	＜3	Yes	No	Yes	No	No	No	No	No	No	No	General anesthesia	Open surgery	No	≥270 min	≥100 ml	Yes	No	≥90 %	No	No	Yes	＜0.05 ng/ml	＜10 mg/l	＜10 mg/l	＜3	＜1.2 mg/dL	＜20 mg/dL	No	No	No	External Dataset
1500	Male	≥80	＜25 kg/m2	＜3	≥30g/L	≥3	No	No	No	No	No	Yes	Yes	No	No	Yes	General anesthesia	Laparoscopic surgery	No	≥270 min	≥100 ml	Yes	No	≥90 %	No	Yes	Yes	＜0.05 ng/ml	＜10 mg/l	＜10 mg/l	＜3	＜1.2 mg/dL	＜20 mg/dL	No	No	No	External Dataset
1501	Female	＜80	＜25 kg/m2	≥3	≥30g/L	＜3	Yes	No	Yes	No	Yes	Yes	No	No	No	No	Regional anesthesia	Laparoscopic surgery	No	≥270 min	≥100 ml	Yes	Yes	≥90 %	No	Yes	Yes	＜0.05 ng/ml	＜10 mg/l	＜10 mg/l	＜3	＜1.2 mg/dL	＜20 mg/dL	No	No	No	External Dataset
1502	Male	≥80	≥25 kg/m2	＜3	≥30g/L	≥3	Yes	Yes	Yes	No	Yes	Yes	No	No	No	Yes	General anesthesia	Laparoscopic surgery	No	＜270 min	≥100 ml	Yes	No	≥90 %	No	No	No	＜0.05 ng/ml	＜10 mg/l	＜10 mg/l	＜3	＜1.2 mg/dL	＜20 mg/dL	No	No	No	External Dataset
1503	Female	＜80	＜25 kg/m2	＜3	≥30g/L	≥3	Yes	No	No	No	No	Yes	Yes	No	No	Yes	General anesthesia	Laparoscopic surgery	No	≥270 min	≥100 ml	Yes	Yes	≥90 %	No	Yes	No	＜0.05 ng/ml	＜10 mg/l	＜10 mg/l	＜3	＜1.2 mg/dL	＜20 mg/dL	No	No	No	External Dataset
1504	Male	≥80	＜25 kg/m2	＜3	≥30g/L	＜3	No	No	Yes	No	No	Yes	No	No	No	Yes	General anesthesia	Open surgery	No	≥270 min	＜100 ml	Yes	Yes	≥90 %	No	Yes	No	＜0.05 ng/ml	＜10 mg/l	＜10 mg/l	＜3	＜1.2 mg/dL	＜20 mg/dL	No	No	No	External Dataset
1505	Male	≥80	＜25 kg/m2	＜3	≥30g/L	＜3	No	No	No	No	Yes	Yes	No	No	No	Yes	General anesthesia	Open surgery	No	≥270 min	＜100 ml	Yes	Yes	≥90 %	No	Yes	No	＜0.05 ng/ml	＜10 mg/l	＜10 mg/l	＜3	＜1.2 mg/dL	＜20 mg/dL	No	No	No	External Dataset
1506	Male	＜80	≥25 kg/m2	＜3	≥30g/L	＜3	Yes	Yes	Yes	No	Yes	Yes	No	No	No	Yes	General anesthesia	Open surgery	No	＜270 min	＜100 ml	No	No	≥90 %	No	No	No	＜0.05 ng/ml	＜10 mg/l	＜10 mg/l	＜3	＜1.2 mg/dL	＜20 mg/dL	No	Yes	No	External Dataset
1507	Female	＜80	＜25 kg/m2	＜3	≥30g/L	＜3	No	Yes	Yes	Yes	Yes	Yes	No	No	No	Yes	General anesthesia	Laparoscopic surgery	No	≥270 min	≥100 ml	Yes	No	≥90 %	Yes	No	No	＜0.05 ng/ml	＜10 mg/l	＜10 mg/l	＜3	＜1.2 mg/dL	＜20 mg/dL	No	No	No	External Dataset
1508	Female	≥80	≥25 kg/m2	＜3	≥30g/L	＜3	Yes	No	Yes	Yes	No	No	No	No	No	Yes	General anesthesia	Open surgery	No	≥270 min	≥100 ml	Yes	No	≥90 %	Yes	No	No	＜0.05 ng/ml	＜10 mg/l	＜10 mg/l	＜3	＜1.2 mg/dL	＜20 mg/dL	No	No	No	External Dataset
1509	Female	＜80	≥25 kg/m2	＜3	≥30g/L	＜3	Yes	No	No	Yes	No	No	No	No	No	No	General anesthesia	Open surgery	No	≥270 min	＜100 ml	Yes	No	≥90 %	No	Yes	No	＜0.05 ng/ml	＜10 mg/l	＜10 mg/l	＜3	＜1.2 mg/dL	＜20 mg/dL	No	No	No	External Dataset
1510	Female	＜80	＜25 kg/m2	＜3	≥30g/L	＜3	Yes	No	Yes	No	Yes	Yes	No	No	No	No	General anesthesia	Open surgery	No	＜270 min	≥100 ml	No	No	≥90 %	No	No	No	＜0.05 ng/ml	＜10 mg/l	＜10 mg/l	＜3	＜1.2 mg/dL	＜20 mg/dL	No	No	No	External Dataset
1511	Female	＜80	＜25 kg/m2	＜3	≥30g/L	＜3	Yes	No	Yes	No	No	No	No	Yes	No	No	General anesthesia	Open surgery	No	≥270 min	＜100 ml	Yes	No	≥90 %	No	No	No	＜0.05 ng/ml	＜10 mg/l	＜10 mg/l	＜3	＜1.2 mg/dL	＜20 mg/dL	No	No	No	External Dataset
1512	Female	＜80	＜25 kg/m2	＜3	＜30g/L	＜3	Yes	Yes	No	No	No	No	No	Yes	No	No	General anesthesia	Open surgery	No	＜270 min	＜100 ml	No	No	≥90 %	No	Yes	No	＜0.05 ng/ml	＜10 mg/l	＜10 mg/l	＜3	＜1.2 mg/dL	＜20 mg/dL	No	No	No	External Dataset
1513	Female	≥80	＜25 kg/m2	＜3	≥30g/L	＜3	No	No	No	No	No	No	No	No	Yes	No	General anesthesia	Open surgery	Yes	≥270 min	＜100 ml	Yes	No	≥90 %	No	Yes	No	＜0.05 ng/ml	＜10 mg/l	＜10 mg/l	＜3	＜1.2 mg/dL	＜20 mg/dL	No	No	No	External Dataset
1514	Female	≥80	＜25 kg/m2	＜3	＜30g/L	＜3	No	No	No	No	No	No	No	No	Yes	Yes	General anesthesia	Open surgery	No	≥270 min	＜100 ml	Yes	No	≥90 %	No	Yes	No	＜0.05 ng/ml	＜10 mg/l	＜10 mg/l	＜3	＜1.2 mg/dL	＜20 mg/dL	No	No	No	External Dataset
1515	Female	＜80	＜25 kg/m2	＜3	＜30g/L	＜3	No	No	No	No	No	No	No	No	No	No	General anesthesia	Laparoscopic surgery	No	＜270 min	＜100 ml	Yes	No	≥90 %	No	Yes	No	＜0.05 ng/ml	＜10 mg/l	＜10 mg/l	＜3	＜1.2 mg/dL	＜20 mg/dL	No	No	No	External Dataset
1516	Female	＜80	＜25 kg/m2	≥3	≥30g/L	＜3	Yes	Yes	Yes	No	No	No	No	No	No	No	General anesthesia	Laparoscopic surgery	Yes	≥270 min	＜100 ml	Yes	No	≥90 %	No	No	No	＜0.05 ng/ml	≥10 mg/l	＜10 mg/l	≥3	≥1.2 mg/dL	＜20 mg/dL	No	No	No	External Dataset
1517	Female	≥80	＜25 kg/m2	≥3	＜30g/L	＜3	Yes	Yes	Yes	No	No	No	No	No	No	Yes	General anesthesia	Laparoscopic surgery	Yes	≥270 min	≥100 ml	No	No	≥90 %	No	No	No	＜0.05 ng/ml	≥10 mg/l	≥10 mg/l	＜3	＜1.2 mg/dL	≥20 mg/dL	Yes	No	No	External Dataset
1518	Female	≥80	＜25 kg/m2	＜3	＜30g/L	＜3	No	Yes	Yes	No	No	No	No	No	No	Yes	General anesthesia	Laparoscopic surgery	Yes	＜270 min	＜100 ml	Yes	No	≥90 %	No	Yes	No	＜0.05 ng/ml	≥10 mg/l	≥10 mg/l	≥3	＜1.2 mg/dL	＜20 mg/dL	No	No	No	External Dataset
1519	Female	≥80	＜25 kg/m2	＜3	＜30g/L	＜3	No	No	No	No	No	No	No	No	No	Yes	General anesthesia	Laparoscopic surgery	No	≥270 min	≥100 ml	Yes	No	≥90 %	No	No	No	＜0.05 ng/ml	≥10 mg/l	≥10 mg/l	＜3	＜1.2 mg/dL	＜20 mg/dL	No	No	No	External Dataset
1520	Female	≥80	＜25 kg/m2	＜3	＜30g/L	＜3	Yes	No	Yes	No	No	No	No	No	No	Yes	General anesthesia	Open surgery	No	≥270 min	＜100 ml	No	No	≥90 %	No	No	No	＜0.05 ng/ml	＜10 mg/l	≥10 mg/l	＜3	＜1.2 mg/dL	＜20 mg/dL	No	No	No	External Dataset
1521	Female	＜80	≥25 kg/m2	＜3	＜30g/L	＜3	No	No	Yes	No	No	No	No	No	No	Yes	General anesthesia	Open surgery	No	＜270 min	＜100 ml	Yes	No	≥90 %	No	No	No	＜0.05 ng/ml	＜10 mg/l	≥10 mg/l	＜3	＜1.2 mg/dL	＜20 mg/dL	No	No	No	External Dataset
1522	Male	＜80	≥25 kg/m2	＜3	≥30g/L	＜3	Yes	Yes	No	No	No	No	No	No	No	Yes	General anesthesia	Laparoscopic surgery	No	≥270 min	＜100 ml	Yes	No	≥90 %	No	Yes	No	＜0.05 ng/ml	＜10 mg/l	＜10 mg/l	＜3	＜1.2 mg/dL	＜20 mg/dL	No	No	No	External Dataset
1523	Male	≥80	＜25 kg/m2	＜3	＜30g/L	＜3	Yes	No	No	No	No	No	No	No	No	Yes	General anesthesia	Laparoscopic surgery	No	≥270 min	＜100 ml	Yes	No	≥90 %	No	Yes	No	＜0.05 ng/ml	＜10 mg/l	＜10 mg/l	＜3	＜1.2 mg/dL	＜20 mg/dL	No	No	No	External Dataset
1524	Female	≥80	≥25 kg/m2	＜3	≥30g/L	＜3	Yes	No	Yes	No	No	No	No	No	No	Yes	General anesthesia	Open surgery	No	≥270 min	＜100 ml	Yes	No	≥90 %	No	Yes	No	＜0.05 ng/ml	≥10 mg/l	≥10 mg/l	＜3	＜1.2 mg/dL	＜20 mg/dL	No	No	No	External Dataset
1525	Female	＜80	＜25 kg/m2	≥3	≥30g/L	＜3	No	Yes	No	No	No	No	No	No	No	No	General anesthesia	Laparoscopic surgery	No	≥270 min	＜100 ml	Yes	No	≥90 %	No	Yes	No	＜0.05 ng/ml	≥10 mg/l	＜10 mg/l	≥3	＜1.2 mg/dL	＜20 mg/dL	No	No	No	External Dataset
1526	Female	＜80	＜25 kg/m2	＜3	＜30g/L	＜3	No	Yes	Yes	No	No	No	No	No	No	No	General anesthesia	Open surgery	No	＜270 min	＜100 ml	Yes	No	≥90 %	No	No	No	＜0.05 ng/ml	＜10 mg/l	＜10 mg/l	≥3	＜1.2 mg/dL	＜20 mg/dL	No	No	No	External Dataset
1527	Male	＜80	＜25 kg/m2	＜3	≥30g/L	＜3	Yes	No	Yes	No	No	No	No	No	No	No	General anesthesia	Laparoscopic surgery	No	≥270 min	＜100 ml	No	No	≥90 %	No	Yes	No	≥0.05 ng/ml	≥10 mg/l	≥10 mg/l	＜3	＜1.2 mg/dL	＜20 mg/dL	No	No	No	External Dataset
1528	Male	≥80	＜25 kg/m2	＜3	≥30g/L	≥3	Yes	No	No	No	No	No	No	No	No	Yes	General anesthesia	Laparoscopic surgery	No	＜270 min	≥100 ml	No	Yes	≥90 %	No	Yes	Yes	＜0.05 ng/ml	≥10 mg/l	≥10 mg/l	＜3	＜1.2 mg/dL	＜20 mg/dL	No	No	No	External Dataset
1529	Female	≥80	＜25 kg/m2	＜3	≥30g/L	≥3	No	No	No	No	No	No	No	No	No	No	General anesthesia	Laparoscopic surgery	No	≥270 min	≥100 ml	No	No	≥90 %	No	Yes	Yes	≥0.05 ng/ml	＜10 mg/l	＜10 mg/l	＜3	＜1.2 mg/dL	＜20 mg/dL	No	No	No	External Dataset
1530	Male	≥80	＜25 kg/m2	＜3	≥30g/L	≥3	No	Yes	No	No	No	No	No	No	No	Yes	General anesthesia	Open surgery	No	＜270 min	≥100 ml	Yes	No	≥90 %	No	Yes	No	≥0.05 ng/ml	＜10 mg/l	＜10 mg/l	＜3	＜1.2 mg/dL	＜20 mg/dL	No	No	No	External Dataset
1531	Female	≥80	＜25 kg/m2	≥3	≥30g/L	≥3	No	No	No	No	No	No	No	No	No	No	General anesthesia	Laparoscopic surgery	No	＜270 min	＜100 ml	Yes	No	≥90 %	No	Yes	No	≥0.05 ng/ml	≥10 mg/l	＜10 mg/l	＜3	＜1.2 mg/dL	＜20 mg/dL	No	No	No	External Dataset
1532	Female	≥80	＜25 kg/m2	≥3	≥30g/L	＜3	Yes	Yes	Yes	No	No	No	No	No	No	No	General anesthesia	Laparoscopic surgery	No	＜270 min	＜100 ml	Yes	No	≥90 %	No	Yes	No	＜0.05 ng/ml	＜10 mg/l	≥10 mg/l	≥3	＜1.2 mg/dL	＜20 mg/dL	No	No	No	External Dataset
1533	Male	＜80	＜25 kg/m2	＜3	≥30g/L	＜3	Yes	Yes	No	No	No	No	No	No	No	Yes	General anesthesia	Laparoscopic surgery	No	＜270 min	≥100 ml	No	No	≥90 %	No	Yes	No	＜0.05 ng/ml	≥10 mg/l	≥10 mg/l	＜3	＜1.2 mg/dL	＜20 mg/dL	No	No	No	External Dataset
1534	Female	≥80	＜25 kg/m2	＜3	≥30g/L	＜3	Yes	No	No	No	No	No	No	No	No	Yes	General anesthesia	Laparoscopic surgery	No	＜270 min	≥100 ml	No	No	≥90 %	No	No	No	＜0.05 ng/ml	＜10 mg/l	＜10 mg/l	≥3	＜1.2 mg/dL	＜20 mg/dL	No	No	No	External Dataset
1535	Female	＜80	＜25 kg/m2	＜3	≥30g/L	＜3	No	No	Yes	No	No	No	No	No	No	No	Regional anesthesia	Laparoscopic surgery	No	＜270 min	≥100 ml	No	No	≥90 %	No	No	No	＜0.05 ng/ml	＜10 mg/l	≥10 mg/l	＜3	＜1.2 mg/dL	＜20 mg/dL	No	No	No	External Dataset
1536	Female	≥80	＜25 kg/m2	＜3	≥30g/L	＜3	No	Yes	Yes	No	No	No	No	No	No	No	General anesthesia	Open surgery	No	＜270 min	≥100 ml	No	No	≥90 %	No	Yes	No	＜0.05 ng/ml	≥10 mg/l	≥10 mg/l	＜3	＜1.2 mg/dL	＜20 mg/dL	No	No	No	External Dataset
1537	Male	≥80	＜25 kg/m2	＜3	≥30g/L	＜3	No	No	Yes	No	No	No	No	No	No	No	General anesthesia	Laparoscopic surgery	No	≥270 min	＜100 ml	No	No	≥90 %	No	No	No	＜0.05 ng/ml	≥10 mg/l	＜10 mg/l	＜3	＜1.2 mg/dL	＜20 mg/dL	No	No	No	External Dataset
1538	Female	≥80	＜25 kg/m2	＜3	≥30g/L	＜3	Yes	No	Yes	No	No	No	No	No	No	Yes	General anesthesia	Open surgery	No	≥270 min	≥100 ml	Yes	Yes	≥90 %	No	Yes	No	＜0.05 ng/ml	＜10 mg/l	≥10 mg/l	≥3	＜1.2 mg/dL	＜20 mg/dL	No	No	No	External Dataset
1539	Female	≥80	＜25 kg/m2	＜3	≥30g/L	＜3	No	Yes	No	No	No	No	No	No	Yes	Yes	General anesthesia	Laparoscopic surgery	No	＜270 min	＜100 ml	Yes	Yes	≥90 %	Yes	Yes	No	＜0.05 ng/ml	≥10 mg/l	≥10 mg/l	≥3	＜1.2 mg/dL	＜20 mg/dL	No	No	No	External Dataset
1540	Male	≥80	＜25 kg/m2	＜3	≥30g/L	＜3	No	No	Yes	No	No	No	No	No	No	No	General anesthesia	Open surgery	No	≥270 min	≥100 ml	No	Yes	≥90 %	Yes	No	Yes	＜0.05 ng/ml	≥10 mg/l	＜10 mg/l	＜3	＜1.2 mg/dL	＜20 mg/dL	No	No	No	External Dataset
1541	Male	≥80	≥25 kg/m2	＜3	≥30g/L	＜3	No	Yes	No	No	No	No	No	No	Yes	Yes	General anesthesia	Laparoscopic surgery	No	≥270 min	≥100 ml	No	No	≥90 %	Yes	Yes	Yes	＜0.05 ng/ml	≥10 mg/l	＜10 mg/l	≥3	＜1.2 mg/dL	＜20 mg/dL	No	No	No	External Dataset
1542	Male	＜80	≥25 kg/m2	＜3	≥30g/L	＜3	Yes	Yes	No	No	No	No	No	No	Yes	No	General anesthesia	Open surgery	No	＜270 min	＜100 ml	No	Yes	≥90 %	No	Yes	No	＜0.05 ng/ml	＜10 mg/l	≥10 mg/l	＜3	＜1.2 mg/dL	＜20 mg/dL	No	No	No	External Dataset
1543	Female	＜80	≥25 kg/m2	＜3	＜30g/L	＜3	Yes	Yes	Yes	No	No	No	No	No	No	Yes	General anesthesia	Open surgery	No	＜270 min	＜100 ml	Yes	Yes	≥90 %	Yes	Yes	No	＜0.05 ng/ml	≥10 mg/l	≥10 mg/l	＜3	＜1.2 mg/dL	＜20 mg/dL	No	No	No	External Dataset
1544	Female	≥80	＜25 kg/m2	＜3	≥30g/L	＜3	No	Yes	No	No	No	No	No	No	No	Yes	General anesthesia	Open surgery	No	≥270 min	≥100 ml	Yes	No	≥90 %	No	Yes	No	＜0.05 ng/ml	＜10 mg/l	＜10 mg/l	＜3	＜1.2 mg/dL	＜20 mg/dL	No	No	No	External Dataset
1545	Female	＜80	＜25 kg/m2	＜3	＜30g/L	＜3	Yes	Yes	No	No	No	No	No	No	No	Yes	General anesthesia	Laparoscopic surgery	Yes	＜270 min	≥100 ml	No	Yes	≥90 %	No	No	No	＜0.05 ng/ml	＜10 mg/l	＜10 mg/l	＜3	＜1.2 mg/dL	＜20 mg/dL	No	No	No	External Dataset
1546	Female	≥80	＜25 kg/m2	＜3	≥30g/L	＜3	Yes	No	No	No	No	No	No	No	No	Yes	General anesthesia	Open surgery	No	≥270 min	≥100 ml	No	No	≥90 %	No	No	No	＜0.05 ng/ml	＜10 mg/l	＜10 mg/l	＜3	＜1.2 mg/dL	＜20 mg/dL	No	No	No	External Dataset
1547	Female	≥80	＜25 kg/m2	＜3	＜30g/L	＜3	No	Yes	Yes	No	No	No	No	No	No	No	General anesthesia	Open surgery	Yes	＜270 min	＜100 ml	No	No	≥90 %	No	Yes	No	＜0.05 ng/ml	＜10 mg/l	＜10 mg/l	＜3	＜1.2 mg/dL	＜20 mg/dL	No	No	No	External Dataset
1548	Female	＜80	＜25 kg/m2	＜3	≥30g/L	＜3	No	No	No	No	No	No	No	No	No	Yes	General anesthesia	Open surgery	No	≥270 min	≥100 ml	No	No	≥90 %	No	Yes	No	＜0.05 ng/ml	＜10 mg/l	＜10 mg/l	＜3	＜1.2 mg/dL	＜20 mg/dL	No	No	No	External Dataset
1549	Female	≥80	＜25 kg/m2	≥3	＜30g/L	＜3	No	Yes	No	Yes	Yes	No	No	No	No	No	General anesthesia	Open surgery	No	≥270 min	＜100 ml	Yes	No	＜90 %	No	No	No	＜0.05 ng/ml	＜10 mg/l	＜10 mg/l	＜3	＜1.2 mg/dL	＜20 mg/dL	No	No	No	External Dataset
1550	Female	＜80	＜25 kg/m2	＜3	≥30g/L	＜3	Yes	No	No	Yes	No	No	No	No	No	Yes	General anesthesia	Open surgery	No	＜270 min	＜100 ml	Yes	No	≥90 %	No	Yes	No	＜0.05 ng/ml	＜10 mg/l	＜10 mg/l	＜3	＜1.2 mg/dL	＜20 mg/dL	Yes	No	No	External Dataset
1551	Female	＜80	＜25 kg/m2	＜3	＜30g/L	＜3	Yes	No	No	Yes	No	No	No	No	No	No	General anesthesia	Open surgery	No	＜270 min	＜100 ml	No	No	＜90 %	No	No	No	＜0.05 ng/ml	＜10 mg/l	＜10 mg/l	＜3	＜1.2 mg/dL	＜20 mg/dL	Yes	Yes	No	External Dataset
1552	Female	≥80	＜25 kg/m2	＜3	≥30g/L	＜3	No	No	No	No	No	No	No	No	No	Yes	General anesthesia	Laparoscopic surgery	No	＜270 min	≥100 ml	No	No	≥90 %	No	Yes	No	＜0.05 ng/ml	＜10 mg/l	＜10 mg/l	＜3	＜1.2 mg/dL	＜20 mg/dL	No	No	No	External Dataset
1553	Female	＜80	＜25 kg/m2	＜3	≥30g/L	＜3	No	No	Yes	No	No	No	No	No	No	No	General anesthesia	Open surgery	No	＜270 min	≥100 ml	No	No	≥90 %	No	No	No	＜0.05 ng/ml	＜10 mg/l	＜10 mg/l	＜3	＜1.2 mg/dL	＜20 mg/dL	No	No	No	External Dataset
1554	Female	≥80	＜25 kg/m2	＜3	≥30g/L	＜3	No	No	No	No	No	No	No	No	No	No	General anesthesia	Laparoscopic surgery	No	＜270 min	≥100 ml	Yes	No	≥90 %	No	Yes	No	＜0.05 ng/ml	≥10 mg/l	＜10 mg/l	＜3	＜1.2 mg/dL	＜20 mg/dL	No	No	No	External Dataset
1555	Male	＜80	＜25 kg/m2	＜3	≥30g/L	＜3	No	Yes	No	No	No	No	No	No	No	No	General anesthesia	Laparoscopic surgery	No	＜270 min	≥100 ml	Yes	No	≥90 %	No	No	No	＜0.05 ng/ml	＜10 mg/l	＜10 mg/l	＜3	＜1.2 mg/dL	＜20 mg/dL	No	No	No	External Dataset
1556	Male	＜80	＜25 kg/m2	＜3	≥30g/L	＜3	Yes	No	No	No	No	No	No	No	No	No	General anesthesia	Laparoscopic surgery	No	＜270 min	＜100 ml	No	No	≥90 %	No	Yes	No	＜0.05 ng/ml	≥10 mg/l	＜10 mg/l	＜3	＜1.2 mg/dL	＜20 mg/dL	No	No	No	External Dataset
1557	Female	≥80	＜25 kg/m2	≥3	≥30g/L	＜3	No	Yes	No	No	No	No	No	No	No	No	General anesthesia	Open surgery	No	≥270 min	≥100 ml	No	No	≥90 %	No	No	No	≥0.05 ng/ml	≥10 mg/l	＜10 mg/l	＜3	＜1.2 mg/dL	＜20 mg/dL	No	No	No	External Dataset
1558	Female	≥80	＜25 kg/m2	＜3	≥30g/L	＜3	No	No	No	No	No	No	No	No	No	Yes	General anesthesia	Open surgery	No	≥270 min	≥100 ml	No	No	≥90 %	No	Yes	No	≥0.05 ng/ml	≥10 mg/l	＜10 mg/l	＜3	＜1.2 mg/dL	＜20 mg/dL	No	No	No	External Dataset
1559	Female	＜80	≥25 kg/m2	＜3	≥30g/L	＜3	Yes	No	No	No	No	Yes	Yes	No	No	No	General anesthesia	Open surgery	No	≥270 min	≥100 ml	No	No	≥90 %	Yes	No	No	≥0.05 ng/ml	＜10 mg/l	＜10 mg/l	＜3	＜1.2 mg/dL	＜20 mg/dL	No	No	No	External Dataset
1560	Female	≥80	＜25 kg/m2	＜3	≥30g/L	＜3	No	No	Yes	No	No	No	No	No	No	Yes	General anesthesia	Laparoscopic surgery	Yes	≥270 min	≥100 ml	No	No	≥90 %	Yes	Yes	No	＜0.05 ng/ml	＜10 mg/l	＜10 mg/l	＜3	＜1.2 mg/dL	＜20 mg/dL	No	No	No	External Dataset
1561	Female	＜80	＜25 kg/m2	＜3	＜30g/L	＜3	Yes	No	Yes	No	No	Yes	No	No	No	No	Regional anesthesia	Open surgery	Yes	＜270 min	＜100 ml	Yes	No	≥90 %	No	No	No	＜0.05 ng/ml	≥10 mg/l	＜10 mg/l	＜3	＜1.2 mg/dL	＜20 mg/dL	No	No	No	External Dataset
1562	Female	＜80	＜25 kg/m2	＜3	＜30g/L	≥3	Yes	No	No	No	No	Yes	Yes	No	No	No	General anesthesia	Open surgery	No	＜270 min	≥100 ml	Yes	No	≥90 %	No	Yes	Yes	＜0.05 ng/ml	＜10 mg/l	≥10 mg/l	＜3	＜1.2 mg/dL	＜20 mg/dL	No	No	No	External Dataset
